# Supplementary material for: Analysis of the Effect of Intestinal Ischemia and Reperfusion on the Rat Neutrophils Proteome
Source: Front Mol Biosci. 2018 Nov 29;5:89. doi: 10.3389/fmolb.2018.00089 (PMC6281993; doi:10.3389/fmolb.2018.00089)
Supplement: Supplementary file 2 [file Table_2.xlsx]

## Sheet: Supplementary Table S2
Supplementary Table S2
Clustering of the identified proteins according to the abundance profile among the conditions.
Protein IDs	cluster	MaxMembs	1	2	3	4	5	T2vsT1	T3vsT1	T3vsT2	control Rep 1	laparotomy Rep 1	ischemia Rep 1	control Rep 2	laparotomy Rep 2	ischemia Rep 2	control Rep 3	laparotomy Rep 3	ischemia Rep 3	control Rep 4	laparotomy Rep 4	ischemia Rep 4	control Rep 5	laparotomy Rep 5	ischemia Rep 5	Mean of log2 T0	Mean of log2 T1	Mean of log2 T2
A0JPM9	1	0.305924	0.305924	0.276483	0.124414	0.136764	0.156415	FALSE	FALSE	FALSE	NA	NA	NA	NA	NA	NA	-0.017516	0.029373	-0.0118571	-0.00309423	-0.017962	0.0210562	NA	NA	NA	-0.0103051	0.00570554	0.00459955
A1A5S1	1	0.487933	0.487933	0.127537	0.101078	0.0965797	0.186872	FALSE	FALSE	FALSE	NA	NA	NA	-0.0125966	-0.00413292	0.0167296	NA	NA	NA	NA	NA	NA	NA	NA	NA	-0.0125966	-0.00413292	0.0167296
A2A432	1	0.464939	0.464939	0.13101	0.105356	0.100193	0.198502	FALSE	FALSE	FALSE	NA	NA	NA	0.0966983	-0.314563	0.217865	NA	NA	NA	-0.437802	0.186458	0.251344	NA	NA	NA	-0.170552	-0.0640527	0.234604
B0BN85	1	0.713453	0.713453	0.0838905	0.0567167	0.0568331	0.0891071	FALSE	FALSE	FALSE	-0.0614284	0.00311398	0.0583145	NA	NA	NA	NA	NA	NA	NA	NA	NA	NA	NA	NA	-0.0614284	0.00311398	0.0583145
B2GUZ1	1	0.471991	0.471991	0.129991	0.104055	0.0991038	0.194859	FALSE	FALSE	FALSE	NA	NA	NA	-0.0793605	-0.0285845	0.107945	NA	NA	NA	NA	NA	NA	NA	NA	NA	-0.0793605	-0.0285845	0.107945
B2GV06	1	0.385079	0.385079	0.217114	0.116481	0.123605	0.157721	FALSE	FALSE	FALSE	-0.0998545	0.0558942	0.0439603	NA	NA	NA	NA	NA	NA	-0.0839572	0.0138624	0.0700949	NA	NA	NA	-0.0919059	0.0348783	0.0570276
B2GV24	1	0.410403	0.410403	0.202407	0.112783	0.118669	0.155737	FALSE	FALSE	FALSE	0.035019	-0.0384491	0.0034301	-0.22085	0.105756	0.115094	NA	NA	NA	0.0575565	-0.0242811	-0.0332754	NA	NA	NA	-0.042758	0.0143418	0.0284162
B2RZ37	1	0.558828	0.558828	0.114526	0.0874577	0.0845535	0.154635	FALSE	TRUE	FALSE	-0.163972	0.0149615	0.149011	-0.0852291	0.00902311	0.0762059	-0.0672567	-0.0475294	0.114786	0.00623567	-0.0578412	0.0516056	0.00991158	0.0154416	-0.0253531	-0.0600621	-0.0131889	0.073251
B5DFC8	1	0.375355	0.375355	0.13942	0.120504	0.111847	0.252874	FALSE	FALSE	FALSE	0.125255	-0.155596	0.030341	-0.0619701	-0.0139801	0.0759503	-0.0484318	-0.0346582	0.08309	-0.159456	0.0533204	0.106136	-0.0760935	0.00391393	0.0721796	-0.0441394	-0.0294	0.0735393
D4A3K5	1	0.519715	0.519715	0.122088	0.095034	0.0913278	0.171835	FALSE	FALSE	FALSE	NA	NA	NA	-0.0103307	-0.00282523	0.0131559	NA	NA	NA	NA	NA	NA	NA	NA	NA	-0.0103307	-0.00282523	0.0131559
D4A4T9	1	0.447477	0.447477	0.133342	0.108532	0.102805	0.207844	FALSE	TRUE	FALSE	-0.155892	0.0117784	0.144114	-0.107591	0.0015956	0.105995	NA	NA	NA	NA	NA	NA	-0.0651755	-0.150485	0.215661	-0.109553	-0.0457038	0.155257
D4A631	1	0.609003	0.609003	0.118229	0.0770833	0.0780094	0.117675	FALSE	TRUE	FALSE	0.000706733	-0.0628482	0.0621415	-0.431631	0.198125	0.233506	NA	NA	NA	-0.0972879	-0.0596077	0.156896	-0.0394211	-0.0108877	0.0503088	-0.141908	0.0161954	0.125713
D4AAZ6	1	0.479578	0.479578	0.168382	0.101253	0.104625	0.146163	FALSE	TRUE	FALSE	NA	NA	NA	NA	NA	NA	-0.309224	0.212261	0.0969629	-0.35473	-0.0548741	0.409604	NA	NA	NA	-0.331977	0.0786934	0.253283
F1LMZ8	1	0.491374	0.491374	0.163238	0.099149	0.102195	0.144043	FALSE	FALSE	FALSE	0.0379831	-0.0166661	-0.021317	0.0125976	-0.00447936	-0.00811821	-0.0687008	0.0623552	0.0063456	-0.0863143	0.0436288	0.0426856	-0.0273725	-0.0554488	0.0828213	-0.0263614	0.00587794	0.0204835
F1LP64	1	0.661732	0.661732	0.091395	0.0671789	0.0657108	0.113983	FALSE	FALSE	FALSE	-0.0380072	0.101762	-0.0637543	-0.17002	0.0827933	0.0872272	-0.0548003	-0.120343	0.175143	-0.0845841	-0.0630167	0.147601	-0.0208673	-0.0464763	0.0673436	-0.0736559	-0.00905616	0.0827121
O08560	1	0.34794	0.34794	0.241915	0.121063	0.130377	0.158706	FALSE	FALSE	FALSE	NA	NA	NA	NA	NA	NA	NA	NA	NA	NA	NA	NA	-0.108075	0.0490387	0.0590363	-0.108075	0.0490387	0.0590363
O08585	1	0.616773	0.616773	0.101975	0.076076	0.0740804	0.131096	FALSE	FALSE	FALSE	-0.054433	0.0485734	0.0058596	-0.00277984	-0.00656704	0.00934689	-0.0222942	-0.0709083	0.0932025	-0.0310783	0.0382739	-0.00719565	-0.0514545	-0.0351258	0.0865803	-0.032408	-0.00515075	0.0375587
O08619	1	0.720758	0.720758	0.0816031	0.0552808	0.0553634	0.0869951	FALSE	FALSE	FALSE	-0.0791725	-0.0129025	0.0920749	0.00321297	-0.0678202	0.0646072	-0.0733138	0.00824652	0.0650673	0.0392402	-0.00684267	-0.0323976	-0.0470015	0.0867019	-0.0397005	-0.0314069	0.00147664	0.0299303
O08679	1	0.545413	0.545413	0.117214	0.0900694	0.0869095	0.160394	FALSE	FALSE	FALSE	NA	NA	NA	NA	NA	NA	NA	NA	NA	NA	NA	NA	-0.0995047	-0.0235496	0.123054	-0.0995047	-0.0235496	0.123054
O08795	1	0.650598	0.650598	0.10413	0.0690191	0.0695382	0.106715	FALSE	FALSE	FALSE	-0.00356289	0.0586896	-0.0551268	-0.0111727	0.000904364	0.0102683	-0.0284157	0.00764646	0.0207693	-0.0526398	-0.0140378	0.0666776	-0.0559908	-0.0401401	0.0961309	-0.0303564	0.00261253	0.0277439
O08810	1	0.825382	0.825382	0.0491586	0.0346593	0.0343204	0.0564796	FALSE	FALSE	FALSE	0.0301916	0.00779449	-0.0379861	0.0162357	-0.0428838	0.0266481	-0.0737134	0.0283401	0.0453734	-0.108922	0.00655541	0.102367	-0.0241262	-0.00476506	0.0288913	-0.0320669	-0.000991788	0.0330587
O08837	1	0.330619	0.330619	0.255174	0.122732	0.133228	0.158246	FALSE	FALSE	FALSE	-0.0340212	0.0767883	-0.0427671	NA	NA	NA	-0.0623869	0.0281642	0.0342227	NA	NA	NA	-0.134786	0.00896855	0.125817	-0.0770647	0.0379737	0.039091
O08997	1	0.332428	0.332428	0.139453	0.126029	0.115139	0.286951	FALSE	TRUE	TRUE	0.0233702	-0.137354	0.113984	-0.0421516	-0.205632	0.247784	NA	NA	NA	-0.268423	0.100578	0.167845	-0.0716728	-0.0858931	0.157566	-0.0897194	-0.0820753	0.171795
O09167	1	0.596609	0.596609	0.12257	0.0794688	0.0805434	0.120809	FALSE	TRUE	FALSE	-0.147636	-0.071559	0.219195	NA	NA	NA	-0.255172	0.102307	0.152865	NA	NA	NA	-0.0953534	0.0307076	0.0646458	-0.166054	0.0204853	0.145568
O35129	1	0.429756	0.429756	0.192099	0.109733	0.114797	0.153615	FALSE	FALSE	FALSE	-0.0492944	0.0573264	-0.00803199	0.066418	0.00156607	-0.0679841	-0.0867598	0.0515984	0.0351615	-0.157887	0.0450251	0.112862	0.0127682	-0.0900415	0.0772733	-0.042951	0.0130949	0.0298561
O35142	1	0.442635	0.442635	0.133937	0.109399	0.103507	0.210523	FALSE	FALSE	FALSE	-0.00781504	0.00520392	0.00261113	-0.00713747	-0.021952	0.0290894	-0.0665684	-0.0413011	0.10787	-0.0140654	-0.0462751	0.0603405	-0.0478214	0.0426998	0.00512159	-0.0286815	-0.0123249	0.0410064
O35226	1	0.669527	0.669527	0.0979171	0.0653259	0.0657001	0.101529	FALSE	FALSE	FALSE	0.0180726	-0.0265501	0.00847748	-0.0454093	-0.0017825	0.0471918	-0.0339519	0.0299795	0.00397234	-0.0762773	-0.0317695	0.108047	-0.00735613	0.0409364	-0.0335803	-0.0289844	0.00216277	0.0268216
O35286	1	0.425506	0.425506	0.194302	0.110417	0.115653	0.154122	FALSE	FALSE	FALSE	-0.0123682	0.00547852	0.00688972	-0.0141794	-0.0099572	0.0241366	-0.0814076	0.0844845	-0.00307691	-0.117426	0.038799	0.0786269	-0.0130189	-0.0445748	0.0575937	-0.04768	0.014846	0.032834
O35298	1	0.481862	0.481862	0.167373	0.100848	0.104155	0.145762	FALSE	FALSE	FALSE	-0.276653	0.0648104	0.211843	NA	NA	NA	NA	NA	NA	NA	NA	NA	NA	NA	NA	-0.276653	0.0648104	0.211843
O35326	1	0.587853	0.587853	0.125681	0.0811482	0.0823363	0.122981	FALSE	TRUE	FALSE	-0.0555828	0.0472456	0.00833716	-0.0629379	-0.0473147	0.110253	-0.106096	0.0285613	0.0775345	-0.287592	0.0381779	0.249414	NA	NA	NA	-0.128052	0.0166675	0.111385
O35331	1	0.327778	0.327778	0.139253	0.12651	0.11536	0.291098	FALSE	FALSE	FALSE	-0.167776	0.18507	-0.0172933	0.130699	-0.124722	-0.00597734	0.081436	-0.0948997	0.0134637	NA	NA	NA	-0.115008	-0.0325019	0.14751	-0.0176623	-0.0167635	0.0344258
O35587	1	0.386038	0.386038	0.216529	0.116348	0.123422	0.157664	FALSE	FALSE	FALSE	0.0506868	-0.00828352	-0.0424033	-0.0649877	0.0680725	-0.00308479	-0.0450629	-0.0226307	0.0676936	-0.0928165	-0.0117438	0.10456	-0.0480603	0.0502243	-0.00216401	-0.0400481	0.0151277	0.0249204
O35814	1	0.542078	0.542078	0.117868	0.0907166	0.0874902	0.161847	FALSE	FALSE	FALSE	-0.0221469	0.00180882	0.0203381	0.0233569	-0.0210985	-0.00225835	0.00618973	0.0183889	-0.0245787	-0.0530438	0.0319873	0.0210565	0.00196994	-0.0416176	0.0396476	-0.00873482	-0.00210621	0.010841
O35821	1	0.501866	0.501866	0.158787	0.097254	0.100033	0.14206	FALSE	FALSE	FALSE	0.0308498	-0.17136	0.14051	0.237252	-0.393477	0.156224	-0.467226	0.619915	-0.152689	-0.69872	0.325317	0.373403	0.0944988	-0.210863	0.116365	-0.160669	0.0339062	0.126763
O35841	1	0.61912	0.61912	0.101439	0.0756126	0.0736479	0.130181	FALSE	FALSE	FALSE	-0.00973704	0.0215264	-0.0117893	0.0386089	-0.124645	0.0860362	-0.0353197	0.0937632	-0.0584435	-0.125959	0.0377142	0.0882452	0.00327112	-0.0486138	0.0453426	-0.0258272	-0.00405102	0.0298782
O35900	1	0.704238	0.704238	0.0808813	0.0587426	0.0576649	0.0984727	FALSE	TRUE	FALSE	-0.0833097	-0.0266432	0.109953	-0.0101367	0.00782705	0.00230961	NA	NA	NA	-0.129446	-0.00239982	0.131845	NA	NA	NA	-0.0742973	-0.00707198	0.0813693
O35964	1	0.402561	0.402561	0.13789	0.116269	0.108839	0.23444	FALSE	TRUE	TRUE	-0.0626834	-0.0677503	0.130434	-0.00671373	-0.0744664	0.0811801	NA	NA	NA	-0.0487018	-0.0145074	0.0632092	-0.196011	-0.0173012	0.213312	-0.0785275	-0.0435063	0.122034
O54734	1	0.30573	0.30573	0.276663	0.124423	0.136789	0.156395	FALSE	TRUE	FALSE	-0.060862	0.0360196	0.0248424	-0.0575534	0.00382804	0.0537253	-0.0745309	0.0125884	0.0619424	-0.0767268	0.0431587	0.0335682	-0.0300224	0.0704863	-0.0404639	-0.0599391	0.0332162	0.0267229
O54824	1	0.322453	0.322453	0.138972	0.127027	0.115574	0.295975	FALSE	TRUE	FALSE	-0.0462955	-0.0147196	0.0610151	-0.0274141	0.000857892	0.0265562	-0.0726551	-0.02209	0.0947452	-0.00578009	-0.0611641	0.0669442	0.0213355	-0.0324708	0.0111353	-0.0261619	-0.0259173	0.0520792
O54950	1	0.473746	0.473746	0.129731	0.103729	0.09883	0.193964	FALSE	FALSE	FALSE	0.0272693	0.00129857	-0.0285679	-0.264652	0.0177871	0.246865	0.028466	-0.0262502	-0.00221585	0.0352526	-0.0160305	-0.0192221	0.00827542	-0.0357622	0.0274867	-0.0330778	-0.0117914	0.0448692
O54975	1	0.833144	0.833144	0.0474104	0.0331033	0.0328713	0.0534706	FALSE	FALSE	FALSE	0.0209822	-0.00743769	-0.0135446	-0.0599275	0.017063	0.0428645	NA	NA	NA	-0.0731763	0.0284612	0.0447151	-0.0805171	-0.0402284	0.120745	-0.0481596	-0.000535466	0.0486951
O55128	1	0.304449	0.304449	0.277858	0.124483	0.13695	0.156259	FALSE	FALSE	FALSE	0.0133338	-0.0115336	-0.00180027	0.0824507	-0.0985978	0.0161471	-0.0470999	0.0874342	-0.0403343	-0.108272	0.152259	-0.043987	-0.0220563	-0.0840451	0.106101	-0.0163288	0.00910338	0.0072254
O55142	1	0.612717	0.612717	0.116942	0.0763666	0.0772507	0.116724	FALSE	TRUE	FALSE	-0.107968	-0.00189768	0.109866	-0.0080029	-0.0559829	0.0639858	-0.177678	0.0608995	0.116778	-0.389612	0.134072	0.25554	-0.105231	-0.0492218	0.154453	-0.157698	0.0175739	0.140125
O55171	1	0.419119	0.419119	0.197675	0.111431	0.116934	0.154841	FALSE	FALSE	FALSE	NA	NA	NA	NA	NA	NA	NA	NA	NA	-0.159587	0.0512827	0.108304	NA	NA	NA	-0.159587	0.0512827	0.108304
O70194	1	0.379495	0.379495	0.220574	0.117241	0.124666	0.158024	FALSE	TRUE	FALSE	-0.0485905	0.0561763	-0.00758583	-0.0677164	0.029196	0.0385204	-0.0473465	0.01861	0.0287365	-0.0891111	0.010124	0.0789871	-0.0551478	0.00594847	0.0491993	-0.0615824	0.0240109	0.0375715
O70251	1	0.54246	0.54246	0.142502	0.0897557	0.0916634	0.133619	FALSE	TRUE	FALSE	-0.062236	0.00621357	0.0560224	-0.0425934	0.110273	-0.0676792	-0.124572	-0.0286038	0.153176	-0.14428	-7.02e-05	0.14435	-0.0484827	-0.0163078	0.0647905	-0.0844328	0.0143009	0.0701319
O70310	1	0.469713	0.469713	0.130325	0.104476	0.0994575	0.196029	FALSE	TRUE	FALSE	-0.146025	0.0585249	0.0874997	-0.0028238	-0.0758734	0.0786972	-0.0502882	-0.074392	0.12468	-0.0714428	-0.0764115	0.147854	-0.162383	0.0100909	0.152292	-0.0865925	-0.0316122	0.118205
O70492	1	0.435305	0.435305	0.134794	0.110698	0.104547	0.214656	FALSE	FALSE	FALSE	0.0207608	-0.021202	0.000441245	-0.0115105	0.0314435	-0.0199329	-0.0172501	0.0253916	-0.00814146	-0.0251366	-0.0375375	0.0626742	-0.0372311	-0.029732	0.0669631	-0.0140735	-0.00632729	0.0204008
O70593	1	0.352264	0.352264	0.139837	0.123693	0.113877	0.270328	FALSE	FALSE	FALSE	NA	NA	NA	NA	NA	NA	NA	NA	NA	-0.0678777	-0.0533751	0.121253	NA	NA	NA	-0.0678777	-0.0533751	0.121253
O88351	1	0.782282	0.782282	0.0627335	0.0431538	0.0430334	0.0687971	FALSE	FALSE	FALSE	NA	NA	NA	NA	NA	NA	NA	NA	NA	-0.159321	0.0367711	0.12255	-0.0363872	-0.0332118	0.069599	-0.0978542	0.00177967	0.0960745
O88487	1	0.384285	0.384285	0.217601	0.11659	0.123757	0.157767	FALSE	FALSE	FALSE	NA	NA	NA	NA	NA	NA	NA	NA	NA	-0.0578238	0.0220287	0.0357951	NA	NA	NA	-0.0578238	0.0220287	0.0357951
O88531	1	0.823879	0.823879	0.0502362	0.0349335	0.0347292	0.0562223	FALSE	FALSE	FALSE	NA	NA	NA	NA	NA	NA	NA	NA	NA	NA	NA	NA	-0.145886	-0.000434275	0.14632	-0.145886	-0.000434275	0.14632
O88569	1	0.38649	0.38649	0.13892	0.118824	0.110687	0.245078	FALSE	FALSE	FALSE	0.0560296	-0.0338344	-0.0221952	0.0595736	-0.0433502	-0.0162234	-0.0244287	0.0673446	-0.0429158	-0.125936	-0.0100068	0.135943	-0.0315507	-0.0210596	0.0526103	-0.0132625	-0.00818128	0.0214437
O88600	1	0.406883	0.406883	0.137555	0.11556	0.10831	0.231693	FALSE	FALSE	FALSE	-0.00217705	-0.0258789	0.028056	0.0163701	0.00357314	-0.0199432	0.00821264	0.0429503	-0.051163	-0.0903368	-0.0207303	0.111067	-0.0209134	-0.0477633	0.0686768	-0.0177689	-0.00956983	0.0273387
O88761	1	0.490669	0.490669	0.127096	0.100563	0.0961385	0.185533	FALSE	FALSE	FALSE	NA	NA	NA	NA	NA	NA	NA	NA	NA	-0.0304346	-0.00982838	0.040263	NA	NA	NA	-0.0304346	-0.00982838	0.040263
O88844	1	0.329966	0.329966	0.255699	0.122788	0.13333	0.158216	FALSE	FALSE	FALSE	NA	NA	NA	NA	NA	NA	NA	NA	NA	-0.229782	0.146618	0.0831635	-0.0356151	-0.0154378	0.0510529	-0.132698	0.0655901	0.0671082
O88989	1	0.723627	0.723627	0.0807077	0.0547164	0.0547864	0.0861623	FALSE	FALSE	FALSE	0.000147572	-0.0562462	0.0560986	0.0276181	-0.0392342	0.0116161	-0.106052	0.113677	-0.00762507	-0.121192	0.0423947	0.0787971	0.0411013	-0.0533706	0.0122694	-0.0316754	0.00144415	0.0302312
P01027	1	0.323972	0.323972	0.139058	0.126883	0.115517	0.294569	FALSE	FALSE	FALSE	0.0176644	-0.150256	0.132591	NA	NA	NA	NA	NA	NA	NA	NA	NA	-0.0748619	0.0942855	-0.0194237	-0.0285987	-0.0279851	0.0565838
P02401	1	0.835194	0.835194	0.0466425	0.0327036	0.0324355	0.0530242	FALSE	TRUE	FALSE	-0.0711959	-0.00459957	0.0757955	0.0216963	-0.130898	0.109202	-0.146259	0.0458344	0.100425	-0.263928	0.0374257	0.226502	-0.0889475	0.0415013	0.0474462	-0.109727	-0.00214724	0.111874
P02680	1	0.7396	0.7396	0.075754	0.0515725	0.0515786	0.0814952	FALSE	FALSE	FALSE	-0.909193	0.0703399	0.838853	-0.554551	-0.0159227	0.570474	-0.315614	-0.299385	0.614999	0.344881	0.299267	-0.644148	NA	NA	NA	-0.358619	0.0135747	0.345044
P04182	1	0.457112	0.457112	0.13209	0.106788	0.101379	0.20263	FALSE	FALSE	FALSE	NA	NA	NA	0.32453	-0.463667	0.139137	NA	NA	NA	-0.596429	0.356659	0.23977	NA	NA	NA	-0.135949	-0.0535042	0.189454
P04644	1	0.475832	0.475832	0.170048	0.101915	0.105395	0.14681	FALSE	TRUE	FALSE	-0.0726943	-0.0253236	0.0980179	0.0197506	-0.0929889	0.0732383	-0.18322	0.106894	0.0763258	-0.277544	0.126606	0.150938	-0.0423832	0.0191968	0.0231864	-0.111218	0.026877	0.0843413
P04785	1	0.523604	0.523604	0.121375	0.0942864	0.090668	0.170066	FALSE	TRUE	TRUE	-0.148921	0.0433122	0.105608	-0.127725	-0.00184188	0.129567	-0.090565	-0.0641632	0.154728	-0.0475846	-0.0900288	0.134398	-0.0682524	-0.0172929	0.0855453	-0.0966095	-0.0260029	0.121969
P04937	1	0.825984	0.825984	0.0489991	0.0345395	0.0342038	0.0562733	FALSE	FALSE	FALSE	-0.763251	0.0749232	0.688328	-0.275296	-0.359579	0.634876	-0.675369	-0.168359	0.843727	0.0859333	-0.0338598	-0.0520735	-0.0198173	0.436638	-0.41682	-0.32956	-0.0100474	0.339607
P04961	1	0.70633	0.70633	0.0803533	0.0583271	0.0572664	0.0977233	FALSE	TRUE	FALSE	-0.164346	-0.0795399	0.243885	0.0939178	-0.385717	0.2918	-0.090883	0.188275	-0.097392	-0.654396	0.200352	0.454044	NA	NA	NA	-0.203927	-0.0191576	0.223084
P05197	1	0.462637	0.462637	0.176055	0.104219	0.108104	0.148985	FALSE	TRUE	FALSE	-0.0787994	0.0197443	0.0590551	-0.058082	0.00278713	0.0552948	-0.0909998	0.039684	0.0513158	-0.13647	0.0443028	0.0921673	-0.0254454	-0.00575119	0.0311966	-0.0779593	0.0201534	0.0578059
P05426	1	0.816467	0.816467	0.0515323	0.0364328	0.0360479	0.0595201	FALSE	TRUE	TRUE	-0.0695552	-0.0639221	0.133477	0.0158553	-0.151275	0.13542	-0.224385	0.105578	0.118807	-0.373383	0.093779	0.279604	-0.140472	-0.0131689	0.153641	-0.158388	-0.00580187	0.16419
P05942	1	0.299306	0.299306	0.282755	0.124696	0.137574	0.155668	FALSE	TRUE	FALSE	-0.234872	0.156649	0.0782234	0.16177	-0.503872	0.342102	-0.763735	0.739097	0.0246376	-1.21384	0.795044	0.418793	-0.411422	0.219163	0.192259	-0.492419	0.281216	0.211203
P06761	1	0.560139	0.560139	0.135801	0.0864259	0.0880252	0.129609	FALSE	TRUE	FALSE	-0.160022	0.0875478	0.0724745	-0.0891889	0.0447991	0.0443898	-0.0955974	-0.0592434	0.154841	-0.0720475	-0.0222844	0.0943318	-0.0303897	0.0177274	0.0126623	-0.0894492	0.0137093	0.0757399
P07153	1	0.539467	0.539467	0.118375	0.0912229	0.0879435	0.162991	FALSE	TRUE	FALSE	-0.0775764	0.0270537	0.0505226	-0.068642	-0.0214556	0.0900976	-0.00154178	-0.0216438	0.0231856	-0.167962	-0.101776	0.269739	-0.0741434	0.0224286	0.0517148	-0.0779732	-0.0190787	0.0970519
P07632	1	0.394961	0.394961	0.211193	0.115083	0.121701	0.157061	FALSE	TRUE	FALSE	-0.0391715	0.0078485	0.031323	-0.0429003	-0.0662261	0.109126	-0.164539	0.123386	0.0411533	-0.149471	0.0844147	0.0650563	-0.00133638	-0.00567235	0.00700872	-0.0794837	0.0287501	0.0507335
P08113	1	0.776634	0.776634	0.0621385	0.0443534	0.0437629	0.073111	FALSE	FALSE	FALSE	NA	NA	NA	0.00941169	-0.051164	0.0417523	NA	NA	NA	-0.148922	0.0432317	0.10569	NA	NA	NA	-0.0697551	-0.00396613	0.0737213
P08775	1	0.401463	0.401463	0.207427	0.114131	0.120432	0.156546	FALSE	FALSE	FALSE	NA	NA	NA	NA	NA	NA	NA	NA	NA	-0.038802	0.0135971	0.0252049	NA	NA	NA	-0.038802	0.0135971	0.0252049
P09895	1	0.720977	0.720977	0.07663	0.055417	0.0544695	0.0925063	FALSE	TRUE	TRUE	-0.0991158	-0.0534808	0.152597	-0.0278844	-0.131622	0.159506	-0.193046	0.0794658	0.113581	-0.296887	0.0827229	0.214164	-0.0972873	-0.0381698	0.135457	-0.142844	-0.0122167	0.155061
P0C0A2	1	0.395896	0.395896	0.13836	0.117346	0.109629	0.23877	FALSE	FALSE	FALSE	0.0361921	-0.0630104	0.0268183	-0.0865363	-0.0478926	0.134429	NA	NA	NA	-0.0339822	0.0620763	-0.0280941	NA	NA	NA	-0.0281088	-0.0162756	0.0443844
P0C5H9	1	0.834874	0.834874	0.0467112	0.0327679	0.0324947	0.0531523	FALSE	TRUE	FALSE	-0.150139	0.0415637	0.108575	NA	NA	NA	-0.116955	-0.00654131	0.123496	-0.0406306	-0.0830687	0.123699	-0.0469269	0.0407495	0.00617733	-0.0886627	-0.00182418	0.0904868
P11030	1	0.411452	0.411452	0.137175	0.1148	0.107738	0.228836	FALSE	TRUE	TRUE	-0.0840933	-0.0263902	0.110484	-0.0705947	-0.11793	0.188525	-0.13345	0.0270836	0.106366	-0.0622272	-0.134914	0.197141	-0.138224	-0.00329904	0.141523	-0.0977178	-0.0510901	0.148808
P11240	1	0.572798	0.572798	0.131124	0.084023	0.0854242	0.12663	FALSE	FALSE	FALSE	-0.00859436	0.0409736	-0.0323792	3.26e-05	0.0450281	-0.0450606	0.0183249	-0.12973	0.111405	-0.11724	0.0380426	0.0791973	-0.0900507	0.0338141	0.0562366	-0.0395055	0.0056256	0.0338799
P11250	1	0.687761	0.687761	0.0850082	0.0620148	0.0607967	0.10442	FALSE	TRUE	TRUE	-0.101623	-0.0246107	0.126234	-0.133037	-0.14533	0.278367	NA	NA	NA	-0.399937	0.116488	0.283449	-0.14163	-0.0283212	0.169951	-0.194057	-0.0204434	0.2145
P11499	1	0.437723	0.437723	0.134517	0.110271	0.104207	0.213282	FALSE	TRUE	TRUE	-0.109388	-0.0758418	0.185229	-0.0194927	-0.13323	0.152723	-0.187383	0.0307127	0.15667	-0.176704	-0.038002	0.214706	-0.0683478	-0.0322487	0.100596	-0.112263	-0.049722	0.161985
P11598	1	0.680316	0.680316	0.0944248	0.063216	0.0635174	0.098526	FALSE	TRUE	FALSE	-0.140855	0.0439034	0.096952	-0.0183291	-0.00973761	0.0280667	-0.113358	-0.0149306	0.128289	-0.0905039	0.000270906	0.090233	-0.0349553	0.0077264	0.0272289	-0.0796003	0.00544649	0.0741538
P11915	1	0.810702	0.810702	0.053072	0.0375793	0.0371657	0.0614808	FALSE	TRUE	FALSE	-0.347106	0.186592	0.160514	-0.290774	0.0272569	0.263517	-0.11907	-0.157181	0.276251	-0.164308	-0.0872641	0.251572	-0.105427	-0.0103202	0.115748	-0.205337	-0.00818328	0.21352
P12001	1	0.624766	0.624766	0.112806	0.0740367	0.0747929	0.113598	FALSE	TRUE	FALSE	-0.0805914	-0.0518428	0.132434	0.0467336	-0.119398	0.0726645	-0.248843	0.173929	0.0749146	-0.358612	0.116212	0.2424	-0.0953424	-0.0430386	0.138381	-0.147331	0.0151723	0.132159
P12711	1	0.465944	0.465944	0.130867	0.105171	0.100039	0.197979	FALSE	FALSE	FALSE	-0.0198415	0.0206563	-0.000814757	-0.12633	0.0549	0.0714297	NA	NA	NA	-0.0122582	-0.0278325	0.0400907	0.0866959	-0.0745035	-0.0121924	-0.0179334	-0.00669494	0.0246283
P12749	1	0.336994	0.336994	0.139607	0.12553	0.114894	0.282976	FALSE	FALSE	FALSE	NA	NA	NA	NA	NA	NA	NA	NA	NA	NA	NA	NA	-0.0598021	-0.0527923	0.112594	-0.0598021	-0.0527923	0.112594
P12970	1	0.690985	0.690985	0.0842055	0.0613747	0.0601851	0.10325	FALSE	TRUE	TRUE	-0.0442867	-0.0320589	0.0763456	-0.00100152	-0.143643	0.144644	-0.228786	0.0887852	0.140001	-0.278507	0.063294	0.215213	-0.0834727	-0.0420839	0.125557	-0.127211	-0.0131413	0.140352
P13084	1	0.672219	0.672219	0.0970426	0.0647998	0.0651552	0.100783	FALSE	FALSE	FALSE	-0.0260018	-0.0336705	0.0596723	0.156891	-0.174244	0.0173522	-0.12844	0.163237	-0.0347962	-0.311046	0.147856	0.163189	-0.0186375	-0.0792741	0.0979116	-0.0654468	0.00478099	0.0606658
P13383	1	0.580602	0.580602	0.109976	0.083197	0.0806691	0.145555	FALSE	TRUE	FALSE	-0.075947	-0.0505588	0.126506	0.0797117	-0.184314	0.104602	-0.2303	0.132638	0.0976618	-0.288505	0.073512	0.214993	-0.0175864	-0.0748811	0.0924675	-0.106525	-0.0207208	0.127246
P13471	1	0.701159	0.701159	0.081657	0.0593541	0.0582512	0.0995782	FALSE	TRUE	FALSE	-0.0775388	0.00497113	0.0725677	0.0300807	-0.0748215	0.0447408	-0.120669	0.0597618	0.0609075	-0.0893802	-0.0193311	0.108711	-0.05997	-0.00138576	0.0613557	-0.0634955	-0.00616108	0.0696566
P13668	1	0.709648	0.709648	0.0795136	0.057668	0.0566337	0.0965367	FALSE	TRUE	TRUE	-0.163344	-0.0201615	0.183505	-0.137935	-0.0377383	0.175674	-0.0811294	-0.041226	0.122355	-0.112758	0.0346093	0.0781488	-0.108888	0.0089468	0.0999407	-0.120811	-0.0111139	0.131925
P14131	1	0.603556	0.603556	0.104958	0.0786831	0.0765053	0.136298	FALSE	TRUE	TRUE	-0.0901369	-0.04073	0.130867	-3.64e-05	-0.161508	0.161545	-0.170674	0.0191784	0.151496	-0.209761	0.0725845	0.137176	-0.144229	0.0052449	0.138984	-0.122967	-0.0210461	0.144014
P14206	1	0.588634	0.588634	0.125402	0.0809988	0.0821765	0.122789	TRUE	TRUE	TRUE	-0.137973	0.00829238	0.129681	-0.144861	-0.0244029	0.169264	-0.241874	0.0691861	0.172688	-0.29735	0.0700692	0.22728	-0.13144	0.000378291	0.131062	-0.1907	0.0247046	0.165995
P15178	1	0.759148	0.759148	0.0697554	0.0477196	0.0476605	0.0757168	FALSE	TRUE	FALSE	-0.0235069	0.0242159	-0.000709011	-0.0232214	-0.0218374	0.0450588	-0.0585188	0.0147809	0.0437378	-0.0770047	0.00390368	0.073101	-0.0474613	-0.0144632	0.0619245	-0.0459426	0.00131998	0.0446226
P16381	1	0.520459	0.520459	0.151157	0.0938489	0.0961981	0.138337	FALSE	FALSE	FALSE	NA	NA	NA	-0.11326	0.0216433	0.0916168	NA	NA	NA	NA	NA	NA	NA	NA	NA	-0.11326	0.0216433	0.0916168
P17077	1	0.464594	0.464594	0.17515	0.10388	0.107703	0.148673	FALSE	TRUE	FALSE	-0.255378	0.049549	0.205829	-0.0586201	-0.0954815	0.154102	-0.264536	0.212503	0.0520329	-0.238901	0.0946377	0.144263	-0.101321	-0.0260498	0.127371	-0.183751	0.0470317	0.136719
P17764	1	0.293713	0.293713	0.288265	0.124872	0.138204	0.154947	FALSE	FALSE	FALSE	-0.0757615	0.000356771	0.0754047	0.0046295	0.052999	-0.0576285	-0.0922253	0.01001	0.0822153	-0.107026	0.0834137	0.0236119	0.0592571	-0.0230184	-0.0362387	-0.0422252	0.0247522	0.017473
P18298	1	0.443166	0.443166	0.133873	0.109304	0.10343	0.210227	FALSE	TRUE	FALSE	-0.0934946	-0.0129772	0.106472	0.00130129	-0.103964	0.102663	NA	NA	NA	-0.170147	0.0515583	0.118589	8.57e-05	-0.0469447	0.046859	-0.0655637	-0.028082	0.0936457
P18418	1	0.360835	0.360835	0.232797	0.119609	0.12811	0.15865	FALSE	FALSE	FALSE	-0.161683	0.0750239	0.0866595	-0.0626677	0.0964789	-0.0338112	-0.0331207	-0.0935386	0.126659	-0.0453776	0.0306123	0.0147654	0.0046438	0.0186311	-0.0232749	-0.0596411	0.0254415	0.0341996
P18420	1	0.389093	0.389093	0.138777	0.11842	0.110401	0.243308	FALSE	FALSE	FALSE	0.00699539	-0.049729	0.0427336	0.0934064	-0.0915722	-0.00183419	-0.0382721	0.0463463	-0.00807413	-0.114378	0.0727585	0.0416199	-0.0399994	-0.0337132	0.0737126	-0.0184496	-0.0111819	0.0296315
P18422	1	0.434734	0.434734	0.134858	0.110799	0.104627	0.214983	FALSE	FALSE	FALSE	NA	NA	NA	-0.0406445	-0.0672805	0.107925	-0.0554668	0.0239166	0.0315501	NA	NA	NA	NA	NA	NA	-0.0480556	-0.0216819	0.0697376
P18445	1	0.366604	0.366604	0.13968	0.121764	0.11268	0.259272	FALSE	TRUE	FALSE	-0.0479768	0.00928191	0.0386948	0.11252	-0.275293	0.162773	-0.144926	0.0406592	0.104267	-0.242967	-0.0775225	0.32049	-0.0629199	0.0292028	0.0337171	-0.077254	-0.0547342	0.131988
P18653	1	0.426795	0.426795	0.135717	0.112185	0.105722	0.219581	FALSE	FALSE	FALSE	NA	NA	NA	NA	NA	NA	-0.0821629	-0.0389554	0.121118	NA	NA	NA	NA	NA	NA	-0.0821629	-0.0389554	0.121118
P18687	1	0.359752	0.359752	0.23354	0.119737	0.128304	0.158667	FALSE	FALSE	FALSE	NA	NA	NA	NA	NA	NA	-0.0326133	-0.0130288	0.0456422	-0.206081	0.115381	0.0907002	NA	NA	NA	-0.119347	0.051176	0.0681712
P19253	1	0.821338	0.821338	0.0510007	0.0354359	0.0352369	0.056989	FALSE	TRUE	TRUE	-0.149639	-0.0241666	0.173806	0.00399177	-0.134579	0.130587	-0.207575	0.0620073	0.145567	-0.325451	0.0889815	0.23647	-0.104666	0.00670727	0.0979584	-0.156668	-0.000209814	0.156878
P19945	1	0.795278	0.795278	0.0588188	0.0405867	0.040438	0.0648787	FALSE	TRUE	FALSE	-0.0657426	-0.0251521	0.0908946	-0.0163153	-0.0913151	0.10763	-0.162411	0.0919248	0.0704858	-0.269218	0.0422707	0.226947	-0.073362	-0.0105717	0.0839336	-0.11741	0.00143134	0.115978
P21107	1	0.823292	0.823292	0.0497133	0.0350751	0.0347251	0.0571943	FALSE	FALSE	FALSE	-0.118196	-0.0644568	0.182653	-0.0802698	0.0693118	0.010958	-0.0410003	-0.0126108	0.0536111	NA	NA	NA	NA	NA	NA	-0.079822	-0.00258525	0.0824073
P21531	1	0.795674	0.795674	0.0586997	0.0405084	0.0403589	0.064759	FALSE	TRUE	FALSE	-0.110805	-0.0394091	0.150214	0.0228581	-0.128782	0.105924	-0.230325	0.101164	0.129161	-0.261808	0.115884	0.145924	-0.0504069	-0.0412874	0.0916942	-0.126097	0.0015138	0.124583
P21533	1	0.529969	0.529969	0.120189	0.0930599	0.0895811	0.167201	FALSE	TRUE	TRUE	-0.104016	-0.0308088	0.134825	0.0238697	-0.210322	0.186453	-0.200902	0.082907	0.117995	-0.280404	0.030776	0.249628	-0.112873	-0.0465923	0.159465	-0.134865	-0.0348081	0.169673
P22509	1	0.34587	0.34587	0.139793	0.124492	0.114338	0.275507	FALSE	FALSE	FALSE	0.0339392	-0.0295462	-0.00439304	0.057164	-0.0942035	0.0370395	-0.105922	0.152554	-0.0466317	-0.165921	0.0351799	0.130741	0.0919311	-0.137238	0.0453073	-0.0177617	-0.0146509	0.0324126
P22734	1	0.741603	0.741603	0.0751361	0.0511779	0.0511766	0.0809062	FALSE	FALSE	FALSE	-0.00912135	-0.0160983	0.0252197	-0.1011	-0.0489399	0.15004	-0.0604269	0.0298622	0.0305647	0.0730192	0.0286839	-0.101703	-0.0945965	0.0135856	0.0810109	-0.0384452	0.00141871	0.0370264
P23358	1	0.6376	0.6376	0.0971519	0.0719591	0.0702244	0.123064	FALSE	TRUE	TRUE	-0.101381	-0.0271696	0.128551	-0.0136075	-0.0659288	0.0795363	-0.182473	0.0346366	0.147837	-0.297298	-0.00695965	0.304258	-0.087386	-0.0309518	0.118338	-0.136429	-0.0192746	0.155704
P23514	1	0.394285	0.394285	0.21159	0.115181	0.121833	0.157111	FALSE	FALSE	FALSE	-0.00886564	0.0539464	-0.0450808	-0.131319	0.0529533	0.0783657	-0.016722	0.0331809	-0.0164589	-0.0547056	-0.0120259	0.0667315	-0.0476696	-0.0339604	0.08163	-0.0518564	0.0188189	0.0330375
P24049	1	0.527739	0.527739	0.148251	0.0925014	0.094697	0.136811	FALSE	TRUE	FALSE	-0.186647	0.00442972	0.182217	-0.0964923	-0.0708294	0.167322	-0.277556	0.144971	0.132585	-0.29341	0.0814125	0.211997	-0.0825938	0.0120804	0.0705135	-0.18734	0.0344129	0.152927
P24050	1	0.744884	0.744884	0.0741259	0.0505315	0.0505186	0.07994	FALSE	TRUE	FALSE	-0.137415	-0.0629915	0.200406	0.0628465	-0.114678	0.0518319	-0.276109	0.145003	0.131106	-0.13477	0.0190408	0.115729	-0.0347268	0.0320165	0.0027103	-0.104035	0.00367808	0.100357
P24268	1	0.700603	0.700603	0.0817969	0.0594646	0.0583571	0.0997781	FALSE	TRUE	FALSE	-0.158117	-0.0587369	0.216854	-0.010165	-0.0435442	0.0537092	-0.194918	0.103023	0.0918949	-0.172094	-0.0564557	0.22855	-0.206575	-0.0165204	0.223095	-0.148374	-0.0144468	0.162821
P24368	1	0.781357	0.781357	0.0608881	0.0434143	0.0428498	0.0714906	FALSE	TRUE	FALSE	-0.0372381	0.0295331	0.00770506	0.0140169	-0.0560303	0.0420134	-0.0829624	0.0162385	0.0667239	-0.11533	0.00296311	0.112367	-0.0465506	-0.0073304	0.0538811	-0.0536129	-0.00292522	0.0565381
P25206	1	0.492311	0.492311	0.162836	0.0989807	0.102002	0.14387	FALSE	TRUE	FALSE	-0.105018	-0.00912063	0.114139	-0.0779224	-0.000600067	0.0785225	-0.0567924	-0.0642697	0.121062	-0.258906	0.161024	0.0978829	-0.116246	0.0494024	0.066844	-0.122977	0.0272871	0.09569
P25444	1	0.647574	0.647574	0.0947932	0.0699845	0.0683644	0.119284	FALSE	TRUE	TRUE	-0.128839	0.00825773	0.120581	-0.000906486	-0.148505	0.149412	-0.192165	0.0685476	0.123618	-0.291521	0.0297729	0.261748	-0.0889927	-0.05181	0.140803	-0.140485	-0.0187474	0.159232
P27048	1	0.299636	0.299636	0.282436	0.124684	0.137535	0.155708	FALSE	FALSE	FALSE	0.124888	0.0482421	-0.17313	-0.0373373	-0.0295584	0.0668957	-0.0962998	0.134999	-0.0386992	-0.13216	-0.025274	0.157434	0.000556326	-0.0483776	0.0478213	-0.0280707	0.0160062	0.0120645
P28073	1	0.329042	0.329042	0.256446	0.122866	0.133474	0.158172	FALSE	FALSE	FALSE	NA	NA	NA	-0.0913597	0.0402606	0.0510991	NA	NA	NA	-0.0628563	0.0363003	0.026556	NA	NA	NA	-0.077108	0.0382805	0.0388275
P28656	1	0.385448	0.385448	0.216889	0.11643	0.123535	0.157699	FALSE	TRUE	FALSE	-0.0976269	-0.00462268	0.10225	-0.083268	0.0634302	0.0198379	-0.120324	0.0958263	0.0244973	-0.103516	0.0140779	0.0894382	-0.0103959	-0.0114513	0.0218472	-0.0830261	0.0314521	0.051574
P29067	1	0.602459	0.602459	0.105202	0.0788992	0.0767057	0.136734	FALSE	FALSE	FALSE	-0.178931	0.0404129	0.138518	-0.091665	0.0468881	0.044777	0.0453029	-0.123484	0.0781806	0.00859079	-0.0172127	0.00862193	-0.0206164	0.012528	0.00808835	-0.0474637	-0.00817345	0.0556372
P29315	1	0.301051	0.301051	0.281076	0.12463	0.137367	0.155876	FALSE	FALSE	FALSE	-0.0103561	0.0274955	-0.0171394	0.0185759	-0.020562	0.0019861	-0.0223857	0.0270467	-0.00466097	-0.122267	0.0612756	0.0609918	-0.0610082	0.0165851	0.0444231	-0.0394883	0.0223682	0.0171201
P29341	1	0.546182	0.546182	0.117063	0.0899199	0.0867752	0.16006	FALSE	TRUE	TRUE	-0.0945738	-0.030177	0.124751	-0.0315202	-0.0705022	0.102022	-0.111943	0.0200103	0.0919329	-0.164932	-0.00500792	0.16994	-0.0772787	-0.0274947	0.104773	-0.0960495	-0.0226343	0.118684
P29410	1	0.550683	0.550683	0.139359	0.0882109	0.0899703	0.131776	FALSE	FALSE	FALSE	-0.024469	0.0346366	-0.0101676	-0.0468271	0.0327951	0.014032	-0.00221116	-0.0376524	0.0398636	0.0181914	-0.00188532	-0.0163061	-0.00890369	-0.017507	0.0264107	-0.0128439	0.00207737	0.0107665
P30742	1	0.635693	0.635693	0.0975994	0.0723364	0.070579	0.123792	FALSE	TRUE	FALSE	-0.0693452	-0.0183442	0.0876895	-0.00548162	-0.207644	0.213125	-0.219057	0.119636	0.099421	-0.285479	0.035738	0.249741	-0.0436517	-0.0183652	0.0620169	-0.124603	-0.0177959	0.142399
P31044	1	0.788626	0.788626	0.0589589	0.0419691	0.0414434	0.0690029	FALSE	FALSE	FALSE	-0.0123471	-0.00197235	0.0143194	0.0133507	-0.0310516	0.0177009	-0.134188	0.071258	0.0629297	-0.105539	-0.0223771	0.127916	0.081813	-0.0238632	-0.0579497	-0.0313821	-0.00160126	0.0329834
P31938	1	0.36921	0.36921	0.227178	0.118581	0.126585	0.158446	FALSE	FALSE	FALSE	-0.0347292	0.0320529	0.0026763	0.00411502	-0.0765411	0.0724261	-0.0345678	0.0330973	0.0014705	-0.0716802	0.0362876	0.0353926	-0.027303	0.0423684	-0.0150654	-0.032833	0.013453	0.01938
P32883	1	0.370787	0.370787	0.226145	0.118381	0.126294	0.158393	FALSE	FALSE	FALSE	NA	NA	NA	-0.0780921	0.0317553	0.0463368	NA	NA	NA	NA	NA	NA	NA	NA	NA	-0.0780921	0.0317553	0.0463368
P34022	1	0.583668	0.583668	0.109319	0.0825953	0.0801168	0.144301	FALSE	FALSE	FALSE	-0.0089125	-0.046244	0.0551565	-0.0215224	-0.0782348	0.0997572	-0.0611018	0.0219036	0.0391982	-0.052263	0.0763566	-0.0240936	-0.0468024	-0.0102291	0.0570315	-0.0381204	-0.00728955	0.04541
P34067	1	0.541183	0.541183	0.142995	0.0899949	0.0919264	0.133901	FALSE	FALSE	FALSE	NA	NA	NA	NA	NA	NA	NA	NA	NA	NA	NA	NA	-0.0355492	0.00606414	0.0294851	-0.0355492	0.00606414	0.0294851
P35559	1	0.362386	0.362386	0.231739	0.119423	0.12783	0.158622	FALSE	FALSE	FALSE	NA	NA	NA	-0.0826127	-0.0189748	0.101588	-0.152141	0.113729	0.038412	-0.143927	0.105	0.0389276	0.0868736	-0.0761999	-0.0106738	-0.0729519	0.0308886	0.0420633
P35585	1	0.381338	0.381338	0.139174	0.119612	0.111237	0.248639	FALSE	FALSE	FALSE	0.0053939	-0.0339215	0.0285276	0.00779252	-0.0309739	0.0231813	-0.0155574	0.0478744	-0.032317	-0.0312108	0.0283173	0.00289352	-0.0032894	-0.0348575	0.0381469	-0.00737425	-0.00471221	0.0120865
P37879	1	0.294553	0.294553	0.287425	0.12485	0.138112	0.15506	FALSE	FALSE	FALSE	NA	NA	NA	NA	NA	NA	-0.0855601	0.0499591	0.035601	NA	NA	NA	NA	NA	NA	-0.0855601	0.0499591	0.035601
P38656	1	0.461983	0.461983	0.131424	0.105899	0.100643	0.200051	FALSE	FALSE	FALSE	-0.0518594	0.0104501	0.0414093	0.0309096	-0.154242	0.123332	-0.0232795	0.0254837	-0.00220416	-0.232306	0.0946538	0.137652	0.0258136	-0.0721816	0.0463679	-0.0501444	-0.0191672	0.0693116
P38659	1	0.794674	0.794674	0.0573496	0.0407666	0.0402723	0.0669379	FALSE	TRUE	FALSE	-0.209959	0.0701349	0.139824	-0.0292468	-0.0127125	0.0419593	-0.0744172	-0.0212169	0.0956341	-0.0564687	0.0066172	0.0498515	-0.00858744	-0.0610212	0.0696086	-0.0757358	-0.00363967	0.0793755
P39032	1	0.626169	0.626169	0.0998171	0.07422	0.0723458	0.127449	FALSE	TRUE	FALSE	-0.102464	-0.0448611	0.147325	-4.7e-05	-0.113884	0.113931	NA	NA	NA	-0.24815	0.075849	0.172301	-0.0425471	0.0236233	0.0189238	-0.0983019	-0.0148181	0.11312
P41105	1	0.762596	0.762596	0.0658385	0.0471444	0.0464734	0.0779478	FALSE	TRUE	TRUE	-0.0979739	-0.0460212	0.143995	-0.0513391	-0.113911	0.165251	-0.232095	0.0757377	0.156357	-0.283696	0.101997	0.181699	-0.0347743	-0.0624116	0.0971859	-0.139976	-0.00892201	0.148898
P41123	1	0.567852	0.567852	0.112667	0.0856949	0.0829522	0.150834	FALSE	TRUE	TRUE	-0.101853	-0.0296206	0.131473	0.0108145	-0.180626	0.169812	-0.260336	0.0803291	0.180007	-0.180259	0.0310693	0.149189	-0.0604394	-0.0247891	0.0852284	-0.118414	-0.0247275	0.143142
P41542	1	0.29971	0.29971	0.282365	0.124682	0.137527	0.155717	FALSE	FALSE	FALSE	0.00992754	-0.0504578	0.0405302	-0.0481035	-0.00491317	0.0530167	-0.0214284	0.0107808	0.0106477	0.0509525	-0.00385608	-0.0470964	-0.0350889	0.0733792	-0.0382904	-0.00874816	0.00498659	0.00376157
P42208	1	0.386332	0.386332	0.21635	0.116307	0.123366	0.157646	FALSE	FALSE	FALSE	0.0305687	0.0242732	-0.054842	NA	NA	NA	0.000922914	0.0645694	-0.0654923	-0.234498	0.124517	0.109981	-0.102866	-0.0979839	0.200849	-0.0764679	0.0288438	0.0476241
P42669	1	0.321779	0.321779	0.262449	0.123438	0.134576	0.157758	FALSE	FALSE	FALSE	NA	NA	NA	NA	NA	NA	NA	NA	NA	-0.0455661	0.0234128	0.0221533	NA	NA	NA	-0.0455661	0.0234128	0.0221533
P42932	1	0.359847	0.359847	0.233475	0.119726	0.128287	0.158666	FALSE	FALSE	FALSE	-0.000556162	-0.0342663	0.0348224	0.0114758	-0.0111717	-0.000304118	-0.0615821	0.0696005	-0.00801846	-0.0853041	0.0531893	0.0321148	-0.00874354	-0.0153285	0.0240721	-0.028942	0.0124047	0.0165373
P43275	1	0.642989	0.642989	0.106661	0.0704999	0.0710839	0.108767	FALSE	FALSE	FALSE	0.0511343	-0.0117915	-0.0393428	NA	NA	NA	0.00938357	0.0399577	-0.0493413	-0.0966464	0.0498184	0.046828	0.0271879	-0.0771721	0.0499842	-0.00223514	0.000203133	0.00203201
P43527	1	0.38616	0.38616	0.216454	0.116331	0.123399	0.157656	FALSE	TRUE	FALSE	-0.0899311	0.0408467	0.0490844	-0.0798622	0.0800351	-0.000172914	-0.0287172	-0.0292213	0.0579385	-0.079881	0.0125682	0.0673128	-0.0962741	0.0372134	0.0590608	-0.0749331	0.0282884	0.0466447
P45479	1	0.467478	0.467478	0.173826	0.103379	0.107111	0.148206	TRUE	TRUE	FALSE	-0.259528	0.0733182	0.186209	-0.185949	0.080382	0.105567	-0.178851	0.0524598	0.126391	-0.170411	-0.00571127	0.176122	NA	NA	NA	-0.198685	0.0501122	0.148572
P45878	1	0.3786	0.3786	0.221136	0.117361	0.124835	0.158068	FALSE	FALSE	FALSE	-0.0542929	0.140656	-0.0863629	-0.273688	0.0521821	0.221505	NA	NA	NA	-0.0474664	-0.0141581	0.0616245	-0.0733632	-0.00292965	0.0762929	-0.112203	0.0439375	0.068265
P46061	1	0.608172	0.608172	0.103923	0.0777731	0.0756605	0.134471	FALSE	FALSE	FALSE	-0.0058381	-0.0410064	0.0468445	0.00480432	-0.0450642	0.0402599	-0.0983376	0.0756119	0.0227257	-0.190795	0.069998	0.120797	0.00761508	-0.106666	0.0990506	-0.0565102	-0.00942528	0.0659354
P46471	1	0.622103	0.622103	0.113715	0.0745524	0.0753358	0.114294	FALSE	FALSE	FALSE	0.0218198	-0.0250295	0.00320969	-0.0280268	0.0463522	-0.0183254	NA	NA	NA	-0.0999813	0.0446909	0.0552904	0.0166086	-0.0566241	0.0400154	-0.0223949	0.0023474	0.0200475
P46664	1	0.711368	0.711368	0.0845455	0.0571264	0.0572528	0.0897077	FALSE	FALSE	FALSE	-0.0163629	-0.0799989	0.0963618	-0.29725	0.113575	0.183675	-0.0347006	0.089794	-0.0550934	-0.00628754	-0.0758984	0.0821859	-0.0152066	-0.0283321	0.0435387	-0.0739616	0.00382797	0.0701336
P46978	1	0.413912	0.413912	0.200483	0.112243	0.117973	0.155388	FALSE	FALSE	FALSE	-0.0828975	0.0308209	0.0520766	-0.0252376	-0.00822639	0.033464	-0.0715948	0.0921193	-0.0205245	-0.175841	0.0665496	0.109292	0.00410063	-0.0653877	0.0612871	-0.0702941	0.0231751	0.047119
P47245	1	0.358352	0.358352	0.234507	0.119901	0.128554	0.158686	FALSE	FALSE	FALSE	NA	NA	NA	NA	NA	NA	NA	NA	NA	-0.0833749	0.116408	-0.0330335	-0.0602848	-0.0543921	0.114677	-0.0718298	0.0310081	0.0408217
P48004	1	0.356423	0.356423	0.139828	0.123152	0.113553	0.267044	FALSE	FALSE	FALSE	NA	NA	NA	NA	NA	NA	-0.0894149	-0.0563332	0.145748	-0.0424509	0.00340773	0.0390432	0.00674239	-0.0424943	0.0357519	-0.0417078	-0.0318066	0.0735144
P48721	1	0.408405	0.408405	0.137431	0.115308	0.108121	0.230736	FALSE	FALSE	FALSE	NA	NA	NA	NA	NA	NA	NA	NA	NA	NA	NA	NA	-0.0582892	-0.0310833	0.0893725	-0.0582892	-0.0310833	0.0893725
P49088	1	0.494086	0.494086	0.162077	0.0986611	0.101636	0.143539	FALSE	TRUE	FALSE	-0.139891	0.104909	0.0349813	-0.264478	0.210591	0.0538878	-0.122891	-0.098317	0.221208	-0.0511555	-0.17248	0.223636	-0.102464	0.10498	-0.00251595	-0.136176	0.0299366	0.106239
P49136	1	0.374129	0.374129	0.139464	0.120684	0.111968	0.253756	FALSE	FALSE	FALSE	NA	NA	NA	-0.00521889	-0.0673412	0.0725601	-0.0578098	0.0249983	0.0328115	NA	NA	NA	NA	NA	NA	-0.0315143	-0.0211715	0.0526858
P49242	1	0.503782	0.503782	0.124907	0.0980799	0.0939938	0.179237	FALSE	TRUE	TRUE	-0.0837715	-0.0141104	0.0978819	0.0164788	-0.166885	0.150406	-0.205688	0.0639862	0.141702	-0.282824	0.0130773	0.269747	-0.0840243	-0.0876647	0.171689	-0.127966	-0.0383193	0.166285
P49432	1	0.36298	0.36298	0.231336	0.119351	0.127723	0.15861	FALSE	FALSE	FALSE	-0.0378037	0.0326159	0.00518784	0.0708315	-9.55e-05	-0.070736	-0.0740272	0.0240274	0.0499998	-0.122578	0.050159	0.0724195	-0.0634795	-0.0108421	0.0743215	-0.0454115	0.019173	0.0262385
P49717	1	0.80508	0.80508	0.0558764	0.0386497	0.0384817	0.0619128	FALSE	TRUE	FALSE	-0.102582	-0.0377845	0.140367	-0.111783	-0.0799425	0.191725	-0.179774	0.102813	0.0769611	-0.124473	-0.0110468	0.13552	-0.111242	0.0306743	0.0805675	-0.125971	0.000942774	0.125028
P49718	1	0.738788	0.738788	0.0760044	0.0517323	0.0517414	0.0817335	FALSE	TRUE	FALSE	-0.0988088	-0.095139	0.193948	-0.208703	0.0319685	0.176734	-0.0897474	0.0306073	0.0591401	-0.0832912	-0.00556198	0.0888532	-0.0278285	0.057565	-0.0297365	-0.101676	0.00388795	0.0977877
P50282	1	0.643138	0.643138	0.0958459	0.0708629	0.0691926	0.12096	FALSE	FALSE	FALSE	0.00505086	-0.0889299	0.083879	-0.253151	0.263877	-0.0107265	-0.0481849	-0.0907185	0.138903	0.280661	-0.163825	-0.116836	-0.0817414	0.0662678	0.0154735	-0.0194731	-0.00266555	0.0221386
P50431	1	0.796301	0.796301	0.0585114	0.0403846	0.0402338	0.0645696	FALSE	FALSE	FALSE	0.0124918	0.0287413	-0.0412331	NA	NA	NA	NA	NA	NA	-0.321531	0.0861367	0.235394	0.0514786	-0.111862	0.0603833	-0.0858534	0.00100536	0.0848481
P50503	1	0.673925	0.673925	0.0964896	0.0644663	0.0648101	0.100309	FALSE	FALSE	FALSE	0.0247462	-0.0298696	0.0051234	-0.107262	0.0516597	0.0556019	NA	NA	NA	-0.150221	0.0109635	0.139258	0.050774	-0.0196402	-0.0311338	-0.0454907	0.00327834	0.0422124
P50580	1	0.327295	0.327295	0.257866	0.12301	0.133744	0.158084	TRUE	TRUE	FALSE	-0.141731	0.00460255	0.137128	-0.0733292	0.0455421	0.0277871	-0.178986	0.0623264	0.11666	-0.187836	0.106687	0.0811485	-0.0695099	0.106915	-0.0374047	-0.130278	0.0652145	0.0650637
P50878	1	0.813643	0.813643	0.0522865	0.0369945	0.0365955	0.0604808	FALSE	TRUE	FALSE	-0.137704	-0.0702741	0.207978	0.0137845	-0.13245	0.118665	-0.221007	0.138144	0.0828636	-0.299708	0.121702	0.178006	-0.102559	-0.0856932	0.188252	-0.149439	-0.0057143	0.155153
P51583	1	0.730315	0.730315	0.0786273	0.0534005	0.0534425	0.0842144	FALSE	FALSE	FALSE	-0.107446	-0.0249871	0.132433	-0.0329194	-0.0412151	0.0741345	NA	NA	NA	-0.0922079	0.0674892	0.0247187	0.00245247	0.00845049	-0.010903	-0.0575303	0.00243436	0.0550959
P52303	1	0.656541	0.656541	0.0926475	0.0682079	0.0666854	0.115918	FALSE	FALSE	FALSE	NA	NA	NA	-0.071698	-0.00908552	0.0807835	NA	NA	NA	NA	NA	NA	NA	NA	NA	-0.071698	-0.00908552	0.0807835
P52555	1	0.301119	0.301119	0.281011	0.124627	0.137359	0.155884	FALSE	FALSE	FALSE	-0.0699983	0.047542	0.0224563	0.0751208	-0.0752869	0.000166098	-0.117378	0.172473	-0.0550952	-0.147925	0.0401584	0.107766	-0.0886756	0.0126594	0.0760162	-0.0697712	0.0395093	0.0302619
P52631	1	0.460612	0.460612	0.131614	0.10615	0.100851	0.200773	FALSE	TRUE	FALSE	-0.0280368	-0.0130446	0.0410814	-0.120614	-0.00692238	0.127536	-0.115352	0.0121999	0.103152	0.00281976	-0.092889	0.0900692	NA	NA	NA	-0.0652957	-0.025164	0.0904597
P52759	1	0.722381	0.722381	0.0810964	0.0549615	0.055037	0.0865243	FALSE	FALSE	FALSE	0.0464357	-0.0253526	-0.0210831	-0.0544826	-0.0376494	0.0921319	-0.0187832	0.032468	-0.0136849	0.0303544	0.0222116	-0.052566	-0.061226	0.0109887	0.0502374	-0.0115403	0.000533272	0.0110071
P53026	1	0.830933	0.830933	0.0476989	0.0335542	0.0332478	0.0545659	FALSE	TRUE	FALSE	-0.109041	-0.0124974	0.121538	0.0101431	-0.152348	0.142205	-0.24751	0.144005	0.103505	-0.321567	0.0467337	0.274833	-0.0845552	-0.0456646	0.13022	-0.150506	-0.00395428	0.15446
P53042	1	0.532152	0.532152	0.119777	0.0926383	0.0892062	0.166227	FALSE	FALSE	FALSE	0.0237634	-0.0522339	0.0284705	-0.0423051	-0.0492331	0.0915382	-0.0861952	0.0409232	0.045272	-0.000140353	0.0458495	-0.0457091	-0.0460254	-0.0237774	0.0698028	-0.0301805	-0.00769433	0.0378749
P54823	1	0.448497	0.448497	0.133214	0.108348	0.102656	0.207285	FALSE	FALSE	FALSE	-0.111679	-0.0319801	0.143659	-0.0274335	-0.0256964	0.0531299	NA	NA	NA	NA	NA	NA	NA	NA	NA	-0.0695564	-0.0288382	0.0983946
P56812	1	0.482561	0.482561	0.128387	0.102086	0.0974395	0.189527	FALSE	FALSE	FALSE	NA	NA	NA	NA	NA	NA	NA	NA	NA	-0.0452211	-0.0172694	0.0624905	-0.0608689	-0.0186442	0.0795131	-0.053045	-0.0179568	0.0710018
P56959	1	0.748465	0.748465	0.0730254	0.0498258	0.0498007	0.0788832	FALSE	FALSE	FALSE	0.00653498	-0.0358885	0.0293536	0.0662352	-0.0596086	-0.00662659	-0.0793068	0.127302	-0.0479951	-0.117832	-0.0157281	0.13356	-0.0530355	-0.0101025	0.063138	-0.0354808	0.00119486	0.0342859
P57756	1	0.520597	0.520597	0.151102	0.0938234	0.0961696	0.138308	FALSE	TRUE	FALSE	0.0111481	-0.220867	0.209719	0.396854	-0.750189	0.353335	-0.503231	0.614361	-0.11113	-0.860732	0.549009	0.311723	-0.657196	0.11572	0.541476	-0.322631	0.061607	0.261025
P58021	1	0.426586	0.426586	0.135738	0.112221	0.10575	0.219704	FALSE	FALSE	FALSE	NA	NA	NA	NA	NA	NA	NA	NA	NA	-0.0652829	-0.0406956	0.105978	-0.0581117	-0.0178859	0.0759976	-0.0616973	-0.0292907	0.090988
P58058	1	0.415987	0.415987	0.136773	0.114037	0.107156	0.226047	FALSE	FALSE	FALSE	-0.133415	0.122577	0.0108387	-0.108163	0.0165239	0.0916388	0.0562748	-0.163914	0.10764	-0.00983842	-0.0392391	0.0490775	-0.0546487	-0.0627891	0.117438	-0.0499581	-0.0253684	0.0753265
P58854	1	0.303861	0.303861	0.278411	0.12451	0.137024	0.156195	FALSE	FALSE	FALSE	NA	NA	NA	NA	NA	NA	NA	NA	NA	-0.0664026	0.0371221	0.0292805	NA	NA	NA	-0.0664026	0.0371221	0.0292805
P59708	1	0.440412	0.440412	0.134203	0.109794	0.103825	0.211766	FALSE	TRUE	FALSE	-0.0182366	-0.0278857	0.0461224	-0.0776482	-0.0450008	0.122649	NA	NA	NA	-0.149109	-0.0338387	0.182948	NA	NA	NA	-0.0816647	-0.0355751	0.11724
P60229	1	0.439246	0.439246	0.13434	0.110001	0.103991	0.212422	FALSE	TRUE	FALSE	0.0439527	-0.0631463	0.0191937	-0.133289	0.06832	0.0649695	-0.0769579	-0.0613231	0.138281	-0.114095	-0.00210173	0.116197	-0.039151	-0.0819516	0.121103	-0.0639081	-0.0280406	0.0919487
P60335	1	0.44404	0.44404	0.184924	0.107382	0.111903	0.151751	FALSE	TRUE	FALSE	-0.100596	-0.0159958	0.116591	-0.0383642	0.0938171	-0.0554528	-0.128765	0.0401061	0.0886593	-0.105032	0.0417145	0.0633179	-0.0322565	-0.0446463	0.0769028	-0.0810028	0.0229991	0.0580037
P60843	1	0.743747	0.743747	0.0707616	0.0508915	0.0501029	0.0844969	FALSE	TRUE	TRUE	-0.215073	0.022571	0.192502	-0.115885	-0.0455832	0.161468	-0.165178	0.0459633	0.119214	-0.112969	-0.0279452	0.140915	-0.0817338	-0.0456297	0.127363	-0.138168	-0.0101247	0.148293
P60867	1	0.713849	0.713849	0.0837659	0.0566388	0.0567532	0.0889927	FALSE	TRUE	FALSE	-0.134204	-0.00451095	0.138715	0.0922693	-0.219463	0.127194	-0.252184	0.118048	0.134136	-0.221509	0.079221	0.142288	-0.0878452	0.0571753	0.0306698	-0.120695	0.00609401	0.114601
P60901	1	0.331032	0.331032	0.139397	0.126176	0.115209	0.288185	FALSE	FALSE	FALSE	-0.00144689	-0.026255	0.0277019	-0.0316	-0.063826	0.095426	-0.0448187	0.0434809	0.00133774	-0.0535684	-0.00279895	0.0563674	0.00636773	-0.0662767	0.059909	-0.0250133	-0.0231351	0.0481484
P61027	1	0.814986	0.814986	0.0529067	0.0366915	0.0365049	0.058911	FALSE	FALSE	FALSE	-0.0409565	-0.163455	0.204411	-0.0574004	0.164049	-0.106649	0.0601314	-0.0947328	0.0346014	-0.117404	0.115049	0.00235514	0.0106759	-0.0205699	0.00989401	-0.0289907	6.82e-05	0.0289225
P61079	1	0.5625	0.5625	0.134921	0.0859787	0.0875397	0.12906	FALSE	FALSE	FALSE	-0.0542618	0.100885	-0.046623	NA	NA	NA	NA	NA	NA	-0.128625	0.00945606	0.119169	-0.124242	-0.0639042	0.188146	-0.102376	0.0154789	0.0868974
P61082	1	0.342256	0.342256	0.24613	0.121649	0.13134	0.158625	FALSE	FALSE	FALSE	NA	NA	NA	0.029332	-0.0147392	-0.0145928	-0.0692036	0.0243688	0.0448348	0.00289825	0.0076082	-0.0105064	NA	NA	NA	-0.0123244	0.00574593	0.00657851
P61211	1	0.296875	0.296875	0.285126	0.12478	0.137854	0.155365	FALSE	FALSE	FALSE	0.0032724	-0.0156587	0.0123863	-0.0535324	0.0198206	0.0337119	-0.000829137	0.0345172	-0.033688	-0.105255	0.078471	0.0267837	-0.132203	0.049519	0.0826838	-0.0577093	0.0333338	0.0243755
P61222	1	0.805991	0.805991	0.0543304	0.0385161	0.038079	0.0630831	FALSE	TRUE	FALSE	-0.0253898	-0.0296767	0.0550666	-0.0903402	-0.0436559	0.133996	NA	NA	NA	-0.29243	0.0560484	0.236382	NA	NA	NA	-0.136053	-0.0057614	0.141815
P61255	1	0.511814	0.511814	0.123507	0.0965481	0.0926577	0.175474	FALSE	TRUE	TRUE	-0.15986	-0.0501454	0.210006	0.00105889	-0.199394	0.198336	-0.27805	0.111058	0.166993	-0.220122	-0.0494311	0.269553	NA	NA	NA	-0.164243	-0.0469783	0.211222
P61290	1	0.375462	0.375462	0.223127	0.117777	0.125424	0.158211	FALSE	FALSE	FALSE	NA	NA	NA	NA	NA	NA	NA	NA	NA	-0.318661	0.126691	0.19197	NA	NA	NA	-0.318661	0.126691	0.19197
P61358	1	0.626453	0.626453	0.0997513	0.0741638	0.0722932	0.127339	FALSE	TRUE	TRUE	-0.0977788	-0.0530254	0.150804	0.0265427	-0.169837	0.143295	-0.287832	0.110391	0.177441	-0.351712	0.0684347	0.283277	-0.0579384	-0.0716539	0.129592	-0.153744	-0.0231383	0.176882
P61620	1	0.39821	0.39821	0.209299	0.114611	0.121069	0.156812	FALSE	FALSE	FALSE	-0.040801	0.00996941	0.0308316	0.0470566	-0.0718785	0.0248219	-0.177862	0.115833	0.0620289	-0.094547	0.0408349	0.0537121	NA	NA	NA	-0.0665383	0.0236897	0.0428486
P61806	1	0.545328	0.545328	0.141401	0.0892177	0.0910727	0.132981	FALSE	TRUE	FALSE	-0.110699	0.0412646	0.0694345	-0.0166742	-0.0210727	0.0377469	-0.113754	0.00673404	0.10702	-0.147993	0.0308952	0.117098	-0.104502	0.0244578	0.080044	-0.0987243	0.0164558	0.0822685
P61971	1	0.77117	0.77117	0.0635817	0.0454397	0.0448186	0.0749898	FALSE	FALSE	FALSE	0.0642683	-0.0897995	0.0255312	NA	NA	NA	-0.106889	0.114948	-0.00805861	-0.0419534	-0.0301825	0.0721359	NA	NA	NA	-0.0281915	-0.00167802	0.0298695
P61979	1	0.8086	0.8086	0.054821	0.0379539	0.0377793	0.0608462	FALSE	FALSE	FALSE	0.00513325	0.0180227	-0.0231559	0.0493857	-0.0537085	0.00432282	-0.105194	0.0567322	0.0484621	-0.134549	0.0499841	0.0845652	-0.0219974	-0.0698453	0.0918427	-0.0414444	0.000237048	0.0412074
P62082	1	0.809025	0.809025	0.05352	0.0379128	0.0374908	0.0620511	FALSE	TRUE	FALSE	-0.0507168	-0.00103924	0.051756	-0.00627739	-0.0876215	0.0938989	-0.187931	0.0627668	0.125165	-0.296145	0.0580403	0.238104	-0.0590931	-0.0566042	0.115697	-0.120033	-0.00489156	0.124924
P62242	1	0.593175	0.593175	0.107254	0.080727	0.0783965	0.140448	FALSE	TRUE	TRUE	-0.117563	-0.0417646	0.159327	-0.040843	-0.0598153	0.100658	-0.150102	0.0695291	0.0805726	-0.219116	0.00966588	0.20945	-0.0324164	-0.0791848	0.111601	-0.112008	-0.0203139	0.132322
P62245	1	0.559157	0.559157	0.136168	0.0866117	0.0882271	0.129837	FALSE	FALSE	FALSE	-0.0358159	-0.0522797	0.0880956	0.106383	-0.146505	0.0401221	-0.238488	0.18453	0.0539578	-0.289249	0.0562815	0.232968	-0.0697357	0.0391844	0.0305513	-0.105381	0.0162423	0.0891389
P62259	1	0.685189	0.685189	0.0856467	0.0625253	0.0612841	0.105355	FALSE	FALSE	FALSE	-0.00079212	-0.00627964	0.00707176	-0.0343034	-0.0263799	0.0606833	-0.0202508	0.0159658	0.004285	-0.0469069	0.0272253	0.0196816	-0.0137148	-0.02294	0.0366547	-0.0231936	-0.00248167	0.0256753
P62270	1	0.590808	0.590808	0.124627	0.080582	0.081731	0.122252	FALSE	TRUE	FALSE	-0.151047	-0.00191709	0.152964	-0.0157168	-0.0858823	0.101599	-0.207865	0.112177	0.095688	-0.310995	0.0617986	0.249197	-0.0921682	0.0132589	0.0789093	-0.155558	0.019887	0.135671
P62274	1	0.545908	0.545908	0.117117	0.0899731	0.086823	0.160179	FALSE	TRUE	TRUE	-0.291194	-0.060893	0.352087	-0.0991001	-0.126545	0.225645	-0.231805	0.0406141	0.191191	NA	NA	NA	NA	NA	NA	-0.207366	-0.0489413	0.256308
P62281	1	0.715014	0.715014	0.0834004	0.0564098	0.0565188	0.0886566	FALSE	TRUE	TRUE	-0.202697	0.0289785	0.173718	-0.0452854	-0.117102	0.162387	-0.230843	0.091465	0.139378	-0.278639	0.0627501	0.215888	-0.103221	-0.0231435	0.126365	-0.172137	0.0085897	0.163547
P62298	1	0.63815	0.63815	0.0970227	0.0718503	0.0701221	0.122855	FALSE	TRUE	TRUE	-0.128484	-0.0503039	0.178788	-0.000809693	-0.133375	0.134185	-0.210155	0.0743166	0.135839	-0.246124	0.032378	0.213746	-0.0947242	-0.0188269	0.113551	-0.136059	-0.0191623	0.155222
P62301	1	0.560128	0.560128	0.135805	0.0864279	0.0880273	0.129612	FALSE	TRUE	FALSE	-0.0570124	-0.0247283	0.0817406	-0.0157863	-0.138191	0.153977	-0.209017	0.150806	0.0582101	-0.278638	0.0756016	0.203036	-0.0790133	0.0345238	0.0444895	-0.127893	0.0196026	0.108291
P62309	1	0.393825	0.393825	0.211861	0.115247	0.121922	0.157145	FALSE	FALSE	FALSE	0.00504147	0.00436407	-0.00940554	-0.0211805	0.0240583	-0.00287784	-0.0993887	0.0723509	0.0270378	-0.0989355	0.00357264	0.0953629	-0.0428164	-0.0107688	0.0535852	-0.0514559	0.0187154	0.0327405
P62315	1	0.604767	0.604767	0.104687	0.0784444	0.0762839	0.135818	FALSE	FALSE	FALSE	-0.0367895	-0.0710459	0.107835	-0.0228077	0.0186586	0.00414906	-0.0775034	0.100478	-0.022975	-0.046001	-0.0130825	0.0590835	-0.0232021	-0.0700797	0.0932818	-0.0412607	-0.0070142	0.0482749
P62320	1	0.656124	0.656124	0.102304	0.0679422	0.0684166	0.105213	FALSE	FALSE	FALSE	-0.0111939	0.000690371	0.0105035	-0.136712	-0.0527565	0.189468	-0.103342	0.155631	-0.0522886	-0.175868	-0.00925718	0.185125	-0.000707212	-0.0589513	0.0596585	-0.0855646	0.00707125	0.0784934
P62482	1	0.420911	0.420911	0.136308	0.113199	0.106511	0.223071	FALSE	FALSE	FALSE	-0.0657475	0.0526117	0.0131358	-0.165743	0.035439	0.130304	0.0654308	-0.0721585	0.0067277	0.0544329	-0.0853466	0.0309137	-0.0429297	-0.00660134	0.0495311	-0.0309114	-0.0152111	0.0461225
P62496	1	0.604667	0.604667	0.11974	0.0779188	0.0788953	0.118779	FALSE	FALSE	FALSE	-0.0374443	0.0171881	0.0202562	-0.111792	-0.024816	0.136609	0.0124882	0.0608424	-0.0733306	-0.122533	0.0191655	0.103367	-0.0320613	-0.038203	0.0702643	-0.0582685	0.0068354	0.0514331
P62629	1	0.640639	0.640639	0.107446	0.0709568	0.0715616	0.109396	FALSE	TRUE	FALSE	-0.100356	0.0055196	0.0948363	-0.123815	-0.0160965	0.139912	-0.11975	0.0325127	0.0872372	-0.219555	0.0521549	0.1674	-0.0524909	-0.0171771	0.069668	-0.123193	0.0113827	0.111811
P62704	1	0.434881	0.434881	0.189485	0.108898	0.113762	0.152974	FALSE	TRUE	FALSE	-0.0820552	-0.0281161	0.110171	NA	NA	NA	-0.219332	0.115907	0.103425	-0.308381	0.0934402	0.21494	NA	NA	NA	-0.203256	0.0604104	0.142845
P62717	1	0.575919	0.575919	0.110973	0.0841153	0.0815103	0.147482	FALSE	TRUE	TRUE	-0.103165	-0.0558363	0.159002	0.0836652	-0.319769	0.236103	-0.283387	0.0987642	0.184623	-0.398292	0.146896	0.251397	-0.131035	-0.036208	0.167243	-0.166443	-0.0332306	0.199673
P62751	1	0.809323	0.809323	0.0546042	0.0378109	0.0376349	0.060627	FALSE	TRUE	FALSE	-0.108869	-0.0114629	0.120332	0.00188269	-0.104172	0.10229	-0.221268	0.114856	0.106412	-0.256618	0.0360574	0.220561	-0.0802297	-0.0317199	0.11195	-0.13302	0.000711702	0.132309
P62754	1	0.82095	0.82095	0.0511172	0.0355125	0.0353143	0.0571061	FALSE	TRUE	FALSE	-0.0816196	0.0328541	0.0487656	0.0155935	-0.0715095	0.0559159	-0.14893	0.0549965	0.0939335	-0.182561	0.00309017	0.17947	-0.0534508	-0.019927	0.0733778	-0.0901935	-9.92e-05	0.0902926
P62827	1	0.600338	0.600338	0.105674	0.0793171	0.0770928	0.137578	FALSE	TRUE	FALSE	-0.0472622	0.012585	0.0346771	-0.0324056	-0.0321008	0.0645064	-0.0872752	0.0351887	0.0520865	-0.0537566	-0.0287237	0.0824803	-0.0480629	-0.0337829	0.0818457	-0.0537525	-0.00936672	0.0631192
P62830	1	0.564943	0.564943	0.134015	0.0855156	0.0870376	0.128489	FALSE	TRUE	FALSE	-0.0716065	-0.00525181	0.0768583	0.0426439	-0.178763	0.136119	-0.213781	0.15277	0.0610107	-0.270457	0.125654	0.144803	-0.106449	-0.00203337	0.108482	-0.12393	0.0184751	0.105455
P62842	1	0.47318	0.47318	0.129815	0.103834	0.0989184	0.194252	FALSE	TRUE	TRUE	-0.184185	-0.111728	0.295912	-0.0408429	-0.268099	0.308942	-0.224611	0.0227651	0.201846	-0.34142	0.0783849	0.263035	-0.153121	-0.0590255	0.212147	-0.188836	-0.0675404	0.256376
P62848	1	0.835408	0.835408	0.0466059	0.0326602	0.0323976	0.0529279	FALSE	TRUE	FALSE	-0.0560895	0.0724866	-0.0163971	-0.0331228	-0.169241	0.202364	-0.176116	0.0197374	0.156379	-0.404388	0.128957	0.275431	-0.101003	-0.0661735	0.167177	-0.154144	-0.00284658	0.156991
P62852	1	0.598909	0.598909	0.105991	0.0795984	0.0773533	0.138148	FALSE	TRUE	TRUE	-0.0873233	-0.0529354	0.140259	0.068116	-0.136809	0.0686934	-0.157022	0.0436506	0.113371	-0.372887	0.0990685	0.273818	-0.049436	-0.0581112	0.107547	-0.11971	-0.0210274	0.140738
P62858	1	0.815596	0.815596	0.0517649	0.0366061	0.0362168	0.0598165	FALSE	TRUE	TRUE	-0.23004	0.077293	0.152747	-0.130357	-0.158011	0.288369	-0.21004	0.00562512	0.204415	-0.286911	0.043257	0.243654	NA	NA	NA	-0.214337	-0.00795911	0.222296
P62860	1	0.406961	0.406961	0.137549	0.115547	0.1083	0.231644	FALSE	TRUE	FALSE	NA	NA	NA	-0.111223	-0.270555	0.381778	NA	NA	NA	NA	NA	NA	-0.205105	0.100277	0.104828	-0.158164	-0.0851392	0.243303
P62869	1	0.389444	0.389444	0.214468	0.115871	0.122768	0.157448	FALSE	FALSE	FALSE	-0.0315371	-0.00814987	0.039687	-0.134878	0.0779475	0.0569307	-0.0540836	0.0467777	0.00730595	0.0413768	-0.0271765	-0.0142003	-0.00346954	-0.0215574	0.0250269	-0.0365183	0.0135683	0.02295
P62889	1	0.598453	0.598453	0.12192	0.0791144	0.0801661	0.120347	FALSE	TRUE	FALSE	-0.0627769	-0.0470026	0.10978	-0.0892361	-0.0762337	0.16547	-0.160141	0.131911	0.0282297	-0.354703	0.0222834	0.332419	-0.124167	0.0655171	0.0586503	-0.158205	0.0192951	0.13891
P62908	1	0.667262	0.667262	0.0986549	0.0657686	0.066159	0.102156	FALSE	TRUE	TRUE	-0.130318	-0.0183941	0.148712	-0.0256961	-0.133733	0.159429	-0.274163	0.109758	0.164405	-0.382387	0.111378	0.271009	-0.0987903	0.0002071	0.0985832	-0.182271	0.0138433	0.168428
P62911	1	0.506393	0.506393	0.1569	0.0964301	0.0990992	0.141178	FALSE	TRUE	FALSE	-0.211337	0.0216541	0.189683	0.00380858	-0.0739317	0.0701231	-0.28738	0.123561	0.163819	-0.301712	0.129347	0.172366	-0.084416	-0.0191053	0.103521	-0.176207	0.036305	0.139902
P62918	1	0.584038	0.584038	0.109239	0.0825227	0.0800501	0.14415	FALSE	TRUE	FALSE	-0.0432864	-0.0624168	0.105703	0.0197998	-0.211032	0.191233	-0.208828	0.13064	0.0781876	-0.286552	0.0640267	0.222525	-0.0909888	-0.0375967	0.128586	-0.121971	-0.0232758	0.145247
P62976	1	0.328625	0.328625	0.139293	0.126425	0.115322	0.290336	FALSE	TRUE	FALSE	-0.0922137	0.0505172	0.0416964	-0.089823	-0.0675354	0.157358	0.0113193	-0.216647	0.205328	NA	NA	NA	-0.089515	-0.0116635	0.101179	-0.0650581	-0.0613322	0.12639
P62978	1	0.69097	0.69097	0.0842092	0.0613776	0.0601879	0.103255	FALSE	FALSE	FALSE	NA	NA	NA	NA	NA	NA	NA	NA	NA	-0.136095	-0.0140604	0.150155	NA	NA	NA	-0.136095	-0.0140604	0.150155
P62996	1	0.415088	0.415088	0.199845	0.112061	0.117739	0.155268	FALSE	FALSE	FALSE	0.0196928	0.0201673	-0.03986	NA	NA	NA	-0.0578187	0.102563	-0.0447444	-0.0857512	0.0250495	0.0607017	0.1204	-0.14664	0.0262399	-0.00086921	0.000284917	0.000584293
P63017	1	0.70049	0.70049	0.0818254	0.0594871	0.0583786	0.0998189	FALSE	TRUE	FALSE	-0.0609061	0.00633134	0.0545748	-0.0365963	-0.0343434	0.0709396	-0.0654731	0.00168794	0.0637852	-0.0648409	0.0240419	0.040799	-0.025316	-0.0223821	0.047698	-0.0506265	-0.00493286	0.0555593
P63028	1	0.68495	0.68495	0.0929346	0.0623087	0.0625808	0.0972258	FALSE	TRUE	FALSE	-0.0921977	0.0384008	0.0537969	-0.147928	0.0381506	0.109778	-0.104846	0.000289641	0.104556	-0.103328	-0.038595	0.141923	0.00268536	-0.00891149	0.00622613	-0.0891228	0.00586691	0.0832558
P63037	1	0.442895	0.442895	0.133906	0.109352	0.103469	0.210378	FALSE	TRUE	FALSE	-0.0906324	0.0058057	0.0848267	-0.0187813	-0.104827	0.123609	-0.0541891	-0.0159574	0.0701466	0.0073682	0.00371614	-0.0110843	-0.0497591	0.0228855	0.0268736	-0.0411987	-0.0176755	0.0588742
P63073	1	0.349971	0.349971	0.240439	0.120845	0.130027	0.158719	FALSE	FALSE	FALSE	-0.0565146	0.0316037	0.0249109	-0.0738208	0.0362617	0.037559	-0.0669326	-0.0202666	0.0871992	-0.0552082	0.0423102	0.012898	0.0194258	0.0148153	-0.0342411	-0.0466101	0.0209449	0.0256652
P63166	1	0.420554	0.420554	0.196911	0.111205	0.116647	0.154684	FALSE	FALSE	FALSE	-0.0404768	-0.0538124	0.0942892	-0.0442019	-0.0174305	0.0616324	-0.122613	0.148806	-0.0261926	-0.0678582	-0.0207459	0.0886041	0.00270892	0.0301138	-0.0328227	-0.0544882	0.0173861	0.0371021
P63242	1	0.483732	0.483732	0.128203	0.101867	0.0972529	0.188945	FALSE	FALSE	FALSE	-0.0932362	0.00256075	0.0906754	-0.0177292	0.003525	0.0142043	0.0947184	-0.11411	0.0193912	-0.0826538	0.0719574	0.0106964	-0.0573761	-0.0164764	0.0738525	-0.0312554	-0.0105086	0.041764
P63254	1	0.337619	0.337619	0.249665	0.1221	0.132106	0.158509	FALSE	FALSE	FALSE	-0.153298	0.0176315	0.135666	0.139649	-0.41685	0.277201	-0.3472	0.417045	-0.0698452	-0.481278	0.320967	0.16031	0.0641698	0.0320043	-0.0961741	-0.155591	0.0741598	0.0814316
P63323	1	0.639237	0.639237	0.107916	0.0712294	0.0718468	0.109771	TRUE	TRUE	TRUE	-0.167084	-0.0305018	0.197586	-0.150322	-0.0463136	0.196636	-0.268613	0.142852	0.125762	-0.397005	0.0687218	0.328283	-0.145588	-0.0294498	0.175038	-0.225723	0.0210617	0.204661
P63325	1	0.80612	0.80612	0.054296	0.0384905	0.038054	0.0630392	FALSE	TRUE	FALSE	-0.126927	0.00140942	0.125518	-0.053258	-0.111989	0.165247	-0.198836	0.0902126	0.108624	-0.213986	0.0413907	0.172595	-0.0825991	-0.0495884	0.132187	-0.135121	-0.00571288	0.140834
P67871	1	0.424749	0.424749	0.135927	0.112539	0.105999	0.220787	FALSE	FALSE	FALSE	NA	NA	NA	NA	NA	NA	NA	NA	NA	-0.0582373	0.0311551	0.0270822	0.00414667	-0.0571336	0.0529869	-0.0270453	-0.0129892	0.0400346
P67984	1	0.407157	0.407157	0.20421	0.113278	0.119312	0.156043	FALSE	TRUE	FALSE	-0.189549	0.0725409	0.117008	NA	NA	NA	NA	NA	NA	-0.460574	0.149021	0.311553	NA	NA	NA	-0.325061	0.110781	0.21428
P68037	1	0.433029	0.433029	0.135048	0.111098	0.104865	0.21596	FALSE	TRUE	FALSE	-0.0326885	0.00327727	0.0294112	-0.0669272	-0.00711475	0.074042	0.014872	-0.0510651	0.036193	-0.0558138	-0.0170769	0.0728907	-0.0448162	-0.0125489	0.057365	-0.0370747	-0.0169057	0.0539804
P68040	1	0.704239	0.704239	0.0867924	0.0585263	0.0586887	0.0917533	FALSE	TRUE	TRUE	-0.155147	-0.012992	0.168139	-0.185011	-0.0492407	0.234252	-0.303168	0.104429	0.198739	-0.221012	0.0713158	0.149696	-0.0736653	-0.0615079	0.135173	-0.187601	0.0104008	0.1772
P68372	1	0.444057	0.444057	0.133765	0.109145	0.103302	0.209732	FALSE	FALSE	FALSE	0.012057	0.0496884	-0.0617454	-0.0275728	-0.0524887	0.0800615	-0.0282402	-0.0437986	0.0720387	-0.0132115	-0.0314164	0.0446279	-0.0452235	0.0344833	0.0107402	-0.0204382	-0.00870639	0.0291446
P68433	1	0.59058	0.59058	0.107821	0.0812373	0.0788672	0.141495	FALSE	TRUE	FALSE	-0.087341	-0.0397801	0.127121	NA	NA	NA	NA	NA	NA	-0.150224	0.00245259	0.147772	-0.100494	-0.0248766	0.125371	-0.112687	-0.0207347	0.133421
P69893	1	0.483236	0.483236	0.128281	0.10196	0.097332	0.189191	FALSE	TRUE	TRUE	-0.0768225	-0.0237659	0.100588	-0.0941516	0.0206105	0.0735411	-0.0488652	-0.00347054	0.0523358	-0.088014	-0.0598081	0.147822	-0.0531203	-0.0552825	0.108403	-0.0721947	-0.0243433	0.096538
P80313	1	0.308893	0.308893	0.273751	0.124262	0.136379	0.156714	FALSE	FALSE	FALSE	0.0107344	0.0100728	-0.0208071	-0.0340318	-0.0137745	0.0478063	-0.0421411	0.0506268	-0.00848576	-0.129586	0.0960561	0.0335303	0.0261293	-0.0507647	0.0246354	-0.0337791	0.0184433	0.0153358
P80317	1	0.833872	0.833872	0.0469499	0.0329682	0.032684	0.0535255	FALSE	FALSE	FALSE	0.00971985	-0.0381061	0.0283862	0.0244109	-0.0354719	0.011061	-0.0583131	0.0868586	-0.0285455	-0.0845532	0.0349362	0.0496169	0.0362213	-0.0498561	0.0136348	-0.0145028	-0.000327841	0.0148307
P81178	1	0.400287	0.400287	0.208101	0.114305	0.120663	0.156644	FALSE	FALSE	FALSE	NA	NA	NA	-0.0556155	-0.02461	0.0802255	NA	NA	NA	NA	NA	NA	-0.140776	0.0938264	0.0469498	-0.0981958	0.0346082	0.0635877
P81795	1	0.375133	0.375133	0.139428	0.120537	0.111869	0.253033	FALSE	TRUE	FALSE	-0.100691	0.00414362	0.0965474	0.0398939	-0.0964819	0.056588	-0.0911946	-0.0127293	0.103924	-0.0749405	0.00175306	0.0731875	-0.00847898	-0.0537285	0.0622075	-0.0470822	-0.0314086	0.0784908
P82995	1	0.465595	0.465595	0.130917	0.105236	0.100092	0.198161	FALSE	TRUE	TRUE	-0.0641633	-0.0312095	0.0953728	-0.049342	-0.000855244	0.0501972	-0.0809685	-0.0364197	0.117388	-0.0494812	-0.0185519	0.0680331	-0.0300318	-0.0154616	0.0454935	-0.0547974	-0.0204996	0.075297
P83882	1	0.443526	0.443526	0.133829	0.10924	0.103378	0.210027	FALSE	TRUE	FALSE	-0.0924506	-0.148647	0.241097	-0.081241	-0.0802586	0.1615	NA	NA	NA	-0.249044	0.0482391	0.200805	NA	NA	NA	-0.140912	-0.060222	0.201134
P84099	1	0.825141	0.825141	0.0498559	0.0346842	0.034477	0.0558424	FALSE	TRUE	FALSE	-0.129228	-0.0252642	0.154492	0.0139078	-0.143295	0.129387	-0.333007	0.190483	0.142524	-0.295237	0.0768971	0.21834	-0.0661389	-0.10193	0.168069	-0.161941	-0.000621973	0.162563
P86217	1	0.359751	0.359751	0.23354	0.119737	0.128304	0.158667	FALSE	FALSE	FALSE	NA	NA	NA	NA	NA	NA	NA	NA	NA	-0.223846	0.0959852	0.127861	NA	NA	NA	-0.223846	0.0959852	0.127861
P97310	1	0.500151	0.500151	0.125525	0.09877	0.0945925	0.180962	FALSE	TRUE	FALSE	-0.0806467	-0.0974517	0.178098	-0.016296	-0.0908373	0.107133	-0.106563	-0.00534283	0.111905	-0.142395	0.0671878	0.0752076	-0.0610302	0.00202449	0.0590057	-0.0813862	-0.0248839	0.10627
P97311	1	0.623782	0.623782	0.100368	0.0746917	0.0727872	0.128371	FALSE	TRUE	FALSE	-0.166756	-0.0270462	0.193802	-0.0700642	-0.0917425	0.161807	-0.0724448	0.0508439	0.0216009	-0.11002	0.0505919	0.0594278	-0.0298439	-0.0512674	0.0811113	-0.0898257	-0.0137241	0.10355
P97412	1	0.369185	0.369185	0.227195	0.118585	0.12659	0.158447	FALSE	FALSE	FALSE	0.00506345	0.0370211	-0.0420845	-0.0816399	0.0453988	0.0362412	NA	NA	NA	-0.038978	-0.0356882	0.0746661	-0.0208299	0.00915721	0.0116727	-0.0340961	0.0139722	0.0201239
P97584	1	0.444144	0.444144	0.133754	0.109129	0.103289	0.209683	FALSE	FALSE	TRUE	0.0155909	-0.0279445	0.0123536	-0.202831	-0.212152	0.414983	-0.303282	-0.0782566	0.381538	0.317129	-0.486367	0.169238	-1.14438	0.243664	0.900719	-0.263555	-0.112211	0.375766
P97820	1	0.389933	0.389933	0.214175	0.115802	0.122674	0.157416	FALSE	FALSE	FALSE	NA	NA	NA	-0.291747	0.120517	0.171231	NA	NA	NA	NA	NA	NA	0.0181729	-0.0191122	0.000939301	-0.136787	0.0507022	0.086085
P97840	1	0.45038	0.45038	0.132974	0.108009	0.10238	0.206258	FALSE	TRUE	FALSE	NA	NA	NA	NA	NA	NA	-0.144549	-0.0945706	0.23912	-0.297385	-0.0348218	0.332207	-0.0112375	-0.0563574	0.0675949	-0.151057	-0.0619166	0.212974
Q02765	1	0.350897	0.350897	0.23977	0.120744	0.129867	0.158722	FALSE	FALSE	FALSE	NA	NA	NA	NA	NA	NA	NA	NA	NA	-0.320831	0.143533	0.177298	NA	NA	NA	-0.320831	0.143533	0.177298
Q03958	1	0.509471	0.509471	0.12392	0.0969958	0.0930491	0.176565	FALSE	FALSE	FALSE	0.0716499	-0.153704	0.0820542	-0.0360941	-0.072983	0.109077	0.0285976	0.0212239	-0.0498215	-0.119643	0.0611208	0.058522	-0.0705418	0.10781	-0.0372678	-0.0252062	-0.00730659	0.0325128
Q04462	1	0.314489	0.314489	0.268736	0.123936	0.135622	0.157217	FALSE	FALSE	FALSE	0.0391022	-0.0374688	-0.00163346	-0.0554656	-0.0479008	0.103366	0.0689774	0.0396789	-0.108656	-0.14181	0.125481	0.0163288	0.0122459	-0.0388678	0.0266219	-0.01539	0.00818455	0.00720549
Q05982	1	0.785833	0.785833	0.0597009	0.0425245	0.041984	0.0699581	FALSE	FALSE	FALSE	-0.0357028	0.0931408	-0.057438	-0.139764	0.00718815	0.132576	-0.0911431	0.110311	-0.0191677	0.00888256	-0.105867	0.0969841	0.0144135	-0.117519	0.103106	-0.0486628	-0.00254924	0.051212
Q06138	1	0.793334	0.793334	0.0577064	0.041033	0.0405318	0.0673951	FALSE	TRUE	FALSE	-0.0423825	0.0367831	0.00559948	-0.218577	0.0533907	0.165186	-0.0856586	-0.054059	0.139718	-0.0443149	-0.0587046	0.10302	-0.0621443	0.000516916	0.0616274	-0.0906154	-0.00441459	0.09503
Q08093	1	0.446047	0.446047	0.183942	0.107046	0.111494	0.15147	FALSE	FALSE	FALSE	-0.0438189	-0.00756437	0.0513833	-0.0476156	0.0344434	0.0131722	-0.0405361	0.0168232	0.0237129	0.0662369	-0.0286441	-0.0375929	-0.0739527	0.0242061	0.0497466	-0.0279373	0.00785286	0.0200844
Q08943	1	0.371706	0.371706	0.225546	0.118264	0.126124	0.15836	FALSE	FALSE	FALSE	-0.0478158	0.0360341	0.0117817	-0.00568904	-0.0779445	0.0836336	-0.198374	0.212683	-0.0143085	-0.321761	0.0702605	0.251501	-0.000889853	-0.00843926	0.00932912	-0.114906	0.0465187	0.0683873
Q10743	1	0.383803	0.383803	0.217897	0.116656	0.123849	0.157795	FALSE	FALSE	FALSE	NA	NA	NA	NA	NA	NA	NA	NA	NA	NA	NA	NA	-0.0769434	0.0293811	0.0475623	-0.0769434	0.0293811	0.0475623
Q1AAU6	1	0.32312	0.32312	0.13901	0.126964	0.115549	0.295356	FALSE	FALSE	FALSE	0.0160032	-0.0360564	0.0200531	-0.150948	0.0326397	0.118309	0.0236207	-0.106272	0.0826515	NA	NA	NA	NA	NA	NA	-0.0371081	-0.036563	0.0736711
Q1JU68	1	0.494827	0.494827	0.161761	0.0985277	0.101484	0.143401	FALSE	TRUE	FALSE	-0.0785849	0.0744603	0.00412462	-0.0655435	0.025983	0.0395605	-0.105752	0.0296051	0.0761467	-0.123279	-0.0201086	0.143388	-0.0176357	-0.0243606	0.0419963	-0.078159	0.0171158	0.0610432
Q1KSC7	1	0.65339	0.65339	0.0934041	0.0688323	0.0672761	0.117097	FALSE	TRUE	TRUE	-0.120567	-0.0120662	0.132633	0.0344556	-0.150563	0.116107	-0.213248	0.103943	0.109305	-0.247083	0.0354221	0.211661	-0.130461	-0.0640911	0.194552	-0.135381	-0.017471	0.152852
Q2LC84	1	0.738372	0.738372	0.0761329	0.0518143	0.0518249	0.0818557	FALSE	FALSE	FALSE	-0.126198	-0.0207239	0.146922	NA	NA	NA	NA	NA	NA	NA	NA	NA	0.00748862	0.0252868	-0.0327754	-0.0593548	0.00228143	0.0570734
Q32PX2	1	0.463137	0.463137	0.131263	0.105687	0.100468	0.199444	FALSE	FALSE	FALSE	NA	NA	NA	-0.125342	-0.0475817	0.172924	NA	NA	NA	NA	NA	NA	NA	NA	NA	-0.125342	-0.0475817	0.172924
Q32PX7	1	0.389644	0.389644	0.138746	0.118334	0.11034	0.242936	FALSE	FALSE	FALSE	0.0059424	-0.0527632	0.0468208	0.0641182	-0.111531	0.0474131	-0.0738988	0.140194	-0.0662951	-0.111227	0.0440983	0.0671289	0.0421854	-0.0640046	0.0218192	-0.014576	-0.00880138	0.0233774
Q32PZ3	1	0.320615	0.320615	0.263435	0.123523	0.134747	0.15768	FALSE	FALSE	FALSE	NA	NA	NA	-0.14585	0.0753544	0.0704957	NA	NA	NA	NA	NA	NA	NA	NA	NA	-0.14585	0.0753544	0.0704957
Q37476	1	0.633078	0.633078	0.109988	0.0724253	0.0730999	0.111409	TRUE	TRUE	FALSE	NA	NA	NA	-0.8406	-0.319346	1.15995	-0.86681	0.485583	0.381227	NA	NA	NA	NA	NA	NA	-0.853705	0.0831184	0.770586
Q3B8Q1	1	0.41934	0.41934	0.136459	0.113467	0.106719	0.224015	FALSE	FALSE	FALSE	-0.0665758	-0.0448402	0.111416	0.194568	-0.204173	0.00960489	NA	NA	NA	-0.469099	0.194976	0.274123	0.0180105	-0.106552	0.0885411	-0.080774	-0.0401473	0.120921
Q3KRD5	1	0.460185	0.460185	0.177196	0.104642	0.108606	0.14937	FALSE	FALSE	FALSE	-0.111761	-0.010017	0.121778	-0.0544148	0.00642154	0.0479933	NA	NA	NA	-0.0996979	0.0543062	0.0453916	0.116716	-0.0116688	-0.105047	-0.0372896	0.00976049	0.0275291
Q3MHC2	1	0.835432	0.835432	0.046642	0.032654	0.0324004	0.0528719	FALSE	FALSE	FALSE	NA	NA	NA	NA	NA	NA	NA	NA	NA	-0.091774	-0.00151553	0.0932895	NA	NA	NA	-0.091774	-0.00151553	0.0932895
Q3TGF2	1	0.429275	0.429275	0.192347	0.109811	0.114894	0.153673	FALSE	FALSE	FALSE	-0.0329051	-0.00974195	0.0426471	-0.125342	0.0628109	0.0625311	0.00552098	-0.081015	0.0754941	-0.0365004	0.0417491	-0.00524867	-0.0177381	0.049447	-0.031709	-0.0413929	0.01265	0.0287429
Q3TKT4	1	0.366635	0.366635	0.13968	0.121759	0.112677	0.259249	FALSE	FALSE	FALSE	-0.106737	0.0180613	0.0886753	0.140797	-0.0928431	-0.047954	-0.0222612	-0.0829274	0.105189	-0.107015	0.0015298	0.105485	-0.0435492	0.057887	-0.0143378	-0.0277529	-0.0196585	0.0474114
Q3U1J4	1	0.334652	0.334652	0.139533	0.125789	0.115023	0.285003	FALSE	FALSE	FALSE	0.0574499	0.0350631	-0.092513	-0.0711124	-0.0592853	0.130398	NA	NA	NA	-0.142509	-0.000821348	0.143331	0.00932343	-0.106975	0.0976513	-0.0367121	-0.0330046	0.0697167
Q3UMU9	1	0.415116	0.415116	0.136852	0.114184	0.107269	0.226579	FALSE	FALSE	FALSE	0.00578517	-0.021066	0.0152808	NA	NA	NA	NA	NA	NA	-0.0332744	0.0070289	0.0262455	NA	NA	NA	-0.0137446	-0.00701853	0.0207632
Q3UYV9	1	0.319145	0.319145	0.138767	0.127328	0.115685	0.299075	FALSE	FALSE	FALSE	NA	NA	NA	NA	NA	NA	NA	NA	NA	-0.135243	-0.137645	0.272888	NA	NA	NA	-0.135243	-0.137645	0.272888
Q497C3	1	0.489845	0.489845	0.12723	0.100718	0.0962717	0.185935	FALSE	FALSE	FALSE	-0.145257	0.0341493	0.111107	NA	NA	NA	NA	NA	NA	NA	NA	NA	0.0793008	-0.0555507	-0.0237501	-0.0329779	-0.0107007	0.0436786
Q4FZU2	1	0.644522	0.644522	0.106149	0.0702017	0.0707723	0.108355	FALSE	FALSE	FALSE	NA	NA	NA	NA	NA	NA	NA	NA	NA	-0.0643394	0.0765981	-0.0122587	-0.208489	-0.0520708	0.26056	-0.136414	0.0122637	0.124151
Q4G061	1	0.601222	0.601222	0.120946	0.0785821	0.0795998	0.11965	FALSE	FALSE	FALSE	-0.0159023	0.0416861	-0.0257838	-0.0228202	0.029002	-0.00618176	-0.0374887	0.0124276	0.0250611	-0.0940665	-0.0434594	0.137526	-0.00828161	-0.0182513	0.0265329	-0.0357119	0.00428098	0.0314309
Q4KLH4	1	0.414435	0.414435	0.200199	0.112162	0.117869	0.155335	FALSE	FALSE	FALSE	0.0869101	-0.0713294	-0.0155807	NA	NA	NA	NA	NA	NA	-0.297094	0.140447	0.156647	NA	NA	NA	-0.105092	0.0345586	0.0705333
Q4KMA2	1	0.293912	0.293912	0.288065	0.124867	0.138182	0.154974	FALSE	FALSE	FALSE	-0.00894307	-0.0171945	0.0261376	-0.0414846	0.0281191	0.0133655	-0.0512446	0.0359293	0.0153153	-0.113545	0.0892071	0.0243377	0.0358605	-0.0310205	-0.00484002	-0.0358713	0.0210081	0.0148632
Q4V8F9	1	0.461434	0.461434	0.1315	0.105999	0.100727	0.20034	FALSE	FALSE	FALSE	0.00855343	0.0302646	-0.0388181	-0.153087	0.101277	0.0518105	-0.0956167	-0.0306768	0.126293	0.0368904	-0.226048	0.189158	-0.0780252	0.0173117	0.0607134	-0.056257	-0.0215743	0.0778314
Q4V8K5	1	0.692333	0.692333	0.0905726	0.0608621	0.0610899	0.0951425	FALSE	FALSE	FALSE	NA	NA	NA	NA	NA	NA	NA	NA	NA	-0.0481829	-0.0233957	0.0715785	-0.0993596	0.0325106	0.066849	-0.0737712	0.00455746	0.0692138
Q4VA53	1	0.354482	0.354482	0.139836	0.123407	0.113707	0.268568	FALSE	FALSE	FALSE	0.0202726	-0.0329456	0.012673	0.0203218	-0.00671526	-0.0136066	-0.109653	0.0903846	0.0192683	-0.0517906	0.0435172	0.00827337	0.0295853	-0.164839	0.135253	-0.0182527	-0.0141196	0.0323723
Q501J6	1	0.436238	0.436238	0.134688	0.110534	0.104416	0.214125	FALSE	FALSE	FALSE	-0.0447569	-0.0129351	0.057692	0.0833695	-0.168665	0.0852953	-0.0711755	0.0180258	0.0531497	-0.11958	0.0647351	0.0548448	-0.0375804	0.014034	0.0235464	-0.0379446	-0.016961	0.0549056
Q52KI8	1	0.688813	0.688813	0.0916971	0.061552	0.0618006	0.0961376	FALSE	FALSE	FALSE	-0.0734328	0.00467752	0.0687553	NA	NA	NA	NA	NA	NA	NA	NA	NA	NA	NA	NA	-0.0734328	0.00467752	0.0687553
Q569Z5	1	0.475837	0.475837	0.170046	0.101914	0.105394	0.146809	FALSE	FALSE	FALSE	-0.0518144	0.0470062	0.00480816	-0.240896	0.0237282	0.217167	NA	NA	NA	NA	NA	NA	NA	NA	NA	-0.146355	0.0353672	0.110988
Q5BK32	1	0.787072	0.787072	0.0612884	0.0422077	0.0420764	0.067355	FALSE	FALSE	FALSE	-0.01899	0.00030375	0.0186863	NA	NA	NA	NA	NA	NA	NA	NA	NA	NA	NA	NA	-0.01899	0.00030375	0.0186863
Q5FVC2	1	0.692544	0.692544	0.0905054	0.0608208	0.0610474	0.0950829	FALSE	FALSE	FALSE	-0.157933	-0.0101598	0.168093	0.0104725	-0.0182042	0.00773173	0.0164722	-0.0596555	0.0431833	-0.0386096	0.0128932	0.0257165	-0.0242337	0.0870788	-0.062845	-0.0387664	0.00239049	0.0363759
Q5FVM4	1	0.66705	0.66705	0.0901041	0.0661243	0.0647103	0.112011	FALSE	FALSE	FALSE	0.0402762	-0.038977	-0.00129922	NA	NA	NA	-0.0257626	0.0117303	0.0140323	-0.0873746	0.0316947	0.0556799	-0.0175329	-0.0152216	0.0327545	-0.0225985	-0.00269341	0.0252919
Q5I0D7	1	0.358679	0.358679	0.234281	0.119863	0.128496	0.158682	FALSE	FALSE	FALSE	NA	NA	NA	0.0960551	-0.192434	0.0963784	NA	NA	NA	-0.429202	0.336024	0.0931778	NA	NA	NA	-0.166573	0.0717951	0.0947781
Q5KTC7	1	0.506359	0.506359	0.124462	0.0975892	0.0935669	0.178022	FALSE	TRUE	FALSE	NA	NA	NA	-0.211981	0.124027	0.0879536	-0.213037	-0.0558514	0.268889	-0.0115259	-0.207814	0.21934	-0.0469932	-0.0030369	0.05003	-0.120884	-0.0356689	0.156553
Q5M9G3	1	0.475256	0.475256	0.170306	0.102017	0.105513	0.146908	TRUE	TRUE	FALSE	-0.269639	0.0354538	0.234185	NA	NA	NA	NA	NA	NA	-0.320089	0.107482	0.212606	NA	NA	NA	-0.294864	0.0714681	0.223396
Q5RJR8	1	0.835478	0.835478	0.0466102	0.0326456	0.032388	0.0528784	FALSE	TRUE	FALSE	-0.121053	0.0259464	0.0951068	0.00939729	-0.0979228	0.0885255	-0.19704	0.00245992	0.19458	-0.230829	0.0573768	0.173452	-0.0860152	0.00127288	0.0847424	-0.125108	-0.00217336	0.127281
Q5RK09	1	0.535986	0.535986	0.145011	0.0909665	0.0929972	0.13504	FALSE	TRUE	FALSE	-0.0500426	0.0244997	0.0255429	-0.0842476	0.00598607	0.0782615	-0.121632	0.0700073	0.0516244	-0.112813	-0.000620002	0.113433	0.0429552	-0.0426767	-0.000278466	-0.0651559	0.0114393	0.0537166
Q5RK28	1	0.514128	0.514128	0.123095	0.0961053	0.0922697	0.174402	FALSE	FALSE	FALSE	-0.0533094	0.0763978	-0.0230884	-0.101292	0.0384975	0.0627944	0.0572085	-0.160633	0.103424	-0.0535626	-0.0303045	0.0838672	-0.0884619	0.00845715	0.0800047	-0.0478835	-0.0135169	0.0614004
Q5SGE0	1	0.444431	0.444431	0.133719	0.109078	0.103248	0.209525	FALSE	FALSE	FALSE	NA	NA	NA	0.0209533	-0.154807	0.133854	NA	NA	NA	-0.303784	0.137353	0.166431	0.0196394	-0.0944054	0.074766	-0.0877303	-0.0372866	0.125017
Q5SVL6	1	0.385521	0.385521	0.138971	0.118974	0.110792	0.245742	FALSE	FALSE	FALSE	NA	NA	NA	NA	NA	NA	NA	NA	NA	NA	NA	NA	-0.0679899	-0.0422191	0.110209	-0.0679899	-0.0422191	0.110209
Q5U216	1	0.57711	0.57711	0.110721	0.0838819	0.0812967	0.146991	FALSE	FALSE	FALSE	-0.000204278	0.0485896	-0.0483853	0.000620641	-0.212769	0.212148	-0.193892	0.168724	0.0251678	-0.21367	-0.0554123	0.269083	-0.0553076	-0.0408519	0.0961595	-0.0924906	-0.018344	0.110835
Q5U2V4	1	0.393327	0.393327	0.212155	0.115319	0.122018	0.157181	FALSE	FALSE	FALSE	0.000983299	-0.0466734	0.0456901	-0.123396	0.144176	-0.02078	-0.00844265	-0.0197316	0.0281742	0.0897907	-0.072988	-0.0168027	-0.0457385	0.0268653	0.0188732	-0.0173607	0.0063297	0.011031
Q5U2Z3	1	0.830534	0.830534	0.0482187	0.0336184	0.0333968	0.0542317	FALSE	FALSE	FALSE	NA	NA	NA	0.0706262	-0.141661	0.0710346	NA	NA	NA	-0.14406	0.0449183	0.0991413	-0.102707	0.0953006	0.00740588	-0.0587133	-0.000480611	0.0591939
Q5XI72	1	0.403907	0.403907	0.137788	0.116049	0.108675	0.23358	FALSE	TRUE	FALSE	-0.139028	-0.00487984	0.143908	-0.103226	-0.0386431	0.141869	0.020267	-0.0602317	0.0399647	-0.086291	-0.0344495	0.120741	0.0226161	-0.018668	-0.00394812	-0.0571325	-0.0313744	0.0885069
Q5XI81	1	0.435138	0.435138	0.134812	0.110727	0.104571	0.214751	FALSE	FALSE	FALSE	NA	NA	NA	NA	NA	NA	NA	NA	NA	NA	NA	NA	-0.0897844	-0.0404076	0.130192	-0.0897844	-0.0404076	0.130192
Q5XIE0	1	0.601374	0.601374	0.105444	0.0791131	0.0769039	0.137166	FALSE	FALSE	FALSE	0.0543687	-0.138379	0.0840107	-0.154708	0.0336195	0.121089	0.000853568	-0.0206695	0.019816	-0.189933	0.0950234	0.0949096	-0.00656073	-0.0208729	0.0274336	-0.0591959	-0.0102558	0.0694517
Q5XIG8	1	0.806953	0.806953	0.0540735	0.0383248	0.0378926	0.0627559	FALSE	TRUE	FALSE	-0.0924096	-0.0804974	0.172907	NA	NA	NA	-0.0928019	-0.0194342	0.112236	-0.138124	0.127803	0.0103209	-0.115453	-0.0462329	0.161686	-0.109697	-0.00459029	0.114287
Q5XIN6	1	0.320943	0.320943	0.263157	0.123499	0.134699	0.157702	FALSE	FALSE	FALSE	-0.0602346	-0.0211141	0.0813487	0.0815266	-0.0236654	-0.0578612	NA	NA	NA	-0.0930631	0.0555116	0.0375516	-0.0320883	0.0428444	-0.010756	-0.0259649	0.0133941	0.0125707
Q5XIS9	1	0.482647	0.482647	0.167028	0.100709	0.103993	0.145623	FALSE	FALSE	FALSE	-0.295783	0.0690112	0.226772	NA	NA	NA	NA	NA	NA	NA	NA	NA	NA	NA	NA	-0.295783	0.0690112	0.226772
Q5XJY5	1	0.467944	0.467944	0.173613	0.103298	0.107015	0.14813	FALSE	TRUE	FALSE	-0.0651763	0.0411183	0.024058	-0.0822793	0.0392557	0.0430236	-0.0834339	-0.0365179	0.119952	-0.0335	0.0351542	-0.00165415	-0.0601873	0.00265994	0.0575273	-0.0649153	0.016334	0.0485813
Q60668	1	0.303618	0.303618	0.278639	0.124521	0.137054	0.156168	FALSE	FALSE	FALSE	NA	NA	NA	NA	NA	NA	-0.0931086	0.129781	-0.0366724	-0.145051	0.00351257	0.141538	NA	NA	NA	-0.11908	0.0666468	0.0524328
Q60749	1	0.316855	0.316855	0.266666	0.123783	0.135289	0.157406	FALSE	FALSE	FALSE	-0.0358722	-0.000926414	0.0367987	NA	NA	NA	-0.0596178	0.0703705	-0.0107528	-0.0674543	0.0162497	0.0512045	NA	NA	NA	-0.0543148	0.0285646	0.0257501
Q60817	1	0.835188	0.835188	0.0467402	0.0327014	0.0324535	0.0529174	FALSE	TRUE	TRUE	-0.0993704	-0.018828	0.118198	-0.086288	-0.119911	0.206199	-0.192473	0.0776433	0.114829	-0.263799	0.0752814	0.188518	-0.0934428	-0.0253564	0.118799	-0.147075	-0.00223417	0.149309
Q60872	1	0.719898	0.719898	0.0769057	0.0556314	0.0546758	0.0928888	FALSE	FALSE	FALSE	0.0729347	-0.0143604	-0.0585743	-0.00667792	-0.0714345	0.0781124	-0.0347241	0.0173845	0.0173395	-0.134207	0.0595671	0.0746399	NA	NA	NA	-0.0256686	-0.00221081	0.0278794
Q61161	1	0.401056	0.401056	0.138001	0.116515	0.10902	0.235408	FALSE	FALSE	FALSE	-0.0681886	-0.00661302	0.0748016	-0.0141879	0.0117228	0.00246508	0.0460487	-0.049399	0.00335025	-0.00384484	-0.00813419	0.011979	-0.0284269	0.014039	0.0143879	-0.0137199	-0.00767688	0.0213968
Q61187	1	0.766389	0.766389	0.0648414	0.0463903	0.0457416	0.0766377	FALSE	FALSE	FALSE	-0.0393533	1.4e-05	0.0393393	-0.225105	0.116847	0.108258	-0.0139116	-0.0474904	0.0614019	0.0629491	-0.0338576	-0.0290916	-0.0485668	-0.0518454	0.100412	-0.0527976	-0.00326644	0.056064
Q61335	1	0.318729	0.318729	0.13874	0.127364	0.115698	0.299469	FALSE	FALSE	FALSE	-0.0990864	0.0785884	0.020498	0.0351762	0.0200523	-0.0552285	0.0249349	-0.0930526	0.0681177	-0.0536009	0.0294717	0.0241292	0.0013159	-0.128259	0.126943	-0.018252	-0.0186398	0.0368919
Q61510	1	0.556309	0.556309	0.137235	0.0871499	0.0888127	0.130493	FALSE	FALSE	FALSE	-0.0170254	-0.0934404	0.110466	NA	NA	NA	-0.107847	0.104861	0.00298573	-0.106826	0.0248767	0.0819493	NA	NA	NA	-0.0772328	0.0120992	0.0651336
Q61656	1	0.621404	0.621404	0.113954	0.0746876	0.0754783	0.114476	FALSE	TRUE	FALSE	-0.084399	0.0373601	0.0470389	0.037716	-0.106417	0.0687012	-0.136616	0.0326883	0.103928	-0.246476	0.09183	0.154646	-0.0705754	-0.00277264	0.073348	-0.10007	0.0105377	0.0895325
Q61881	1	0.410147	0.410147	0.137286	0.115018	0.107902	0.229646	FALSE	TRUE	TRUE	-0.186344	-0.110245	0.296589	-0.149166	-0.12898	0.278146	-0.0986015	-0.0818806	0.180482	-0.148856	0.00963338	0.139223	-0.102237	-0.0498123	0.15205	-0.137041	-0.0722568	0.209298
Q61990	1	0.589425	0.589425	0.12512	0.0808473	0.0820145	0.122594	FALSE	FALSE	FALSE	-0.0867176	-0.00243462	0.0891522	-0.00535891	0.0245809	-0.019222	-0.0227794	-0.0443426	0.067122	-0.128932	0.12316	0.00577161	-0.026212	-0.0661541	0.0923661	-0.054	0.00696198	0.047038
Q62167	1	0.400512	0.400512	0.207972	0.114272	0.120619	0.156625	FALSE	FALSE	FALSE	NA	NA	NA	NA	NA	NA	NA	NA	NA	-0.151163	0.0532174	0.0979453	NA	NA	NA	-0.151163	0.0532174	0.0979453
Q62186	1	0.676007	0.676007	0.0879134	0.0643476	0.0630211	0.108711	FALSE	TRUE	FALSE	-0.100493	0.0271748	0.073318	-0.0313871	-0.00327861	0.0346658	-0.193849	0.0065941	0.187255	-0.0916755	-0.168005	0.25968	-0.155015	0.0728056	0.0822093	-0.114484	-0.0129418	0.127426
Q62318	1	0.321733	0.321733	0.262488	0.123442	0.134583	0.157755	FALSE	FALSE	FALSE	-0.02117	-0.0192674	0.0404375	0.116333	-0.0885717	-0.0277616	-0.0695555	0.11303	-0.0434745	-0.19359	0.125088	0.0685023	0.00541712	-0.046731	0.0413138	-0.032513	0.0167095	0.0158035
Q62425	1	0.80618	0.80618	0.0555463	0.0384321	0.038262	0.0615793	FALSE	FALSE	FALSE	NA	NA	NA	NA	NA	NA	NA	NA	NA	-0.221034	0.00153348	0.219501	NA	NA	NA	-0.221034	0.00153348	0.219501
Q62446	1	0.653502	0.653502	0.0933773	0.0688101	0.0672551	0.117055	FALSE	TRUE	FALSE	-0.150528	0.0317753	0.118753	-0.0473345	-0.0166468	0.0639813	-0.226126	-0.0385443	0.26467	-0.0821539	0.0103875	0.0717664	-0.0674192	-0.0609425	0.128362	-0.114712	-0.0147942	0.129506
Q62448	1	0.41554	0.41554	0.136813	0.114112	0.107214	0.22632	FALSE	FALSE	FALSE	0.0376024	0.0308697	-0.0684721	-0.0395548	-0.0566825	0.0962372	-0.0440175	0.00776521	0.0362522	-0.121435	-0.00295917	0.124394	0.0305201	-0.0487019	0.0181818	-0.027377	-0.0139417	0.0413187
Q62713	1	0.603317	0.603317	0.120212	0.0781789	0.0791714	0.119121	FALSE	FALSE	FALSE	-0.256447	0.0525625	0.203884	-0.403022	0.442514	-0.0394921	-0.010803	-0.377409	0.388212	0.303254	-0.202567	-0.100687	-0.212072	0.153413	0.058659	-0.115818	0.0137025	0.102115
Q62733	1	0.427676	0.427676	0.135625	0.112032	0.105602	0.219065	FALSE	FALSE	FALSE	NA	NA	NA	0.266266	-0.226691	-0.0395754	NA	NA	NA	-0.343795	0.212586	0.131209	0.0173518	-0.0142696	-0.00308217	-0.0200592	-0.00945809	0.0295173
Q62780	1	0.361304	0.361304	0.139779	0.122498	0.113148	0.263272	FALSE	FALSE	FALSE	NA	NA	NA	NA	NA	NA	NA	NA	NA	-0.0620412	-0.0456615	0.107703	NA	NA	NA	-0.0620412	-0.0456615	0.107703
Q62940	1	0.573822	0.573822	0.111416	0.0845262	0.081886	0.148349	FALSE	TRUE	FALSE	-0.17152	0.0213583	0.150162	-0.2286	0.109307	0.119292	-0.106801	-0.110747	0.217548	-0.00491219	-0.177172	0.182084	-0.0326224	0.047276	-0.0146536	-0.108891	-0.0219955	0.130887
Q63009	1	0.62406	0.62406	0.113047	0.0741735	0.0749368	0.113783	FALSE	FALSE	FALSE	NA	NA	NA	0.0506903	-0.0693829	0.0186926	-0.0691378	0.0664102	0.00272759	-0.20428	0.0821882	0.122092	0.0359189	-0.0598872	0.0239683	-0.0467022	0.00483211	0.0418701
Q63081	1	0.767938	0.767938	0.0670782	0.0459854	0.0459011	0.0730969	FALSE	TRUE	FALSE	-0.198358	0.0647515	0.133607	-0.0100258	-0.025047	0.0350728	-0.0910203	0.0112897	0.0885896	-0.156531	-0.00199447	0.158525	-0.0691211	-0.0329984	0.10212	-0.105011	0.00320027	0.103583
Q63083	1	0.386696	0.386696	0.216128	0.116256	0.123296	0.157623	FALSE	TRUE	FALSE	-0.137732	0.0588539	0.0788783	-0.247396	0.110642	0.136753	-0.14392	0.0544701	0.0894497	NA	NA	NA	-0.0119379	-0.0202659	0.0322038	-0.135246	0.0509251	0.0843213
Q63347	1	0.690085	0.690085	0.0844296	0.0615532	0.0603557	0.103576	FALSE	FALSE	FALSE	NA	NA	NA	NA	NA	NA	-0.0532693	-0.00553312	0.0588025	NA	NA	NA	NA	NA	NA	-0.0532693	-0.00553312	0.0588025
Q63507	1	0.639272	0.639272	0.107904	0.0712225	0.0718396	0.109762	FALSE	TRUE	FALSE	-0.0773488	0.0160966	0.0612522	0.0170968	-0.0843762	0.0672794	-0.226222	0.0522763	0.173946	-0.312696	0.0698023	0.242894	-0.16075	0.0170899	0.14366	-0.151984	0.0141778	0.137806
Q63525	1	0.458317	0.458317	0.178072	0.104963	0.108989	0.14966	TRUE	TRUE	FALSE	-0.11321	-0.00991009	0.12312	-0.0734901	-0.0327825	0.106273	-0.189936	0.0750874	0.114848	-0.207626	0.1301	0.077526	-0.111091	0.0212434	0.0898472	-0.139071	0.0367477	0.102323
Q63531	1	0.38115	0.38115	0.139183	0.11964	0.111257	0.24877	FALSE	FALSE	FALSE	-0.00448854	-0.0628528	0.0673413	-0.0140078	-0.0858119	0.0998196	NA	NA	NA	-0.0438165	0.0290377	0.0147787	-0.0655944	0.0377871	0.0278073	-0.0319768	-0.02046	0.0524368
Q63692	1	0.661628	0.661628	0.0914201	0.0671996	0.0657304	0.114022	FALSE	FALSE	FALSE	NA	NA	NA	NA	NA	NA	NA	NA	NA	-0.0271975	-0.00334603	0.0305436	NA	NA	NA	-0.0271975	-0.00334603	0.0305436
Q63716	1	0.791664	0.791664	0.0581509	0.0413651	0.0408552	0.0679651	FALSE	FALSE	FALSE	-0.0112137	-0.0700303	0.081244	0.208672	-0.376067	0.167395	-0.248992	0.214681	0.0343109	-0.3637	0.233638	0.130062	-0.0919758	-0.0273484	0.119324	-0.101442	-0.00502526	0.106467
Q63945	1	0.777536	0.777536	0.0618999	0.044174	0.0435886	0.0728013	FALSE	FALSE	FALSE	-0.0599701	-0.0320626	0.0920327	0.0664449	-0.0500423	-0.0164026	-0.116226	0.0942946	0.0219315	-0.261382	0.0351361	0.226246	-0.0398748	-0.0705145	0.110389	-0.0822017	-0.00463774	0.0868394
Q64012	1	0.569674	0.569674	0.112287	0.0853385	0.0826274	0.150073	FALSE	FALSE	FALSE	-0.0865421	0.00702957	0.0795125	0.0258657	-0.130733	0.104868	-0.11659	0.0751828	0.0414074	-0.252601	0.0314786	0.221123	0.0351454	-0.0645524	0.029407	-0.0789445	-0.016319	0.0952634
Q64152	1	0.365488	0.365488	0.139705	0.12192	0.112781	0.260106	FALSE	TRUE	FALSE	NA	NA	NA	-0.0360396	-0.0820898	0.118129	-0.0349883	-0.024441	0.0594293	-0.205885	-0.0912312	0.297116	NA	NA	NA	-0.0923043	-0.0659207	0.158225
Q64213	1	0.536415	0.536415	0.118964	0.0918139	0.0884715	0.164336	FALSE	FALSE	FALSE	0.0232848	0.00480768	-0.0280925	0.0559283	-0.132841	0.076913	-0.0624579	0.0389284	0.0235295	-0.0211038	-0.0270333	0.0481371	-0.106532	0.0885395	0.017992	-0.022176	-0.00551979	0.0276958
Q64428	1	0.32778	0.32778	0.257471	0.122971	0.13367	0.158109	FALSE	FALSE	FALSE	0.0157217	0.0580737	-0.0737953	0.0374832	0.0493935	-0.0868768	-0.0398669	-0.0257216	0.0655884	-0.131213	-0.00473045	0.135943	-0.0953719	0.0294869	0.065885	-0.0426493	0.0213004	0.0213489
Q64725	1	0.441406	0.441406	0.186222	0.107821	0.112438	0.152112	FALSE	FALSE	FALSE	0.0196359	-0.00730537	-0.0123305	0.00699274	0.0429154	-0.0499082	-0.0197121	-0.0248949	0.044607	-0.00853535	-0.00454053	0.0130759	-0.0872052	0.0193797	0.0678255	-0.0177648	0.00511087	0.0126539
Q66HC5	1	0.659488	0.659488	0.101198	0.0672861	0.0677344	0.104294	FALSE	FALSE	FALSE	NA	NA	NA	0.04726	-0.065876	0.018616	NA	NA	NA	-0.0916734	0.0694554	0.0222179	NA	NA	NA	-0.0222067	0.00178971	0.020417
Q66HD0	1	0.507601	0.507601	0.1564	0.0962096	0.09885	0.140939	FALSE	TRUE	FALSE	-0.138968	0.0464221	0.092546	NA	NA	NA	-0.118066	0.027104	0.0909622	NA	NA	NA	-0.0586916	-0.00889125	0.0675828	-0.105242	0.0215449	0.083697
Q66HD3	1	0.361304	0.361304	0.139779	0.122498	0.113148	0.263272	FALSE	TRUE	TRUE	-0.0987552	-0.0818279	0.180583	-0.112949	-0.073983	0.186932	NA	NA	NA	NA	NA	NA	NA	NA	NA	-0.105852	-0.0779055	0.183757
Q66HR2	1	0.453714	0.453714	0.132542	0.107406	0.101887	0.204452	FALSE	TRUE	FALSE	-0.0443689	-0.044489	0.0888579	-0.043813	-0.0180853	0.0618983	-0.0264042	-0.0262901	0.0526943	-0.0451305	0.028303	0.0168275	-0.0069114	-0.00637331	0.0132847	-0.0333256	-0.0133869	0.0467125
Q66X93	1	0.555772	0.555772	0.115146	0.0880536	0.0850928	0.155935	FALSE	TRUE	FALSE	-0.0840833	-0.0332544	0.117338	-0.0311228	-0.0578292	0.0889521	-0.162727	-0.0680318	0.230759	-0.123428	-0.00582386	0.129252	-0.0857748	0.0561317	0.0296431	-0.0974272	-0.0217615	0.119189
Q68FQ0	1	0.353804	0.353804	0.237695	0.120422	0.129359	0.158721	FALSE	FALSE	FALSE	-0.0138138	0.0348561	-0.0210423	0.0223982	-0.0241577	0.00175954	-0.0414074	0.0460241	-0.00461671	-0.0910992	0.0264204	0.0646788	0.0533443	-0.052004	-0.00134033	-0.0141156	0.00622778	0.00788779
Q68FR6	1	0.501726	0.501726	0.158846	0.0972793	0.100061	0.142087	FALSE	FALSE	FALSE	-0.0623406	0.0524645	0.00987609	-0.0145707	-0.00128241	0.0158531	-0.0604023	-0.0190309	0.0794332	-0.0383751	-0.0219294	0.0603044	-0.00354577	0.02763	-0.0240843	-0.0358469	0.00757038	0.0282765
Q68FR9	1	0.639369	0.639369	0.0967359	0.0716091	0.0698951	0.122391	FALSE	FALSE	FALSE	-0.0351192	-0.00207814	0.0371974	0.0126761	-0.0156117	0.00293563	-0.056629	0.0217681	0.0348609	-0.07206	-0.0335375	0.105597	-0.0157756	0.00611505	0.00966054	-0.0333815	-0.00466883	0.0380504
Q68FS1	1	0.468153	0.468153	0.173517	0.103261	0.106973	0.148096	FALSE	FALSE	FALSE	-0.0140454	-0.0685075	0.0825529	0.00208862	-0.0373992	0.0353106	NA	NA	NA	-0.247734	0.159135	0.0885987	-0.0351506	0.0208807	0.0142699	-0.0737103	0.0185273	0.055183
Q68FX0	1	0.767179	0.767179	0.0646335	0.0462333	0.0455892	0.0763653	FALSE	FALSE	FALSE	NA	NA	NA	NA	NA	NA	NA	NA	NA	-0.195232	-0.0295474	0.224779	0.0129555	0.0183412	-0.0312967	-0.0911382	-0.00560306	0.0967412
Q6AXQ0	1	0.341609	0.341609	0.246618	0.121714	0.131448	0.158612	FALSE	FALSE	FALSE	-0.0167999	0.0402109	-0.023411	-0.0534449	0.0460766	0.00736833	-0.0709581	0.00467507	0.066283	-0.31105	0.120538	0.190512	NA	NA	NA	-0.113063	0.0528752	0.060188
Q6AXS5	1	0.572605	0.572605	0.111673	0.0847646	0.0821038	0.148854	FALSE	TRUE	TRUE	-0.158557	-0.00977368	0.16833	-0.0365446	-0.115772	0.152317	-0.111737	-0.0605284	0.172265	-0.325203	0.0681642	0.257039	-0.0549221	-0.0217966	0.0767188	-0.137393	-0.0279413	0.165334
Q6AXS9	1	0.604259	0.604259	0.119882	0.0779975	0.0789788	0.118882	FALSE	TRUE	FALSE	-0.213272	0.013576	0.199696	-0.209436	0.0960776	0.113358	-0.145778	0.0223381	0.12344	0.0804933	-0.137413	0.0569193	-0.201101	0.086466	0.114635	-0.137819	0.016209	0.12161
Q6AYC5	1	0.473078	0.473078	0.171284	0.1024	0.105961	0.147278	FALSE	FALSE	FALSE	NA	NA	NA	-0.122192	0.0706166	0.0515759	-0.023413	-0.0547433	0.0781563	NA	NA	NA	0.00982467	0.0174067	-0.0272313	-0.0452602	0.0110933	0.0341669
Q6AYK1	1	0.721905	0.721905	0.0812448	0.0550551	0.0551327	0.0866623	FALSE	FALSE	FALSE	-0.111298	0.0051693	0.106129	NA	NA	NA	NA	NA	NA	NA	NA	NA	NA	NA	NA	-0.111298	0.0051693	0.106129
Q6AYZ1	1	0.570932	0.570932	0.131808	0.0843781	0.0858074	0.127075	FALSE	FALSE	FALSE	-0.0472162	0.00877268	0.0384436	-0.0971032	0.0316397	0.0654634	-0.0450605	0.053306	-0.00824548	NA	NA	NA	0.00246411	-0.0668084	0.0643443	-0.0467289	0.00672749	0.0400015
Q6B345	1	0.332443	0.332443	0.139453	0.126027	0.115139	0.286938	FALSE	FALSE	FALSE	0.0254925	-0.125479	0.0999866	-0.12442	0.0861984	0.0382215	0.0356643	0.0392951	-0.0749594	0.114234	-0.104363	-0.00987102	-0.117003	0.0439499	0.0730534	-0.0132064	-0.0120798	0.0252862
Q6BCL1	1	0.494936	0.494936	0.126397	0.0997577	0.0954459	0.183463	FALSE	FALSE	FALSE	-0.0902797	0.04761	0.0426697	-0.0797402	0.00793169	0.0718085	0.000332127	-0.0956276	0.0952955	0.0745071	-0.0284712	-0.0460358	-0.0329748	0.0281796	0.00479513	-0.0256311	-0.00807551	0.0337066
Q6DGG0	1	0.741216	0.741216	0.0752553	0.0512541	0.0512542	0.08102	FALSE	TRUE	FALSE	-0.0394567	0.0265145	0.0129422	-0.0388376	-0.0183264	0.057164	-0.129097	0.0364976	0.105828	-0.0526137	0.0134893	0.0391244	0.0190675	-0.0446667	0.0255993	-0.0481876	0.00270166	0.0481316
Q6MG08	1	0.338888	0.338888	0.139659	0.125316	0.114783	0.281353	FALSE	FALSE	FALSE	NA	NA	NA	NA	NA	NA	NA	NA	NA	-0.101232	-0.0880674	0.189299	NA	NA	NA	-0.101232	-0.0880674	0.189299
Q6NVF9	1	0.295319	0.295319	0.286663	0.124828	0.138028	0.155162	FALSE	FALSE	FALSE	NA	NA	NA	0.00356363	0.0231177	-0.0266813	0.0216491	-0.0369827	0.0153336	NA	NA	NA	-0.105895	0.0608082	0.0450872	-0.0268942	0.0156477	0.0112465
Q6NZJ6	1	0.430722	0.430722	0.191603	0.109576	0.114602	0.153496	FALSE	FALSE	FALSE	NA	NA	NA	NA	NA	NA	-0.142829	0.0433375	0.099492	NA	NA	NA	NA	NA	NA	-0.142829	0.0433375	0.099492
Q6P5F9	1	0.673505	0.673505	0.0885275	0.064844	0.0634935	0.10963	FALSE	FALSE	FALSE	0.0252042	-0.000870452	-0.0243337	-0.0724205	0.0195889	0.0528316	NA	NA	NA	NA	NA	NA	0.00177273	-0.0239325	0.0221597	-0.0151479	-0.001738	0.0168859
Q6P756	1	0.592949	0.592949	0.123866	0.0801716	0.0812927	0.121721	FALSE	FALSE	FALSE	-0.0108512	-0.0442712	0.0551224	-0.0994352	-0.0178012	0.117236	NA	NA	NA	-0.0319318	0.0580441	-0.0261123	-0.0510751	0.0284179	0.0226571	-0.0483233	0.0060974	0.0422259
Q6P7R8	1	0.343792	0.343792	0.244979	0.121494	0.131082	0.158653	FALSE	FALSE	FALSE	-0.0596407	0.0344858	0.0251549	-0.174539	0.146287	0.0282523	0.161115	0.00728772	-0.168403	-0.273397	0.0702677	0.203129	0.063388	-0.127316	0.063928	-0.0566146	0.0262024	0.0304122
Q6P9U8	1	0.770704	0.770704	0.0662384	0.0454397	0.045348	0.0722704	FALSE	TRUE	FALSE	-0.154995	0.0446207	0.110375	-0.043943	-0.0285508	0.0724938	-0.0409854	0.0107754	0.03021	-0.0956113	0.0174225	0.0781888	0.0295515	-0.0370912	0.00753972	-0.0611967	0.00143531	0.0597614
Q6PDG5	1	0.432953	0.432953	0.135056	0.111111	0.104876	0.216004	FALSE	FALSE	FALSE	0.0218683	0.0191916	-0.0410599	-0.0225073	-0.0358594	0.0583667	0.0551954	-0.00978296	-0.0454124	-0.155712	0.107348	0.0483645	0.00946814	-0.122726	0.113257	-0.0183376	-0.00836571	0.0267033
Q6PDM2	1	0.720023	0.720023	0.0818326	0.0554252	0.0555112	0.0872081	FALSE	FALSE	FALSE	-0.0463363	-0.00161939	0.0479557	0.0501797	-0.0544808	0.00430107	-0.0119703	0.0235118	-0.0115415	-0.113432	0.0561838	0.0572486	-0.000549994	-0.0178095	0.0183595	-0.0244218	0.00115717	0.0232647
Q6PDQ2	1	0.52726	0.52726	0.120697	0.0935824	0.0900447	0.168416	FALSE	TRUE	FALSE	-0.0614205	0.00873908	0.0526814	0.0102892	-0.0338157	0.0235265	-0.0207101	-0.0135474	0.0342575	-0.126629	0.0285689	0.09806	-0.0220178	-0.0477272	0.069745	-0.0440976	-0.0115565	0.0556541
Q6PEC1	1	0.685333	0.685333	0.0856108	0.0624966	0.0612567	0.105302	FALSE	FALSE	FALSE	-0.051664	-0.0315368	0.0832008	-0.0527234	0.0219571	0.0307663	-0.00252946	-0.0745682	0.0770977	-0.111017	0.113508	-0.00249121	-0.0348647	-0.0563854	0.09125	-0.0505597	-0.00540506	0.0559647
Q6QMZ8	1	0.785826	0.785826	0.0616643	0.042454	0.0423255	0.0677307	FALSE	TRUE	TRUE	-0.210786	0.0156661	0.19512	0.0470565	-0.201021	0.153964	-0.222834	0.0760828	0.146751	-0.445415	0.134272	0.311143	-0.125996	-0.00912918	0.135125	-0.191595	0.00317419	0.188421
Q6RJR6	1	0.734961	0.734961	0.0771874	0.0524859	0.0525095	0.0828559	FALSE	FALSE	FALSE	-0.122679	0.085006	0.0376731	-0.0574974	0.0600596	-0.00256228	0.035891	-0.0728947	0.0370037	0.0163114	-0.0423796	0.0260682	-0.044917	-0.0228636	0.0677806	-0.0345782	0.00138554	0.0331927
Q6TUG0	1	0.406134	0.406134	0.137615	0.115683	0.108403	0.232166	FALSE	FALSE	FALSE	-0.0335114	-0.0408498	0.0743612	-0.0345539	-0.0142006	0.0487545	0.0215349	-0.0744977	0.0529628	NA	NA	NA	-0.0767389	0.0628337	0.0139052	-0.0308173	-0.0166786	0.0474959
Q6ZWN5	1	0.631191	0.631191	0.110625	0.0727914	0.0734841	0.111908	FALSE	TRUE	FALSE	-0.118927	-0.0177255	0.136653	0.027291	-0.137604	0.110313	-0.275428	0.134538	0.14089	-0.335253	0.103502	0.231751	-0.118641	-0.00174508	0.120386	-0.164192	0.016193	0.147999
Q6ZWU9	1	0.458109	0.458109	0.131955	0.106607	0.101229	0.202099	FALSE	TRUE	TRUE	-0.178183	0.022598	0.155585	-0.0977264	-0.239318	0.337044	-0.273883	0.0084707	0.265413	-0.189858	-0.115989	0.305846	-0.156616	-0.02639	0.183006	-0.179253	-0.0701256	0.249379
Q6ZWV3	1	0.549716	0.549716	0.139727	0.088393	0.0901695	0.131995	FALSE	TRUE	FALSE	-0.0869596	-0.0438173	0.130777	0.0100639	-0.123393	0.113329	-0.233046	0.164333	0.0687136	-0.350236	0.133541	0.216695	-0.0473562	-0.0156005	0.0629567	-0.141507	0.0230126	0.118494
Q6ZWV7	1	0.533845	0.533845	0.119455	0.0923111	0.0889149	0.165474	FALSE	TRUE	TRUE	-0.145136	-0.0987167	0.243853	0.00163476	-0.188765	0.18713	-0.234706	0.0926488	0.142057	-0.318857	0.0707034	0.248154	-0.0798962	-0.0720753	0.151971	-0.155392	-0.0392409	0.194633
Q6ZWX6	1	0.443392	0.443392	0.133846	0.109264	0.103398	0.210101	FALSE	TRUE	FALSE	0.00988429	-0.0620229	0.0521386	-0.00501171	-0.000217019	0.00522873	-0.1124	0.0292355	0.0831646	-0.0155313	-0.0242301	0.0397614	-0.0557212	-0.0192343	0.0749555	-0.035756	-0.0152938	0.0510498
Q76B40	1	0.379141	0.379141	0.139271	0.119942	0.111464	0.250182	FALSE	FALSE	FALSE	-0.0340239	-0.058842	0.0928659	-0.0119401	-0.0419378	0.0538779	NA	NA	NA	0.0218815	0.0522924	-0.0741739	0.00282323	0.0346951	-0.0375183	-0.0053148	-0.0034481	0.0087629
Q7TMK9	1	0.667672	0.667672	0.0899528	0.0660011	0.0645933	0.111781	FALSE	TRUE	FALSE	-0.0746387	-0.0502501	0.124889	0.0202508	-0.113974	0.0937227	-0.100004	0.110905	-0.010901	-0.206958	0.0333481	0.17361	-0.0515706	-0.0290645	0.0806351	-0.0825841	-0.00980698	0.0923911
Q7TNC4	1	0.319854	0.319854	0.264083	0.123578	0.134858	0.157627	FALSE	FALSE	FALSE	0.0148106	-0.00347685	-0.0113337	-0.0703914	-0.0023125	0.0727039	-0.034467	0.0666874	-0.0322203	-0.0989884	0.0521601	0.0468283	-0.00214971	-0.013925	0.0160747	-0.0382372	0.0198266	0.0184106
Q7TPD0	1	0.324294	0.324294	0.260342	0.123248	0.134201	0.157915	FALSE	FALSE	FALSE	NA	NA	NA	-0.100465	0.10597	-0.00550449	NA	NA	NA	-0.00536385	-0.0522357	0.0575995	NA	NA	NA	-0.0529147	0.0268671	0.0260475
Q7TQI3	1	0.664808	0.664808	0.0994555	0.0662477	0.066656	0.102833	FALSE	FALSE	FALSE	0.0176991	0.0233445	-0.0410436	-0.0352825	0.0274221	0.00786043	-0.00229204	0.0712298	-0.0689378	-0.0323029	-0.0883088	0.120612	-0.0155454	-0.0284457	0.0439911	-0.0135448	0.00104838	0.0124964
Q80X41	1	0.732811	0.732811	0.0735917	0.0530652	0.0522027	0.0883294	FALSE	TRUE	FALSE	0.0110644	-0.0443401	0.0332757	-0.137099	-0.0566203	0.193719	-0.0612547	0.0490068	0.0122479	-0.282653	0.101218	0.181435	-0.0248861	-0.0883785	0.113265	-0.0989657	-0.00782277	0.106788
Q80X50	1	0.521506	0.521506	0.121761	0.09469	0.0910244	0.171019	FALSE	FALSE	FALSE	NA	NA	NA	NA	NA	NA	-0.117968	-0.0319365	0.149904	NA	NA	NA	NA	NA	NA	-0.117968	-0.0319365	0.149904
Q80XI3	1	0.461948	0.461948	0.131429	0.105905	0.100649	0.200069	FALSE	TRUE	FALSE	-0.0322992	-0.104921	0.137221	-0.172813	-0.0171544	0.189967	NA	NA	NA	-0.166617	-0.0200433	0.186661	NA	NA	NA	-0.12391	-0.047373	0.171283
Q810A7	1	0.626574	0.626574	0.112191	0.0736864	0.0744244	0.113124	FALSE	FALSE	FALSE	NA	NA	NA	NA	NA	NA	NA	NA	NA	-0.109276	0.0111182	0.0981583	NA	NA	NA	-0.109276	0.0111182	0.0981583
Q810F4	1	0.833659	0.833659	0.0470028	0.0330109	0.0327247	0.053603	FALSE	FALSE	FALSE	0.146344	0.037058	-0.183402	-0.411565	0.0771026	0.334463	NA	NA	NA	-0.0701155	-0.121856	0.191971	NA	NA	NA	-0.111779	-0.00256498	0.114344
Q811M1	1	0.831109	0.831109	0.0476532	0.0335191	0.0332139	0.0545044	FALSE	FALSE	FALSE	-0.0168403	-0.000439415	0.0172797	NA	NA	NA	NA	NA	NA	NA	NA	NA	NA	NA	NA	-0.0168403	-0.000439415	0.0172797
Q8BFY9	1	0.335481	0.335481	0.13956	0.125698	0.114978	0.284283	FALSE	FALSE	FALSE	0.0395265	0.0210803	-0.0606068	-0.0014204	0.0142502	-0.0128298	NA	NA	NA	-0.10416	-0.0477217	0.151882	0.0123303	-0.0355956	0.0232652	-0.0134309	-0.0119967	0.0254275
Q8BH61	1	0.628705	0.628705	0.111467	0.0732736	0.0739904	0.112564	FALSE	FALSE	FALSE	-0.0401558	-0.0378445	0.0780003	-0.0173282	-0.106342	0.12367	-0.133917	0.0906535	0.0432639	-0.0151794	0.0516206	-0.0364412	-0.0120943	0.0238446	-0.0117502	-0.043735	0.00438649	0.0393485
Q8BHJ5	1	0.462592	0.462592	0.13134	0.105787	0.100551	0.199731	FALSE	FALSE	FALSE	-0.0219618	-0.0694722	0.091434	-0.0207442	-0.0035401	0.0242843	-0.0827389	0.0252364	0.0575024	NA	NA	NA	NA	NA	NA	-0.0418149	-0.0159253	0.0577403
Q8BK64	1	0.568579	0.568579	0.132672	0.0848254	0.0862906	0.127633	FALSE	TRUE	FALSE	-0.106238	0.0487694	0.0574685	-0.103679	0.0116443	0.0920345	-0.143048	0.0443488	0.0986992	-0.191836	0.00275345	0.189083	-0.0618101	-0.0189744	0.0807845	-0.121322	0.0177083	0.103614
Q8BK67	1	0.377754	0.377754	0.22167	0.117474	0.124994	0.158108	FALSE	FALSE	FALSE	0.0600909	-0.0808614	0.0207705	-0.429559	0.102023	0.327536	-0.0257669	0.119268	-0.0935008	-0.206836	0.126095	0.080741	-0.0368227	-0.0153148	0.0521376	-0.127779	0.050242	0.0775369
Q8BMA6	1	0.314393	0.314393	0.138433	0.127732	0.115815	0.303628	FALSE	FALSE	FALSE	NA	NA	NA	NA	NA	NA	NA	NA	NA	-0.0960936	-0.101722	0.197816	NA	NA	NA	-0.0960936	-0.101722	0.197816
Q8BMG7	1	0.520067	0.520067	0.151315	0.0939212	0.096279	0.138418	FALSE	FALSE	FALSE	-0.0419958	0.0363987	0.00559711	NA	NA	NA	NA	NA	NA	-0.0948473	-0.0101933	0.105041	NA	NA	NA	-0.0684216	0.0131027	0.0553189
Q8BMJ2	1	0.828895	0.828895	0.0487192	0.0339423	0.0337256	0.0547181	FALSE	TRUE	FALSE	NA	NA	NA	-0.100386	0.0237423	0.0766434	NA	NA	NA	-0.116354	-0.0251969	0.141551	NA	NA	NA	-0.10837	-0.000727331	0.109097
Q8BMK4	1	0.801882	0.801882	0.0554274	0.0393332	0.0388755	0.0644815	FALSE	TRUE	FALSE	-0.25604	0.135074	0.120966	-0.412768	0.134232	0.278536	-0.206249	-0.0881078	0.294357	-0.375305	-0.274245	0.64955	-0.278861	0.0250657	0.253795	-0.305845	-0.0135963	0.319441
Q8BP67	1	0.540677	0.540677	0.118141	0.0909884	0.0877336	0.162461	FALSE	TRUE	TRUE	-0.108531	-0.0329011	0.141432	0.00616763	-0.189499	0.183332	-0.25101	0.0651378	0.185872	-0.287369	0.0570918	0.230277	-0.0650681	-0.0713616	0.13643	-0.141162	-0.0343065	0.175469
Q8BPB0	1	0.407562	0.407562	0.1375	0.115447	0.108226	0.231265	FALSE	TRUE	TRUE	-0.023553	-0.0527586	0.0763115	-0.088508	-0.0171849	0.105693	-0.0673209	-0.00896362	0.0762845	-0.0738932	-0.0568967	0.13079	NA	NA	NA	-0.0633188	-0.0339509	0.0972697
Q8BT60	1	0.66337	0.66337	0.0999258	0.0665286	0.0669475	0.103228	FALSE	FALSE	FALSE	-0.070969	0.029684	0.041285	-0.129495	0.0868531	0.0426415	0.0436746	-0.0392262	-0.00444838	0.0363555	-0.0438843	0.00752878	-0.0272946	-0.0218656	0.0491602	-0.0295456	0.00231219	0.0272334
Q8BTI8	1	0.50192	0.50192	0.125225	0.0984339	0.0943012	0.18012	FALSE	FALSE	FALSE	NA	NA	NA	NA	NA	NA	NA	NA	NA	-0.0848101	-0.0256688	0.110479	NA	NA	NA	-0.0848101	-0.0256688	0.110479
Q8BTZ7	1	0.639762	0.639762	0.10774	0.0711273	0.07174	0.109631	FALSE	FALSE	FALSE	NA	NA	NA	-0.0700667	0.00651383	0.0635528	NA	NA	NA	NA	NA	NA	NA	NA	NA	-0.0700667	0.00651383	0.0635528
Q8C166	1	0.363101	0.363101	0.13975	0.122251	0.112992	0.261905	FALSE	FALSE	FALSE	0.033307	-0.0225899	-0.0107171	-0.103626	-0.0332885	0.136914	-0.00688873	-0.0411729	0.0480616	0.0581558	-0.0207965	-0.0373593	-0.0982717	0.0326118	0.0656599	-0.0234647	-0.0170472	0.0405119
Q8C4Y3	1	0.377578	0.377578	0.139335	0.120175	0.111624	0.251288	FALSE	FALSE	FALSE	NA	NA	NA	-0.206801	-0.135628	0.342429	NA	NA	NA	NA	NA	NA	NA	NA	NA	-0.206801	-0.135628	0.342429
Q8C6G8	1	0.42086	0.42086	0.136313	0.113207	0.106518	0.223101	FALSE	FALSE	FALSE	NA	NA	NA	NA	NA	NA	-0.143448	0.0649945	0.0784537	NA	NA	NA	0.000948304	-0.13514	0.134191	-0.07125	-0.0350726	0.106323
Q8CCH2	1	0.605063	0.605063	0.104621	0.078386	0.0762297	0.1357	FALSE	FALSE	FALSE	NA	NA	NA	-0.00537861	-0.0197337	0.0251123	NA	NA	NA	-0.119662	-0.00148765	0.121149	NA	NA	NA	-0.0625202	-0.0106107	0.0731308
Q8CFI7	1	0.721789	0.721789	0.0812811	0.055078	0.0551561	0.0866961	FALSE	FALSE	FALSE	NA	NA	NA	NA	NA	NA	NA	NA	NA	-0.140305	0.00652468	0.133781	NA	NA	NA	-0.140305	0.00652468	0.133781
Q8CGK3	1	0.504456	0.504456	0.124791	0.0979518	0.0938824	0.178919	FALSE	FALSE	FALSE	NA	NA	NA	NA	NA	NA	NA	NA	NA	-0.169265	-0.0504912	0.219756	NA	NA	NA	-0.169265	-0.0504912	0.219756
Q8CHN6	1	0.457603	0.457603	0.132024	0.106699	0.101305	0.202369	FALSE	FALSE	FALSE	NA	NA	NA	NA	NA	NA	NA	NA	NA	-0.167417	0.121153	0.0462645	0.0455029	-0.168992	0.123489	-0.0609571	-0.0239196	0.0848767
Q8CIE6	1	0.50738	0.50738	0.124285	0.0973946	0.0933973	0.177543	FALSE	FALSE	FALSE	-0.000453357	0.00383434	-0.00338098	-0.0259475	-0.0163984	0.042346	-0.00680223	-0.0168737	0.023676	-0.0332412	-0.00480745	0.0380486	-0.0307097	0.00574509	0.0249646	-0.0194308	-0.00570004	0.0251308
Q8JZQ2	1	0.427357	0.427357	0.193339	0.11012	0.115281	0.153904	FALSE	FALSE	FALSE	NA	NA	NA	NA	NA	NA	NA	NA	NA	NA	NA	NA	-0.137886	0.0425415	0.0953441	-0.137886	0.0425415	0.0953441
Q8K019	1	0.822454	0.822454	0.0506652	0.0352153	0.035014	0.056652	FALSE	FALSE	FALSE	NA	NA	NA	-0.434008	-0.00088689	0.434895	NA	NA	NA	NA	NA	NA	NA	NA	NA	-0.434008	-0.00088689	0.434895
Q8K1K6	1	0.813843	0.813843	0.0532494	0.0369174	0.036733	0.0592573	FALSE	TRUE	FALSE	-0.0179437	0.00165258	0.0162911	-0.0922426	0.035659	0.0565835	-0.0386384	-0.0738804	0.112519	NA	NA	NA	-0.107631	0.0373319	0.0702989	-0.0641139	0.000190777	0.0639231
Q8K297	1	0.560068	0.560068	0.114273	0.0872159	0.0843343	0.154109	FALSE	FALSE	FALSE	NA	NA	NA	0.122525	-0.123252	0.000727679	NA	NA	NA	-0.167826	0.113373	0.0544528	NA	NA	NA	-0.0226507	-0.00493956	0.0275903
Q8K2Z4	1	0.332232	0.332232	0.139445	0.12605	0.115149	0.287124	FALSE	FALSE	FALSE	NA	NA	NA	-0.0468359	-0.0429116	0.0897475	NA	NA	NA	NA	NA	NA	NA	NA	NA	-0.0468359	-0.0429116	0.0897475
Q8K4Z5	1	0.313697	0.313697	0.269436	0.123985	0.135732	0.15715	FALSE	FALSE	FALSE	0.00548832	0.0159656	-0.0214539	-0.00603288	0.0107553	-0.00472246	-0.0548876	0.0820678	-0.0271802	-0.113633	0.0103782	0.103255	0.0436283	-0.0522091	0.00858074	-0.0250874	0.0133916	0.0116958
Q8QZY1	1	0.778683	0.778683	0.0638213	0.0438646	0.0437527	0.0698789	FALSE	TRUE	FALSE	-0.0562013	0.0230087	0.0331927	-0.123162	-0.00166702	0.124829	-0.0544676	0.00995347	0.0445141	-0.1858	0.0206816	0.165118	-0.0105316	-0.0434481	0.0539797	-0.0860325	0.00170573	0.0843267
Q8R081	1	0.319466	0.319466	0.138788	0.127299	0.115675	0.298772	FALSE	FALSE	FALSE	0.0110053	-0.0292613	0.0182559	0.0851609	-0.0872555	0.00209454	-0.0696529	0.0492137	0.0204391	-0.114793	0.0290071	0.0857856	0.0126451	-0.0384791	0.0258341	-0.0151268	-0.015355	0.0304818
Q8R0A7	1	0.382177	0.382177	0.139135	0.119485	0.111149	0.248054	FALSE	TRUE	TRUE	-0.120356	-0.0193852	0.139741	-0.139763	-0.0388139	0.178577	-0.0335111	-0.00876766	0.0422788	-0.0178546	-0.085895	0.10375	-0.0208474	-0.0582808	0.0791282	-0.0664663	-0.0422285	0.108695
Q8VE97	1	0.649697	0.649697	0.0942872	0.0695639	0.0679674	0.118484	FALSE	TRUE	FALSE	-0.0380063	-0.0238657	0.061872	0.00626882	-0.0815582	0.0752894	-0.076566	0.0447912	0.0317748	-0.132711	0.022595	0.110116	-0.0363426	0.00147403	0.0348686	-0.0554715	-0.00731271	0.0627842
Q8VED5	1	0.358451	0.358451	0.139812	0.122883	0.113388	0.265466	FALSE	TRUE	FALSE	NA	NA	NA	NA	NA	NA	NA	NA	NA	-0.044189	-0.0516304	0.0958195	-0.143463	-0.0893691	0.232832	-0.0938258	-0.0704998	0.164326
Q8VEE4	1	0.335332	0.335332	0.139555	0.125715	0.114986	0.284412	FALSE	TRUE	FALSE	-0.213841	-0.161668	0.375509	-0.030047	-0.204011	0.234058	-0.041061	0.00401403	0.0370469	-0.198376	0.0849189	0.113457	0.025708	-0.132479	0.106771	-0.0915234	-0.081845	0.173368
Q8VEK3	1	0.425805	0.425805	0.135819	0.112357	0.105856	0.220164	FALSE	FALSE	FALSE	-0.00899648	-0.0160457	0.0250422	0.0916977	-0.105324	0.0136267	-0.0640269	0.0581795	0.00584743	-0.119946	0.0305981	0.0893484	-0.0447431	-0.0370699	0.0818131	-0.0292031	-0.0139325	0.0431355
Q8VH51	1	0.449539	0.449539	0.182249	0.106458	0.110782	0.150971	FALSE	FALSE	FALSE	-0.202954	0.0572564	0.145698	0.036747	-0.0734779	0.0367309	-0.0835403	0.0641536	0.0193866	-0.0474112	0.0170506	0.0303606	-7.77e-05	0.0171145	-0.0170367	-0.0594473	0.0164195	0.0430279
Q91VW3	1	0.57819	0.57819	0.129161	0.0829955	0.0843177	0.125336	FALSE	FALSE	FALSE	-0.0673781	0.0598873	0.00749077	-0.0306048	0.0669534	-0.0363486	-0.0360961	-0.0549298	0.0910258	-0.00298062	-0.0477407	0.0507213	0.0104089	-0.00670081	-0.00370808	-0.0253301	0.00349391	0.0218362
Q91XC8	1	0.729397	0.729397	0.0744708	0.0537437	0.0528572	0.089531	FALSE	FALSE	FALSE	NA	NA	NA	NA	NA	NA	NA	NA	NA	-0.139859	-0.0113128	0.151172	NA	NA	NA	-0.139859	-0.0113128	0.151172
Q91YR5	1	0.330695	0.330695	0.255114	0.122726	0.133216	0.15825	FALSE	FALSE	FALSE	-0.0185948	0.0310927	-0.0124979	-0.231347	0.118849	0.112498	NA	NA	NA	0.024982	-0.0551838	0.0302019	-0.0985786	0.0646086	0.03397	-0.0808846	0.0398417	0.0410429
Q91ZW3	1	0.32057	0.32057	0.263473	0.123526	0.134754	0.157677	FALSE	FALSE	FALSE	0.0183668	0.00368437	-0.0220512	-0.0634767	0.043409	0.0200677	NA	NA	NA	-0.135004	0.0745272	0.0604765	-0.0761022	0.0107827	0.0653195	-0.064054	0.0331008	0.0309531
Q920D2	1	0.441198	0.441198	0.186325	0.107856	0.112481	0.152141	FALSE	TRUE	FALSE	-0.127949	-0.0299015	0.157851	-0.186631	0.120499	0.0661314	NA	NA	NA	NA	NA	NA	NA	NA	NA	-0.15729	0.0452989	0.111991
Q922J9	1	0.470063	0.470063	0.172648	0.102928	0.106581	0.147781	FALSE	TRUE	FALSE	-0.315242	0.12371	0.191532	-0.222719	0.0101954	0.212524	NA	NA	NA	NA	NA	NA	NA	NA	NA	-0.268981	0.0669528	0.202028
Q99020	1	0.342573	0.342573	0.139741	0.124888	0.114556	0.278243	FALSE	FALSE	FALSE	0.0688047	-0.0756671	0.0068624	0.0335617	-0.11795	0.0843885	-0.0842871	0.0836755	0.0006116	-0.161063	-0.0150935	0.176156	-0.0202389	-0.0130087	0.0332477	-0.0326445	-0.0276088	0.0602533
Q99JX4	1	0.317501	0.317501	0.138657	0.127471	0.115734	0.300637	FALSE	FALSE	FALSE	-0.0442069	0.00755268	0.0366542	0.0060276	-0.0469393	0.0409117	NA	NA	NA	NA	NA	NA	NA	NA	NA	-0.0190896	-0.0196933	0.038783
Q99KN9	1	0.31611	0.31611	0.138559	0.12759	0.115772	0.301969	FALSE	TRUE	FALSE	-0.0248962	-0.0358049	0.0607011	-0.0857473	-0.0253488	0.111096	-0.00230834	-0.0819937	0.084302	-0.00150752	-0.0886124	0.0901199	-0.0540723	0.0558866	-0.00181427	-0.0337063	-0.0351746	0.068881
Q99L47	1	0.567663	0.567663	0.13301	0.0849993	0.0864787	0.127849	FALSE	FALSE	FALSE	NA	NA	NA	NA	NA	NA	-0.116665	0.0171196	0.0995451	NA	NA	NA	NA	NA	NA	-0.116665	0.0171196	0.0995451
Q99LF4	1	0.331775	0.331775	0.25425	0.122632	0.133046	0.158297	FALSE	FALSE	FALSE	-0.0534787	-0.0167691	0.0702477	-0.0202358	0.0172521	0.00298374	-0.0171705	0.0498224	-0.0326519	-0.13389	-0.0150478	0.148938	0.0025458	0.0736471	-0.0761929	-0.0444458	0.021781	0.0226649
Q99MD9	1	0.449117	0.449117	0.182453	0.106529	0.110869	0.151032	FALSE	TRUE	FALSE	NA	NA	NA	NA	NA	NA	-0.139356	0.108839	0.0305171	-0.346621	0.0833713	0.26325	-0.130016	-0.0217109	0.151727	-0.205331	0.0568333	0.148498
Q99MN1	1	0.316507	0.316507	0.138587	0.127556	0.115762	0.301588	FALSE	FALSE	FALSE	0.131768	-0.113283	-0.0184855	-0.113932	-0.0192284	0.133161	NA	NA	NA	-0.10795	-0.0186085	0.126558	-0.0248166	0.0315767	-0.00676005	-0.0287326	-0.0298858	0.0586183
Q99NB9	1	0.328168	0.328168	0.257155	0.122939	0.13361	0.158129	FALSE	FALSE	FALSE	0.029527	-0.00205783	-0.0274691	0.0120229	-0.0149908	0.00296782	-0.0598002	0.0881425	-0.0283423	-0.157213	0.0352347	0.121978	-0.0184027	-0.00968426	0.0280869	-0.0387731	0.0193289	0.0194442
Q99PL5	1	0.493683	0.493683	0.126604	0.0999946	0.0956499	0.184069	FALSE	FALSE	FALSE	-0.144314	0.0959985	0.0483153	0.236926	-0.318904	0.0819777	-0.065952	0.0515061	0.0144459	-0.215533	0.0715743	0.143959	-0.030751	0.0301269	0.000624077	-0.0439246	-0.0139397	0.0578643
Q9CPT4	1	0.451319	0.451319	0.132853	0.107839	0.102241	0.205747	FALSE	TRUE	FALSE	-0.0841459	-2.21e-05	0.084168	-0.0117819	-0.120276	0.132058	NA	NA	NA	NA	NA	NA	-0.16993	0.011945	0.157985	-0.0886192	-0.0361177	0.124737
Q9CQA1	1	0.391401	0.391401	0.138643	0.118059	0.110143	0.241754	FALSE	FALSE	FALSE	NA	NA	NA	NA	NA	NA	NA	NA	NA	-0.0180265	-0.0754712	0.0934978	-0.0545868	0.0321417	0.022445	-0.0363066	-0.0216648	0.0579714
Q9CQF3	1	0.832571	0.832571	0.0472771	0.0332279	0.0329329	0.0539914	FALSE	FALSE	FALSE	-0.0133119	-0.0172114	0.0305233	0.0191365	-0.0550654	0.0359289	-0.044521	-0.0363211	0.0808421	-0.198692	0.0474063	0.151286	-0.0288705	0.0546825	-0.0258121	-0.0532518	-0.00130184	0.0545536
Q9CX86	1	0.321186	0.321186	0.138896	0.127144	0.115619	0.297155	FALSE	FALSE	FALSE	-0.0215284	-0.107246	0.128775	0.122239	-0.224849	0.10261	-0.142109	0.125546	0.016563	-0.26181	0.0317851	0.230025	0.019995	-0.108707	0.0887119	-0.0566428	-0.0566943	0.113337
Q9CXY6	1	0.403978	0.403978	0.137783	0.116038	0.108667	0.233535	FALSE	FALSE	FALSE	0.0110618	-0.0220256	0.0109639	0.106064	-0.0843769	-0.0216868	-0.0478822	0.0337914	0.0140909	-0.164682	0.0789193	0.0857624	-0.0178507	-0.0684921	0.0863428	-0.0226578	-0.0124368	0.0350946
Q9CY50	1	0.38692	0.38692	0.138897	0.118758	0.11064	0.244785	FALSE	TRUE	TRUE	-0.109934	0.0222461	0.0876879	-0.0467634	-0.0584985	0.105262	-0.111021	0.0136429	0.097378	-0.0938828	-0.15727	0.251152	-0.0390365	-0.0665431	0.10558	-0.0801275	-0.0492845	0.129412
Q9CZM2	1	0.552448	0.552448	0.115816	0.0887012	0.0856778	0.157357	FALSE	TRUE	TRUE	-0.115329	-0.0684707	0.183799	-0.0665258	-0.208145	0.274671	-0.282384	0.119206	0.163178	-0.367083	0.0646972	0.302386	-0.0908819	-0.117129	0.208011	-0.184441	-0.0419684	0.226409
Q9CZX8	1	0.759348	0.759348	0.0696943	0.0476802	0.0476204	0.0756573	FALSE	TRUE	TRUE	-0.175576	-1.37e-05	0.17559	0.0124535	-0.140916	0.128463	-0.25353	0.0975169	0.156013	-0.317005	0.0831339	0.233871	-0.0934027	-0.0160348	0.109437	-0.165412	0.00473726	0.160675
Q9D0R8	1	0.375247	0.375247	0.139424	0.12052	0.111857	0.252951	FALSE	FALSE	FALSE	NA	NA	NA	NA	NA	NA	NA	NA	NA	-0.0592715	-0.0395087	0.0987801	NA	NA	NA	-0.0592715	-0.0395087	0.0987801
Q9D0T1	1	0.53562	0.53562	0.119116	0.0919677	0.0886088	0.164687	FALSE	FALSE	FALSE	0.0480699	-0.0509246	0.00285466	0.0717553	-0.00626758	-0.0654877	NA	NA	NA	-0.192986	0.0389004	0.154086	NA	NA	NA	-0.024387	-0.00609727	0.0304842
Q9D3J5	1	0.414897	0.414897	0.199948	0.11209	0.117777	0.155288	FALSE	FALSE	FALSE	-0.10902	0.140809	-0.031789	-0.44283	0.145262	0.297569	-0.0254289	-0.0966681	0.122097	NA	NA	NA	NA	NA	NA	-0.192426	0.0631342	0.129292
Q9D855	1	0.334501	0.334501	0.139528	0.125806	0.115031	0.285135	FALSE	FALSE	FALSE	NA	NA	NA	NA	NA	NA	NA	NA	NA	NA	NA	NA	-0.0340157	-0.0306164	0.0646321	-0.0340157	-0.0306164	0.0646321
Q9D880	1	0.333368	0.333368	0.252985	0.122491	0.132793	0.158362	FALSE	FALSE	FALSE	NA	NA	NA	-0.0755766	0.0603948	0.0151818	NA	NA	NA	-0.107279	0.0360696	0.0712091	-0.0176158	0.00103718	0.0165786	-0.0668237	0.0325005	0.0343232
Q9DBH5	1	0.392463	0.392463	0.138579	0.117891	0.110023	0.241044	FALSE	FALSE	FALSE	-0.0106427	-0.0473404	0.0579832	0.035093	-0.0344239	-0.000669069	-0.00528773	0.0303427	-0.0250549	-0.0515179	0.0313696	0.0201483	-0.0144609	-0.0076852	0.0221461	-0.00936325	-0.00554745	0.0149107
Q9DBZ5	1	0.761294	0.761294	0.0661803	0.0474033	0.0467245	0.0783981	FALSE	FALSE	FALSE	NA	NA	NA	NA	NA	NA	NA	NA	NA	-0.176611	-0.0113712	0.187982	NA	NA	NA	-0.176611	-0.0113712	0.187982
Q9DCF9	1	0.427049	0.427049	0.13569	0.112141	0.105687	0.219432	FALSE	TRUE	FALSE	-0.156864	0.0186438	0.13822	-0.0130597	-0.0549562	0.0680159	-0.0485012	-0.0670827	0.115584	NA	NA	NA	NA	NA	NA	-0.0728082	-0.0344651	0.107273
Q9DCH4	1	0.485473	0.485473	0.165792	0.100205	0.103411	0.145119	FALSE	TRUE	FALSE	-0.10685	0.00533763	0.101512	-0.00716869	0.00811224	-0.000943554	-0.142855	0.0691001	0.073755	-0.113295	0.0269187	0.0863764	-0.0700038	-0.00826113	0.078265	-0.0880345	0.0202415	0.067793
Q9EPL4	1	0.574803	0.574803	0.130392	0.0836413	0.0850127	0.126151	FALSE	TRUE	FALSE	-0.22408	0.184194	0.0398858	-0.273782	0.151839	0.121943	-0.0294723	-0.129507	0.15898	-0.0427237	-0.113026	0.155749	-0.256958	0.0228856	0.234072	-0.165403	0.0232771	0.142126
Q9EPL8	1	0.323601	0.323601	0.139037	0.126919	0.115531	0.294912	FALSE	FALSE	FALSE	-0.0480312	-0.00885905	0.0568902	-0.0134507	-0.187589	0.20104	-0.030752	0.108027	-0.0772754	-0.130728	0.0560984	0.0746296	0.109673	-0.078869	-0.0308036	-0.0226578	-0.0222383	0.0448962
Q9EQR2	1	0.38077	0.38077	0.219776	0.117069	0.124425	0.15796	FALSE	FALSE	FALSE	-0.13204	0.0766636	0.0553769	-0.0834328	0.0459609	0.0374719	0.135687	-0.1121	-0.0235863	-0.0806653	0.0415915	0.0390738	0.0590801	-0.0128339	-0.0462462	-0.0202744	0.00785635	0.012418
Q9EQS3	1	0.416411	0.416411	0.136734	0.113965	0.107101	0.225789	FALSE	TRUE	TRUE	-0.0745794	-0.041967	0.116546	-0.141396	-0.0362516	0.177648	0.0367001	-0.163814	0.127114	-0.129856	0.0222622	0.107593	-0.124799	2.09e-05	0.124778	-0.086786	-0.04395	0.130736
Q9ER24	1	0.413978	0.413978	0.200448	0.112233	0.11796	0.155382	FALSE	TRUE	FALSE	-0.177161	0.0385887	0.138572	-0.346294	0.133933	0.212362	NA	NA	NA	NA	NA	NA	NA	NA	NA	-0.261728	0.0862606	0.175467
Q9ERU9	1	0.332021	0.332021	0.139437	0.126072	0.11516	0.28731	FALSE	FALSE	FALSE	NA	NA	NA	0.0481834	-0.0531168	0.00493333	NA	NA	NA	-0.078581	0.0252199	0.0533612	NA	NA	NA	-0.0151988	-0.0139484	0.0291472
Q9JI85	1	0.330415	0.330415	0.139372	0.126241	0.115239	0.288734	FALSE	FALSE	FALSE	-0.0632018	-0.0940515	0.157253	0.159664	-0.0571822	-0.102482	-0.0757741	-0.0305026	0.106277	-0.139939	-0.0383445	0.178284	-0.0778737	0.0368663	0.0410075	-0.0394249	-0.0366429	0.0760678
Q9JIH7	1	0.522884	0.522884	0.150184	0.0934008	0.095698	0.137832	FALSE	FALSE	FALSE	NA	NA	NA	-0.0331903	0.00625982	0.0269305	NA	NA	NA	NA	NA	NA	NA	NA	NA	-0.0331903	0.00625982	0.0269305
Q9JJU8	1	0.71937	0.71937	0.0770406	0.0557363	0.0547769	0.0930761	FALSE	TRUE	FALSE	-0.0336497	-0.0761312	0.109781	-0.0811571	0.0314472	0.0497099	-0.0586344	0.00148405	0.0571504	0.00454364	-0.00252241	-0.00202123	-0.0519788	0.0266329	0.0253459	-0.0441753	-0.00381789	0.0479932
Q9JKP5	1	0.359416	0.359416	0.139802	0.122753	0.113307	0.264721	FALSE	TRUE	FALSE	-0.12092	0.00512126	0.115798	0.0175072	-0.114975	0.0974681	NA	NA	NA	-0.115682	-0.0511778	0.166859	-0.0354384	-0.0288823	0.0643207	-0.0636331	-0.0474786	0.111112
Q9QXK3	1	0.552453	0.552453	0.138689	0.0878775	0.0896062	0.131375	FALSE	FALSE	FALSE	-0.0434957	0.0123185	0.0311772	-0.0513984	0.0538263	-0.00242784	-0.0731873	0.0419048	0.0312825	0.0679239	-0.0509473	-0.0169765	-0.061623	-0.0311964	0.0928194	-0.0323561	0.00518118	0.027175
Q9QXT0	1	0.38871	0.38871	0.138799	0.11848	0.110444	0.243568	FALSE	FALSE	FALSE	NA	NA	NA	NA	NA	NA	NA	NA	NA	-0.121511	-0.0738366	0.195347	NA	NA	NA	-0.121511	-0.0738366	0.195347
Q9QY17	1	0.334639	0.334639	0.139532	0.125791	0.115024	0.285014	FALSE	FALSE	FALSE	0.0305976	-0.0514199	0.0208222	-0.0238385	-0.024764	0.0486025	NA	NA	NA	0.00811154	-0.0107331	0.00262159	-0.09918	0.0111148	0.0880652	-0.0210773	-0.0189506	0.0400279
Q9QZA2	1	0.835452	0.835452	0.0466027	0.0326512	0.0323906	0.0529035	FALSE	FALSE	FALSE	0.0115207	-0.0147601	0.00323946	-0.0669425	0.0133866	0.0535559	-0.0107365	-0.00604723	0.0167837	0.0306118	0.0102065	-0.0408183	-0.0597628	-0.00450582	0.0642686	-0.0190619	-0.000344012	0.0194059
Q9QZR6	1	0.318535	0.318535	0.265213	0.12367	0.135049	0.157533	FALSE	FALSE	FALSE	0.0505304	-0.067329	0.0167986	-0.0453224	-0.00329634	0.0486187	-0.0273121	0.0896102	-0.0622981	-0.0897291	0.0292584	0.0604706	-0.0204924	0.0207983	-0.000305896	-0.0264651	0.0138083	0.0126568
Q9R010	1	0.681421	0.681421	0.094069	0.0629997	0.063294	0.0982165	FALSE	FALSE	FALSE	-0.00687556	0.00910588	-0.00223032	NA	NA	NA	NA	NA	NA	-0.140586	0.000892184	0.139694	NA	NA	NA	-0.0737308	0.00499903	0.0687318
Q9R0T3	1	0.401691	0.401691	0.207297	0.114097	0.120388	0.156526	FALSE	FALSE	FALSE	-0.124943	0.0437341	0.0812086	NA	NA	NA	NA	NA	NA	NA	NA	NA	NA	NA	NA	-0.124943	0.0437341	0.0812086
Q9R190	1	0.404026	0.404026	0.137779	0.11603	0.108661	0.233504	FALSE	FALSE	FALSE	0.0164433	-0.00601117	-0.0104322	0.0151578	0.0134699	-0.0286277	-0.0210718	-0.0387745	0.0598464	-0.144885	-0.0360197	0.180905	-0.0879522	-0.05465	0.142602	-0.0444617	-0.0243971	0.0688588
Q9R257	1	0.442879	0.442879	0.133908	0.109355	0.103471	0.210386	FALSE	FALSE	FALSE	-0.135737	0.248104	-0.112367	-0.100989	-0.00636333	0.107353	0.148828	-0.181634	0.0328058	-0.156388	0.0669668	0.0894215	0.0709277	-0.201457	0.13053	-0.0346718	-0.0148767	0.0495485
Q9WUA2	1	0.359646	0.359646	0.233613	0.119749	0.128323	0.158669	FALSE	FALSE	FALSE	-0.0234485	0.00243875	0.0210098	-0.0880025	0.0590545	0.028948	-0.0303688	0.00654202	0.0238268	-0.0162126	-0.0174686	0.0336812	0.125254	-0.036504	-0.0887498	-0.00655576	0.00281254	0.00374322
Q9WV03	1	0.502462	0.502462	0.125133	0.0983309	0.0942119	0.179862	FALSE	FALSE	FALSE	-0.153153	-0.0462098	0.199363	NA	NA	NA	NA	NA	NA	NA	NA	NA	NA	NA	NA	-0.153153	-0.0462098	0.199363
Q9WV55	1	0.445858	0.445858	0.133543	0.108822	0.103041	0.208735	FALSE	FALSE	FALSE	-0.0457092	-0.0629281	0.108637	0.0442863	-0.00825503	-0.0360313	-0.0419609	-0.0238547	0.0658156	-0.0820317	0.04049	0.0415418	-0.0793833	-0.0317385	0.111122	-0.0409598	-0.0172573	0.058217
Q9Z0J0	1	0.666541	0.666541	0.0988898	0.0659093	0.0663049	0.102355	FALSE	FALSE	FALSE	-0.02972	0.0125874	0.0171326	-0.108495	-0.0654162	0.173911	-0.0962187	0.00175289	0.0944658	0.137634	-0.022404	-0.11523	-0.095926	0.0881991	0.00772688	-0.0385451	0.00294385	0.0356013
Q9Z1N5	1	0.389724	0.389724	0.138741	0.118322	0.110331	0.242882	FALSE	FALSE	FALSE	0.0990862	-0.149189	0.0501026	-0.0181517	-0.103185	0.121337	-0.0922042	0.124328	-0.0321239	-0.170793	0.0385865	0.132206	-0.00245839	-0.0218992	0.0243576	-0.0369042	-0.0222717	0.0591759
Q9Z204	1	0.430726	0.430726	0.1353	0.111501	0.105184	0.217289	FALSE	FALSE	FALSE	-0.00478326	-0.0467709	0.0515542	0.0842259	-0.119521	0.0352947	-0.119039	0.0425471	0.0764916	-0.155041	0.069889	0.0851518	-0.0333174	-0.0515929	0.0849103	-0.0455909	-0.0210897	0.0666805
Q9Z222	1	0.398989	0.398989	0.208848	0.114496	0.120917	0.156749	FALSE	FALSE	FALSE	NA	NA	NA	-0.164992	0.0585193	0.106473	NA	NA	NA	NA	NA	NA	NA	NA	NA	-0.164992	0.0585193	0.106473
Q9Z2F5	1	0.815671	0.815671	0.0527015	0.0365561	0.0363682	0.0587036	FALSE	FALSE	FALSE	NA	NA	NA	NA	NA	NA	-0.101322	0.0550623	0.0462602	NA	NA	NA	0.0463381	-0.0549537	0.00861561	-0.0274922	5.43e-05	0.0274379
Q9Z2I9	1	0.304837	0.304837	0.277496	0.124466	0.136902	0.1563	FALSE	FALSE	FALSE	0.00560295	0.0600065	-0.0656095	-0.0451962	0.0462683	-0.00107208	-0.0420616	0.0572034	-0.0151418	-0.14849	0.00536706	0.143123	0.0108435	-0.0468054	0.0359619	-0.0438603	0.024408	0.0194524
Q9Z2N8	1	0.584124	0.584124	0.10922	0.0825057	0.0800345	0.144115	FALSE	FALSE	FALSE	-0.0465115	-0.0503482	0.0968597	0.0177466	0.00578889	-0.0235354	-0.00876393	-0.000329788	0.00909372	0.0198583	0.00963487	-0.0294932	-0.114689	0.0100081	0.104681	-0.0264719	-0.00504922	0.0315211
Q9Z2X1	1	0.727113	0.727113	0.0750577	0.0541976	0.0532948	0.0903364	FALSE	TRUE	FALSE	-0.0394783	-0.0634349	0.102913	0.0187526	-0.045058	0.0263053	-0.158409	0.0694636	0.0889455	-0.1748	-0.0140897	0.18889	-0.0679855	0.0184659	0.0495196	-0.0843841	-0.0069306	0.0913147
A2RUW1	2	0.524809	0.126548	0.524809	0.105882	0.14297	0.0997905	FALSE	FALSE	FALSE	-0.0818733	0.0870173	-0.00514402	0.0223629	0.0397595	-0.0621224	-0.0110086	0.0193431	-0.00833458	0.0479049	-0.037151	-0.0107539	-0.0588688	0.0325163	0.0263525	-0.0162966	0.0282971	-0.0120005
B0BNM9	2	0.692301	0.0874319	0.692301	0.0671376	0.0870639	0.0660652	FALSE	FALSE	FALSE	NA	NA	NA	NA	NA	NA	NA	NA	NA	-0.0520316	0.0744802	-0.0224486	NA	NA	NA	-0.0520316	0.0744802	-0.0224486
B1AY13	2	0.469152	0.176017	0.469152	0.107962	0.129305	0.117565	FALSE	FALSE	FALSE	-0.0568693	0.0930181	-0.0361488	-0.0968005	0.115792	-0.0189914	NA	NA	NA	0.0316473	-0.0344817	0.00283434	-0.0291062	-0.0278865	0.0569927	-0.0377822	0.0366105	0.0011717
B1H267	2	0.472059	0.174704	0.472059	0.107488	0.128851	0.116899	FALSE	FALSE	FALSE	0.050031	-0.056119	0.00608799	-0.0447826	0.0637197	-0.0189371	-0.0809112	0.142402	-0.0614908	-0.0644052	0.0336087	0.0307965	-0.122213	0.071731	0.0504821	-0.0524562	0.0510685	0.00138773
B2RZ78	2	0.396308	0.145887	0.396308	0.13744	0.198829	0.121536	FALSE	FALSE	FALSE	-0.0592409	0.0726357	-0.0133948	-0.0651955	0.0129838	0.0522118	-0.0193446	0.00849041	0.0108542	0.00516345	-0.00548723	0.00032378	0.0992218	0.00906465	-0.108286	-0.00787916	0.0195375	-0.0116583
B5DEH2	2	0.590123	0.127554	0.590123	0.0860946	0.106251	0.0899767	FALSE	FALSE	FALSE	-0.105963	0.0675757	0.0383868	-0.0466715	0.102494	-0.055822	0.0796362	-0.0235798	-0.0560564	-0.109368	0.0712858	0.0380819	-0.0384585	0.0314265	0.00703195	-0.0441648	0.0498404	-0.00567556
B5DF89	2	0.660939	0.0954105	0.660939	0.0742388	0.0968314	0.0725808	FALSE	FALSE	FALSE	-0.0563796	0.0195305	0.0368492	-0.0965375	0.0940699	0.00246756	-0.0173518	-0.027694	0.0450457	0.0350534	0.018263	-0.0533164	-0.00300401	0.0991869	-0.0961829	-0.0276439	0.0406713	-0.0130274
D3ZAF6	2	0.344865	0.148451	0.344865	0.15027	0.228851	0.127563	FALSE	FALSE	FALSE	NA	NA	NA	NA	NA	NA	0.0640832	0.0711033	-0.135187	-0.113454	0.0501592	0.0632951	-0.0328058	0.158384	-0.125578	-0.0273923	0.0932154	-0.0658231
D3ZBN0	2	0.661162	0.102847	0.661162	0.0719905	0.0899898	0.0740112	FALSE	FALSE	FALSE	0.106809	0.0619869	-0.168796	0.532941	-0.527386	-0.00555458	-0.213707	0.403908	-0.1902	-0.734886	0.362233	0.372653	0.146724	-0.10599	-0.0407346	-0.0324239	0.0389504	-0.00652651
D4AE41	2	0.459584	0.18041	0.459584	0.109498	0.130752	0.119756	FALSE	FALSE	FALSE	-0.0169876	0.0771485	-0.0601608	NA	NA	NA	-0.0904625	0.092674	-0.00221154	-0.0638618	0.00873481	0.055127	0.0100152	-0.0247293	0.0147141	-0.0403242	0.038457	0.00186717
O08553	2	0.443552	0.188037	0.443552	0.111979	0.133011	0.123421	FALSE	FALSE	FALSE	NA	NA	NA	NA	NA	NA	NA	NA	NA	-0.299304	0.277458	0.0218453	NA	NA	NA	-0.299304	0.277458	0.0218453
O08651	2	0.306648	0.2764	0.306648	0.125006	0.139781	0.152166	FALSE	FALSE	FALSE	-0.144169	0.075774	0.0683947	0.047307	0.0659313	-0.113238	-0.0969717	-0.0568425	0.153814	-0.0581113	0.068326	-0.0102147	-0.00994391	0.0131423	-0.00319834	-0.0523777	0.0332662	0.0191115
O08734	2	0.520224	0.127454	0.520224	0.106978	0.144685	0.100659	FALSE	FALSE	FALSE	-0.120509	0.201116	-0.0806067	-0.0322869	0.241076	-0.208789	0.00616145	0.073339	-0.0795004	-0.314765	0.157717	0.157048	0.105482	-0.0503441	-0.0551378	-0.0711835	0.124581	-0.0533972
O08770	2	0.400965	0.145469	0.400965	0.136272	0.196411	0.120883	FALSE	FALSE	FALSE	NA	NA	NA	NA	NA	NA	NA	NA	NA	-0.176256	0.428111	-0.251855	NA	NA	NA	-0.176256	0.428111	-0.251855
O09178	2	0.358866	0.148161	0.358866	0.146809	0.219994	0.12617	FALSE	FALSE	FALSE	-0.0113241	0.0539204	-0.0425963	0.0977799	-0.0447377	-0.0530422	NA	NA	NA	-0.113564	0.07373	0.0398339	NA	NA	NA	-0.00903604	0.0276376	-0.0186015
O35381	2	0.599037	0.124347	0.599037	0.0843599	0.104292	0.0879631	FALSE	FALSE	FALSE	0.0406282	-0.0763097	0.0356815	0.0619439	-0.0355905	-0.0263534	-0.055876	0.15054	-0.094664	-0.171781	0.103738	0.0680422	NA	NA	NA	-0.0312712	0.0355946	-0.00432341
O35501	2	0.318441	0.266266	0.318441	0.124762	0.140396	0.150135	FALSE	FALSE	FALSE	NA	NA	NA	NA	NA	NA	NA	NA	NA	-0.244192	0.162454	0.0817373	NA	NA	NA	-0.244192	0.162454	0.0817373
O35609	2	0.339931	0.148471	0.339931	0.151478	0.23212	0.128001	FALSE	FALSE	FALSE	-0.0537351	0.00388982	0.0498453	0.0283425	0.0863086	-0.114651	NA	NA	NA	NA	NA	NA	NA	NA	NA	-0.0126963	0.0450992	-0.0324029
O35987	2	0.707093	0.0836086	0.707093	0.0638036	0.0825194	0.0629751	FALSE	FALSE	FALSE	0.0031361	-0.0132103	0.0100742	-0.0178221	0.0389174	-0.0210953	-0.0242554	0.0437966	-0.0195413	-0.0709016	0.0705653	0.00033631	0.0599008	-0.0694801	0.00957931	-0.00998845	0.0141178	-0.00412935
O54861	2	0.44433	0.140381	0.44433	0.125457	0.175637	0.114194	FALSE	FALSE	FALSE	NA	NA	NA	-0.103441	0.104846	-0.00140588	NA	NA	NA	NA	NA	NA	0.0413939	0.0241796	-0.0655735	-0.0310233	0.064513	-0.0334897
O54890	2	0.652474	0.0975269	0.652474	0.0761644	0.0995054	0.0743288	TRUE	FALSE	TRUE	-0.591932	0.642451	-0.0505189	-0.37265	0.824631	-0.451981	-0.214739	0.15645	0.0582884	-0.220351	0.505041	-0.28469	-0.23615	0.296855	-0.0607054	-0.327164	0.485086	-0.157921
O54941	2	0.409586	0.205505	0.409586	0.116776	0.137009	0.131123	FALSE	FALSE	FALSE	NA	NA	NA	-0.0888745	0.0769463	0.0119281	NA	NA	NA	NA	NA	NA	NA	NA	NA	-0.0888745	0.0769463	0.0119281
O54984	2	0.632149	0.102534	0.632149	0.0808072	0.106005	0.0785045	FALSE	FALSE	FALSE	-0.007551	0.0206023	-0.0130513	-0.0329058	0.00566166	0.0272442	-0.198502	0.416507	-0.218005	-0.0726285	0.0421786	0.0304499	0.00626609	-0.0233399	0.0170738	-0.0610642	0.0923219	-0.0312577
O55006	2	0.367731	0.147811	0.367731	0.1446	0.214676	0.125183	FALSE	FALSE	FALSE	-0.0409585	0.0262204	0.0147381	-0.0421105	0.173409	-0.131298	-0.153283	0.133722	0.0195611	0.103581	0.103701	-0.207282	-0.0940639	0.217542	-0.123478	-0.045367	0.130919	-0.0855518
O55222	2	0.359077	0.235966	0.359077	0.122327	0.140469	0.142161	FALSE	FALSE	FALSE	0.0356186	-0.0373296	0.00171095	-0.103943	0.0169256	0.0870178	0.0202652	0.049709	-0.0699743	-0.0524523	0.0472486	0.00520375	NA	NA	NA	-0.0251279	0.0191384	0.00598954
O70152	2	0.556453	0.140023	0.556453	0.0925285	0.113386	0.0976104	FALSE	FALSE	FALSE	-0.00722078	0.00786758	-0.000646801	NA	NA	NA	NA	NA	NA	NA	NA	NA	NA	NA	NA	-0.00722078	0.00786758	-0.000646801
O70196	2	0.573596	0.116226	0.573596	0.094356	0.12551	0.090312	FALSE	FALSE	FALSE	0.0430988	0.0291061	-0.0722049	-0.0629719	-0.0151581	0.07813	-0.0195493	0.0628726	-0.0433234	-0.0963475	0.0642982	0.0320493	0.00819381	0.0649611	-0.0731549	-0.0255152	0.041216	-0.0157008
O88545	2	0.386883	0.146648	0.386883	0.139804	0.203856	0.12281	FALSE	FALSE	FALSE	NA	NA	NA	NA	NA	NA	-0.101015	0.11669	-0.0156744	-0.00423564	0.0405329	-0.0362973	0.0579042	-0.0344235	-0.0234807	-0.0157823	0.0409331	-0.0251508
O88738	2	0.421227	0.143346	0.421227	0.131202	0.18634	0.117884	FALSE	FALSE	FALSE	NA	NA	NA	NA	NA	NA	NA	NA	NA	NA	NA	NA	-0.0366011	0.0820676	-0.0454665	-0.0366011	0.0820676	-0.0454665
O88767	2	0.752793	0.0726661	0.752793	0.0532408	0.0677148	0.0535853	FALSE	FALSE	FALSE	0.0210057	-0.0116562	-0.0108065	0.0592097	-0.0391901	-0.0200196	-0.0496362	0.070533	-0.0208967	-0.139687	0.054176	0.0855107	0.0618717	-0.0133216	-0.0485501	-0.00944716	0.0121082	-0.00295245
O88783	2	0.484704	0.169102	0.484704	0.105386	0.126807	0.114001	FALSE	FALSE	FALSE	-0.0623733	0.051772	0.0106013	-0.0781958	0.180727	-0.102531	-0.097696	0.109042	-0.0113463	NA	NA	NA	-0.0840347	-0.0215336	0.105568	-0.080575	0.0800019	0.000573042
O88842	2	0.601407	0.109873	0.601407	0.0878859	0.116083	0.0847509	FALSE	FALSE	FALSE	NA	NA	NA	-0.114166	0.0731961	0.0409697	NA	NA	NA	NA	NA	NA	0.0176362	0.077576	-0.0952123	-0.0482648	0.0753861	-0.0271213
O88941	2	0.65777	0.0962048	0.65777	0.0749591	0.0978303	0.0732358	FALSE	FALSE	FALSE	NA	NA	NA	NA	NA	NA	NA	NA	NA	-0.0292112	0.0630449	-0.0338337	-0.0564917	0.0634094	-0.00691771	-0.0428515	0.0632272	-0.0203757
O88983	2	0.381472	0.221665	0.381472	0.120146	0.139355	0.137362	FALSE	FALSE	FALSE	NA	NA	NA	NA	NA	NA	NA	NA	NA	-0.0185307	0.0150073	0.00352337	NA	NA	NA	-0.0185307	0.0150073	0.00352337
O89079	2	0.39298	0.146169	0.39298	0.138274	0.200583	0.121993	FALSE	FALSE	FALSE	-0.119414	0.147941	-0.0285266	-0.0399273	0.0600662	-0.0201389	NA	NA	NA	-0.0330067	0.070071	-0.0370644	0.0266768	0.139091	-0.165768	-0.0414179	0.104292	-0.0628745
P00507	2	0.392413	0.215164	0.392413	0.11891	0.138558	0.134956	FALSE	FALSE	FALSE	-0.0550693	0.0182785	0.0367908	0.0387031	0.0167979	-0.055501	-0.0716858	0.0762155	-0.00452969	-0.0536517	0.0278329	0.0258188	-0.0386158	0.0109406	0.0276752	-0.0360639	0.0300131	0.00605082
P00697	2	0.59338	0.126378	0.59338	0.0854622	0.105539	0.0892407	FALSE	FALSE	FALSE	-0.0474538	-0.0168251	0.0642789	-0.0257819	0.0469446	-0.0211627	-0.0760177	0.178424	-0.102407	0.129084	-0.0329672	-0.0961172	-0.220365	0.0967311	0.123634	-0.0481069	0.0544615	-0.00635467
P00786	2	0.347578	0.148421	0.347578	0.149603	0.227089	0.12731	FALSE	FALSE	FALSE	-0.0498116	0.0356051	0.0142066	0.00830538	-0.00645108	-0.0018543	-0.0215689	0.119677	-0.0981081	-0.00878497	0.0516416	-0.0428566	-0.0305848	0.140455	-0.10987	-0.020489	0.0681854	-0.0476964
P01835	2	0.347864	0.148417	0.347864	0.149532	0.226904	0.127283	FALSE	FALSE	FALSE	-0.18925	0.266238	-0.0769883	0.139545	0.15594	-0.295485	-0.0584242	0.0106202	0.047804	-0.0149088	-0.0242821	0.0391908	NA	NA	NA	-0.0307595	0.102129	-0.0713697
P01946	2	0.351944	0.148346	0.351944	0.148525	0.224299	0.126885	FALSE	FALSE	FALSE	-0.701453	0.17521	0.526242	-0.350576	0.555385	-0.204809	-0.434939	0.437069	-0.00213001	0.51682	-0.204585	-0.312236	0.78029	-0.352478	-0.427812	-0.0379716	0.12212	-0.0841487
P02767	2	0.352363	0.148337	0.352363	0.148422	0.224035	0.126843	TRUE	TRUE	TRUE	NA	NA	NA	-0.132348	0.527817	-0.39547	-0.213549	0.585612	-0.372063	NA	NA	NA	-0.163036	0.518167	-0.35513	-0.169644	0.543865	-0.374221
P02793	2	0.365976	0.14789	0.365976	0.145038	0.215712	0.125384	FALSE	FALSE	FALSE	-0.0313499	-0.00590197	0.0372519	-0.0301888	0.185456	-0.155267	NA	NA	NA	NA	NA	NA	NA	NA	NA	-0.0307693	0.0897769	-0.0590075
P04636	2	0.604307	0.122468	0.604307	0.0833291	0.103122	0.0867743	FALSE	FALSE	FALSE	-0.0259091	0.062918	-0.0370089	0.052832	0.0262292	-0.0790611	-0.0527047	0.0299812	0.0227236	-0.131325	0.0772499	0.0540748	-0.023068	0.0097266	0.0133414	-0.0360349	0.041221	-0.00518607
P05065	2	0.298856	0.146756	0.298856	0.16108	0.262985	0.130323	FALSE	FALSE	FALSE	-0.0352068	0.0378269	-0.00262015	0.0176862	0.0802135	-0.0978997	-0.0150089	-0.00404863	0.0190575	0.0640789	0.00838833	-0.0724672	-0.0526432	0.00733315	0.04531	-0.00421875	0.0259427	-0.0217239
P05964	2	0.291235	0.290779	0.291235	0.12494	0.138512	0.154534	FALSE	TRUE	FALSE	-0.0600942	0.0584837	0.00161054	0.117428	-0.499165	0.381737	-0.46038	0.581935	-0.121555	-0.506393	0.384061	0.122332	-0.130579	0.0927209	0.0378576	-0.208003	0.123607	0.0843964
P06214	2	0.335144	0.253025	0.335144	0.124034	0.140788	0.147009	FALSE	FALSE	FALSE	NA	NA	NA	NA	NA	NA	NA	NA	NA	-0.0460038	0.0324922	0.0135116	NA	NA	NA	-0.0460038	0.0324922	0.0135116
P06302	2	0.404338	0.208391	0.404338	0.117451	0.137519	0.132301	FALSE	FALSE	FALSE	-0.109053	-0.0194751	0.128528	0.00892717	-0.0226367	0.0137095	-0.124622	0.142805	-0.0181829	-0.0591042	0.236435	-0.177331	-0.19695	0.0743049	0.122646	-0.0961604	0.0822865	0.0138739
P06399	2	0.468837	0.176159	0.468837	0.108013	0.129354	0.117637	FALSE	FALSE	FALSE	-0.695291	0.00908202	0.686209	-0.443297	0.0574587	0.385838	-0.471818	-0.180965	0.652783	0.4859	0.482618	-0.968518	-0.0224321	0.742608	-0.720175	-0.229388	0.22216	0.00722731
P08011	2	0.295447	0.286712	0.295447	0.125004	0.138913	0.153924	FALSE	TRUE	FALSE	-0.0533195	0.00293202	0.0503875	-0.280651	0.231423	0.0492277	-0.166641	0.08683	0.0798107	-0.0879319	-0.0247437	0.112676	-0.142905	0.146512	-0.0036079	-0.146289	0.0885908	0.0576987
P08226	2	0.680065	0.0965393	0.680065	0.0681502	0.085454	0.0697913	FALSE	FALSE	FALSE	-0.0510748	0.0622822	-0.0112074	NA	NA	NA	NA	NA	NA	NA	NA	NA	NA	NA	NA	-0.0510748	0.0622822	-0.0112074
P08289	2	0.754715	0.0719777	0.754715	0.0528635	0.0672991	0.053145	FALSE	FALSE	FALSE	-0.198872	0.666979	-0.468107	-0.59929	0.768914	-0.169624	-0.0273927	-0.390416	0.417809	0.0145862	-0.410087	0.3955	0.270634	0.0731653	-0.343799	-0.108067	0.141711	-0.0336442
P08699	2	0.389857	0.14642	0.389857	0.139058	0.20225	0.122415	FALSE	FALSE	FALSE	0.0102483	-0.00364013	-0.0066082	-0.107785	0.0569638	0.0508208	-0.0469737	0.0465411	0.000432585	0.0669101	0.0563454	-0.123256	-0.0412807	0.147633	-0.106353	-0.0237761	0.0607687	-0.0369926
P09034	2	0.302742	0.279916	0.302742	0.125032	0.13951	0.152799	FALSE	FALSE	FALSE	-0.237635	0.140064	0.0975709	0.00383556	-0.043569	0.0397334	-0.0171081	0.0761223	-0.0590143	-0.0982378	0.0923382	0.00589955	-0.146464	0.0460059	0.102758	-0.0991217	0.0621922	0.0373895
P09055	2	0.683499	0.0954028	0.683499	0.0674497	0.084623	0.0690259	TRUE	FALSE	FALSE	-0.191749	0.333228	-0.14148	NA	NA	NA	NA	NA	NA	-0.319606	0.292016	0.02759	NA	NA	NA	-0.255677	0.312622	-0.0569448
P09330	2	0.602358	0.123162	0.602358	0.0837108	0.103556	0.0872138	FALSE	FALSE	FALSE	NA	NA	NA	NA	NA	NA	-0.0442087	0.0504789	-0.00627021	NA	NA	NA	NA	NA	NA	-0.0442087	0.0504789	-0.00627021
P0C0A1	2	0.329864	0.148371	0.329864	0.153917	0.239049	0.128799	FALSE	FALSE	FALSE	0.0314444	0.0137231	-0.0451676	-0.127165	0.0836366	0.0435286	0.0237499	0.0353698	-0.0591197	0.00978736	-0.0118752	0.00208784	0.0210631	0.0403036	-0.0613667	-0.00822409	0.0322316	-0.0240075
P0C2X9	2	0.605074	0.109014	0.605074	0.0870376	0.114864	0.0840107	FALSE	FALSE	FALSE	0.0327916	0.0224839	-0.0552755	0.0789938	-0.169146	0.0901524	0.00652827	0.0483611	-0.0548893	-0.191588	0.179908	0.0116802	-0.0978218	0.184536	-0.0867139	-0.0342192	0.0532284	-0.0190092
P10111	2	0.611239	0.107559	0.611239	0.0856139	0.112824	0.0827632	FALSE	FALSE	FALSE	-0.0336714	-0.0419255	0.0755969	-0.0776252	0.10568	-0.0280546	-0.134664	0.284426	-0.149762	-0.0677813	0.124376	-0.0565951	-0.124707	0.204858	-0.0801504	-0.0876899	0.135483	-0.047793
P10719	2	0.467592	0.176726	0.467592	0.108215	0.129546	0.117922	FALSE	FALSE	FALSE	-0.0586303	0.108747	-0.0501167	0.0734615	-0.00736372	-0.0660977	-0.0543756	0.0808687	-0.026493	-0.19054	0.0709357	0.119604	-0.0130086	-0.0182322	0.0312408	-0.0486185	0.0469911	0.00162746
P10818	2	0.318782	0.14803	0.318782	0.156549	0.247121	0.129518	FALSE	FALSE	FALSE	0.000117541	0.0893122	-0.0894297	NA	NA	NA	0.000843513	-0.0126386	0.0117951	-0.0127794	-0.0239505	0.03673	NA	NA	NA	-0.00393946	0.0175744	-0.0136349
P10888	2	0.368781	0.229593	0.368781	0.121444	0.140076	0.140106	FALSE	FALSE	FALSE	-0.0331957	0.00115666	0.032039	0.059105	-0.0154502	-0.0436548	-0.048887	0.0583028	-0.00941586	-0.0278208	0.052524	-0.0247032	-0.0872258	0.0115327	0.0756931	-0.0276048	0.0216132	0.00599164
P11507	2	0.68159	0.0960343	0.68159	0.0678392	0.0850852	0.0694513	FALSE	FALSE	FALSE	-0.137505	0.203701	-0.0661969	0.0327005	-0.00570663	-0.0269939	-0.0327261	0.121664	-0.0889379	-0.23133	0.144441	0.0868888	-0.00193937	-0.0113938	0.0133332	-0.0741599	0.0905412	-0.0163813
P11517	2	0.415676	0.202224	0.415676	0.115968	0.136379	0.129752	FALSE	TRUE	FALSE	-0.394894	-0.260215	0.655109	-0.538619	0.794222	-0.255603	-0.418939	0.65244	-0.233501	NA	NA	NA	NA	NA	NA	-0.450817	0.395482	0.0553351
P11608	2	0.485805	0.168622	0.485805	0.1052	0.126624	0.113749	FALSE	FALSE	FALSE	-0.00462668	0.0520506	-0.0474239	0.07375	-0.0588464	-0.0149037	-0.00280955	-0.0317283	0.0345378	-0.159074	0.130777	0.0282966	NA	NA	NA	-0.02319	0.0230633	0.000126718
P11951	2	0.333074	0.254601	0.333074	0.124147	0.140768	0.14741	FALSE	FALSE	FALSE	-0.043461	0.000261214	0.0431998	0.0568884	-0.0045484	-0.05234	-0.00549961	-0.017928	0.0234276	-0.0636466	0.107272	-0.0436254	-0.109981	0.0311518	0.0788297	-0.0331401	0.0232417	0.00989833
P12075	2	0.355209	0.148269	0.355209	0.147717	0.222251	0.126554	FALSE	FALSE	FALSE	0.02053	-0.0259091	0.00537908	0.0724542	0.0524683	-0.124923	-0.100694	0.127708	-0.0270135	-0.0513829	0.063524	-0.0121412	-0.0140506	0.0118076	0.00224291	-0.0146287	0.0459197	-0.031291
P12346	2	0.45076	0.139464	0.45076	0.123868	0.172786	0.113124	FALSE	FALSE	FALSE	-0.0198549	-0.129478	0.149333	-0.167765	0.215716	-0.0479517	-0.0914145	0.123739	-0.0323245	0.253586	-0.0671972	-0.186389	-0.136299	0.18739	-0.051091	-0.0323494	0.0660339	-0.0336845
P12785	2	0.741055	0.0747833	0.741055	0.0561584	0.0721417	0.0558619	FALSE	FALSE	FALSE	-0.0497034	0.0908123	-0.0411089	-0.102627	0.0551347	0.0474921	-0.0155432	0.0897423	-0.0741991	-0.0730238	-0.0364429	0.109467	0.117767	-0.0307089	-0.087058	-0.0246261	0.0337075	-0.00908144
P12804	2	0.370619	0.14767	0.370619	0.143878	0.212988	0.124845	FALSE	FALSE	FALSE	NA	NA	NA	-0.155164	0.439943	-0.284779	NA	NA	NA	NA	NA	NA	NA	NA	NA	-0.155164	0.439943	-0.284779
P13086	2	0.341528	0.248271	0.341528	0.12365	0.140799	0.145752	FALSE	FALSE	FALSE	-0.0339241	0.0121329	0.0217912	0.135872	-0.0808152	-0.0550565	0.00281047	0.0372147	-0.0400252	-0.128828	0.0565677	0.0722599	-0.130206	0.0862023	0.044004	-0.0308552	0.0222605	0.00859466
P13221	2	0.326385	0.259816	0.326385	0.124469	0.14065	0.14868	FALSE	FALSE	FALSE	-0.0508874	0.0224923	0.028395	0.0649557	-0.114134	0.0491781	-0.0322265	0.104125	-0.0718984	-0.100209	0.0772001	0.0230085	0.0152201	-0.0190247	0.00380461	-0.0206293	0.0141318	0.00649757
P13233	2	0.322907	0.262604	0.322907	0.124609	0.140554	0.149325	FALSE	FALSE	FALSE	-0.0933866	0.0168417	0.0765448	0.0953921	0.051599	-0.146991	NA	NA	NA	NA	NA	NA	-0.0274549	-0.0512258	0.0786807	-0.00848312	0.00573831	0.00274482
P13439	2	0.346051	0.244996	0.346051	0.123345	0.140763	0.144845	FALSE	FALSE	FALSE	NA	NA	NA	NA	NA	NA	NA	NA	NA	-0.171376	0.125449	0.0459266	NA	NA	NA	-0.171376	0.125449	0.0459266
P13803	2	0.307321	0.275802	0.307321	0.124999	0.139824	0.152054	FALSE	FALSE	FALSE	-0.0719134	0.113526	-0.0416129	-0.0189304	0.0103839	0.00854653	-0.0257475	0.0145298	0.0112178	-0.0371373	0.00925618	0.0278811	0.00447067	-0.0526382	0.0481676	-0.0298516	0.0190116	0.01084
P13838	2	0.676198	0.0915532	0.676198	0.0707774	0.0920534	0.0694176	FALSE	FALSE	FALSE	-0.0572876	0.120474	-0.0631864	-0.00706791	0.0260265	-0.0189586	-0.0718059	0.00147785	0.070328	-0.0178624	0.0755823	-0.0577199	NA	NA	NA	-0.038506	0.0558902	-0.0173842
P14408	2	0.456349	0.181921	0.456349	0.110009	0.131225	0.120496	FALSE	FALSE	FALSE	0.0603778	-0.01683	-0.0435478	0.018728	-0.0292989	0.0105709	0.0328827	-0.0389693	0.00608654	-0.162267	0.11191	0.0503578	-0.0418873	0.0606008	-0.0187135	-0.0184333	0.0174825	0.000950803
P14480	2	0.382815	0.220851	0.382815	0.12	0.139266	0.137069	FALSE	FALSE	FALSE	-0.936832	0.0964752	0.840357	-0.613385	-0.109264	0.722648	-0.654817	-0.294381	0.949198	0.554308	0.522007	-1.07631	0.213493	0.953129	-1.16662	-0.287447	0.233593	0.0538535
P14562	2	0.755693	0.0712072	0.755693	0.0527948	0.0674672	0.0528379	FALSE	FALSE	FALSE	0.0349595	0.0196804	-0.0546399	-0.0317445	0.073167	-0.0414224	-0.0363172	0.0357689	0.000548272	-0.132124	0.120687	0.0114372	-0.0437633	0.0297436	0.0140197	-0.0417979	0.0558093	-0.0140114
P14668	2	0.486418	0.168356	0.486418	0.105097	0.126522	0.113608	FALSE	FALSE	FALSE	-0.0205235	0.219509	-0.198985	0.158403	-0.333328	0.174925	NA	NA	NA	-0.526545	0.340024	0.186522	0.0836811	0.0773928	-0.161074	-0.0762461	0.0758992	0.000346857
P14685	2	0.306926	0.276152	0.306926	0.125003	0.139799	0.15212	FALSE	FALSE	FALSE	0.0497699	-0.00975658	-0.0400133	-0.0472433	0.0407582	0.00648512	-0.0443979	-0.0014082	0.0458061	-0.0416566	0.0269206	0.014736	-0.00735159	0.00127133	0.00608026	-0.0181759	0.0115571	0.00661885
P15650	2	0.281166	0.144841	0.281166	0.164776	0.278796	0.130421	FALSE	FALSE	FALSE	-0.0336993	0.0656731	-0.0319738	0.120531	-0.0359713	-0.08456	0.0388756	0.0291831	-0.0680588	-0.101651	0.0881011	0.01355	-0.037044	-0.0182235	0.0552675	-0.00259749	0.0257525	-0.023155
P15999	2	0.375113	0.225583	0.375113	0.120815	0.139745	0.138744	FALSE	FALSE	FALSE	-0.0190657	0.0509765	-0.0319107	0.0716928	0.00223372	-0.0739266	-0.0662271	0.0623168	0.00391031	-0.191048	0.0647476	0.1263	-0.0454739	0.01895	0.0265239	-0.0500243	0.0398449	0.0101794
P16036	2	0.450812	0.139456	0.450812	0.123855	0.172763	0.113115	FALSE	FALSE	FALSE	0.0148638	0.0422147	-0.0570785	0.075401	-0.0121202	-0.0632808	-0.0142654	0.0527319	-0.0384664	-0.132669	0.032834	0.0998345	NA	NA	NA	-0.0141673	0.0289151	-0.0147478
P16879	2	0.377244	0.1473	0.377244	0.14222	0.209194	0.124043	FALSE	FALSE	FALSE	0.0966212	0.0873405	-0.183962	-0.210959	0.0768536	0.134106	0.0944616	-0.0143217	-0.0801399	NA	NA	NA	-0.0555169	0.0558687	-0.00035178	-0.0188483	0.0514353	-0.0325869
P17046	2	0.319562	0.148062	0.319562	0.156366	0.246536	0.129473	FALSE	FALSE	FALSE	0.0108327	0.0103345	-0.0211672	-0.3075	0.315557	-0.00805737	0.165612	-0.106921	-0.0586903	0.0407899	-0.0836632	0.0428733	0.0339898	0.113245	-0.147235	-0.0112551	0.0497105	-0.0384553
P17164	2	0.306593	0.276449	0.306593	0.125007	0.139777	0.152175	FALSE	FALSE	FALSE	-0.0653901	-0.0129971	0.0783872	-0.0591153	0.09521	-0.0360948	-0.070895	0.00380254	0.0670924	0.00716039	0.0114908	-0.0186512	-0.103337	0.0876389	0.0156979	-0.0583153	0.037029	0.0212863
P17183	2	0.510077	0.129416	0.510077	0.109412	0.148531	0.102563	FALSE	FALSE	FALSE	NA	NA	NA	NA	NA	NA	NA	NA	NA	NA	NA	NA	-0.147259	0.262475	-0.115216	-0.147259	0.262475	-0.115216
P17665	2	0.35351	0.148312	0.35351	0.148138	0.223313	0.126728	FALSE	FALSE	TRUE	0.0269757	0.0485355	-0.0755111	-0.0335161	0.146495	-0.112979	0.00650258	0.120751	-0.127254	-0.16115	0.195612	-0.0344621	-0.0180979	0.0584625	-0.0403646	-0.0358571	0.113971	-0.0781141
P18163	2	0.293778	0.146285	0.293778	0.162179	0.267342	0.130416	FALSE	FALSE	FALSE	0.0428871	-0.00284721	-0.0400399	-0.0431831	0.0280407	0.0151424	0.089458	0.119432	-0.20889	-0.0401161	0.0647	-0.024584	-0.0859054	0.0437893	0.0421161	-0.00737189	0.0506229	-0.043251
P19511	2	0.721394	0.0798894	0.721394	0.0605858	0.07815	0.0599806	FALSE	FALSE	FALSE	-0.0107922	0.0311922	-0.0204	0.0890405	0.00894399	-0.0979845	-0.0466701	0.0840591	-0.037389	-0.1617	0.0824272	0.0792727	-0.00612262	-0.0164601	0.0225827	-0.0272489	0.0380325	-0.0107836
P19804	2	0.623652	0.115665	0.623652	0.0795126	0.0987519	0.0824185	FALSE	FALSE	FALSE	-0.0739716	0.148867	-0.0748955	-0.0220693	0.034475	-0.0124057	-0.0647782	0.0117873	0.0529908	-0.133567	0.0191797	0.114388	0.0483349	0.0721272	-0.120462	-0.0492103	0.0572873	-0.00807695
P20417	2	0.463796	0.13749	0.463796	0.120657	0.167155	0.110902	FALSE	FALSE	FALSE	-0.0725921	0.234473	-0.161881	0.0584477	-0.0223113	-0.0361364	NA	NA	NA	NA	NA	NA	-0.111873	0.0362503	0.075623	-0.0420059	0.082804	-0.0407981
P21279	2	0.551778	0.120985	0.551778	0.0994813	0.133155	0.0946008	FALSE	FALSE	FALSE	-0.130924	0.203314	-0.0723895	-0.224093	0.325585	-0.101493	0.0362828	0.00160126	-0.0378841	NA	NA	NA	NA	NA	NA	-0.106245	0.176833	-0.0705887
P21571	2	0.312959	0.147749	0.312959	0.157904	0.251566	0.129822	FALSE	FALSE	FALSE	-0.0852904	0.104711	-0.0194207	NA	NA	NA	0.0153379	0.199276	-0.214614	NA	NA	NA	0.0182572	-0.0542308	0.0359736	-0.0172317	0.0832521	-0.0660203
P21708	2	0.495094	0.132196	0.495094	0.113026	0.154354	0.10533	FALSE	FALSE	FALSE	0.0442359	-0.0343087	-0.0099272	-0.128611	0.0949084	0.0337023	0.0179467	-0.0493309	0.0313843	0.0453483	0.036398	-0.0817463	0.0121923	-0.0313558	0.0191635	-0.00177752	0.00326221	-0.00148468
P22062	2	0.310172	0.147588	0.310172	0.158545	0.253747	0.129948	FALSE	FALSE	FALSE	0.0202645	-0.0260933	0.00582886	-0.0262237	0.090493	-0.0642693	0.0117348	0.0359557	-0.0476905	-0.0190754	0.0881033	-0.0690279	-0.0590502	0.175964	-0.116914	-0.01447	0.0728845	-0.0584145
P24668	2	0.319867	0.148075	0.319867	0.156294	0.246308	0.129456	FALSE	FALSE	FALSE	NA	NA	NA	NA	NA	NA	NA	NA	NA	-0.0342921	0.150873	-0.116581	NA	NA	NA	-0.0342921	0.150873	-0.116581
P25086	2	0.317731	0.147985	0.317731	0.156795	0.247912	0.129577	FALSE	FALSE	FALSE	0.0565673	0.127204	-0.183772	-0.16089	0.05694	0.10395	0.0196134	-0.00224939	-0.017364	0.0281504	0.0739029	-0.102053	NA	NA	NA	-0.0141397	0.0639495	-0.0498098
P25235	2	0.315842	0.26844	0.315842	0.124836	0.140286	0.150596	FALSE	FALSE	FALSE	-0.0490347	0.1242	-0.0751657	-0.082132	0.0497023	0.0324297	0.0210378	-0.0393949	0.0183572	-0.110456	0.0337978	0.0766584	-0.0459738	0.00728037	0.0386935	-0.0533118	0.0351172	0.0181946
P26453	2	0.436337	0.191588	0.436337	0.113054	0.133954	0.125066	FALSE	FALSE	FALSE	-0.190192	0.1043	0.0858924	-0.146681	0.164382	-0.0177013	NA	NA	NA	0.0108719	0.029464	-0.0403359	NA	NA	NA	-0.108667	0.0993821	0.00928507
P26772	2	0.44205	0.18877	0.44205	0.112205	0.133211	0.123763	FALSE	FALSE	FALSE	0.0404347	0.040406	-0.0808408	0.0305045	0.0282125	-0.058717	-0.0829484	0.114934	-0.0319852	-0.237919	0.0977125	0.140207	-0.0192927	-0.0323852	0.0516779	-0.0538442	0.0497759	0.00406831
P27653	2	0.516445	0.155734	0.516445	0.0998705	0.121217	0.106734	FALSE	FALSE	FALSE	-0.0863787	0.0398705	0.0465081	-0.166028	0.126834	0.0391946	-0.0627395	0.0872979	-0.0245585	-0.0237825	0.107516	-0.0837334	0.0259217	-0.0365426	0.0106209	-0.0626014	0.0649951	-0.00239364
P28064	2	0.40007	0.145552	0.40007	0.136496	0.196872	0.12101	FALSE	FALSE	FALSE	0.0468056	-0.0347927	-0.0120129	0.0222939	-0.0185012	-0.00379273	-0.0737025	0.0696841	0.00401841	-0.0226046	0.0877086	-0.065104	-0.00642576	-0.0220872	0.0285129	-0.00672667	0.0164023	-0.00967565
P28480	2	0.323674	0.261985	0.323674	0.12458	0.140578	0.149184	FALSE	FALSE	FALSE	0.0101835	-0.00918234	-0.00100118	0.0136613	0.00645987	-0.0201211	-0.112842	0.075558	0.0372836	-0.081363	0.0558726	0.0254904	0.0411022	-0.0410276	-7.45e-05	-0.0258515	0.0175361	0.00831543
P28843	2	0.281673	0.144907	0.281673	0.164676	0.278317	0.130427	FALSE	FALSE	FALSE	NA	NA	NA	-0.0892334	0.111481	-0.0222476	0.111613	0.0328696	-0.144483	-0.0486914	0.111759	-0.0630674	NA	NA	NA	-0.0087705	0.0853698	-0.0765993
P29117	2	0.662315	0.102459	0.662315	0.0717571	0.0897152	0.0737534	TRUE	TRUE	TRUE	-0.288224	0.360534	-0.0723105	NA	NA	NA	NA	NA	NA	-0.239719	0.274263	-0.0345448	NA	NA	NA	-0.263971	0.317399	-0.0534277
P29419	2	0.365053	0.232008	0.365053	0.121795	0.140244	0.1409	FALSE	FALSE	FALSE	-0.057643	0.112526	-0.0548826	NA	NA	NA	NA	NA	NA	-0.204288	0.126703	0.0775851	-0.00987904	-0.0286201	0.0384991	-0.0906034	0.0702028	0.0204005
P30904	2	0.344344	0.148455	0.344344	0.150398	0.229193	0.12761	FALSE	FALSE	TRUE	NA	NA	NA	-0.0227548	0.180106	-0.157351	-0.304218	0.651597	-0.347379	NA	NA	NA	0.0133721	0.240164	-0.253536	-0.104534	0.357289	-0.252755
P30919	2	0.334755	0.148443	0.334755	0.152737	0.235637	0.128428	FALSE	FALSE	FALSE	NA	NA	NA	NA	NA	NA	-0.0223891	0.0834894	-0.0611003	NA	NA	NA	NA	NA	NA	-0.0223891	0.0834894	-0.0611003
P31000	2	0.695063	0.0915928	0.695063	0.0650846	0.0818097	0.0664501	FALSE	FALSE	FALSE	-0.0131371	0.0392663	-0.0261293	0.0189337	-0.00425945	-0.0146743	0.0381582	-0.0067995	-0.0313587	-0.0642516	0.069772	-0.00552046	-0.0560753	-0.00374729	0.0598225	-0.0152744	0.0188464	-0.00357205
P31399	2	0.412936	0.144273	0.412936	0.133274	0.190376	0.119141	FALSE	FALSE	FALSE	0.0273078	0.0818584	-0.109166	0.0304201	0.0265381	-0.0569581	-0.0187336	0.0738581	-0.0551245	-0.18717	0.143482	0.0436877	-0.00948532	0.0388758	-0.0293905	-0.0315321	0.0729224	-0.0413903
P31721	2	0.334188	0.253751	0.334188	0.124087	0.14078	0.147195	FALSE	FALSE	FALSE	NA	NA	NA	-0.251494	0.177052	0.0744424	NA	NA	NA	NA	NA	NA	NA	NA	NA	-0.251494	0.177052	0.0744424
P31977	2	0.324335	0.148232	0.324335	0.155238	0.243015	0.12918	FALSE	FALSE	FALSE	0.0285097	0.0363875	-0.0648972	0.00518697	-0.0282367	0.0230497	0.0309049	0.0154067	-0.0463117	-0.0539613	0.0338625	0.0200988	-0.0215188	-0.0120855	0.0336043	-0.00217571	0.00906691	-0.0068912
P32551	2	0.498243	0.163287	0.498243	0.103072	0.124499	0.110899	FALSE	FALSE	FALSE	-0.0597221	0.0694782	-0.00975609	0.105596	-0.000365857	-0.105231	-0.100876	0.105667	-0.00479011	-0.183859	0.0799894	0.10387	-0.0529465	0.0407664	0.0121801	-0.0583615	0.0591069	-0.000745422
P35434	2	0.51054	0.129328	0.51054	0.109301	0.148354	0.102477	FALSE	FALSE	FALSE	-0.0108898	0.118024	-0.107134	0.108701	-0.00346984	-0.105231	-0.0562421	0.0474385	0.00880362	-0.200451	0.181337	0.0191146	-0.0360271	0.00377987	0.0322472	-0.0389819	0.0694218	-0.0304399
P35435	2	0.525901	0.12633	0.525901	0.105622	0.142564	0.0995831	FALSE	FALSE	FALSE	-0.0071965	0.0530231	-0.0458266	0.140885	-0.0260438	-0.114842	-0.0191779	0.0323871	-0.0132092	-0.173387	0.0785391	0.0948482	-0.0248808	0.00726039	0.0176204	-0.0167514	0.0290332	-0.0122817
P35441	2	0.726104	0.0814658	0.726104	0.0587032	0.0741799	0.0595468	FALSE	FALSE	FALSE	-0.697405	0.725915	-0.0285092	NA	NA	NA	NA	NA	NA	-0.0955943	0.232057	-0.136463	0.0675419	-0.0398394	-0.0277025	-0.241819	0.306044	-0.0642249
P35565	2	0.551414	0.141943	0.551414	0.0934731	0.114414	0.0987564	FALSE	FALSE	FALSE	-0.0825774	0.0711871	0.0113903	0.0396761	0.00240254	-0.0420787	0.0184542	0.0087707	-0.0272249	-0.0798783	0.0702104	0.00966785	-0.0626247	0.0283084	0.0343163	-0.03339	0.0361758	-0.00278582
P35571	2	0.37737	0.22418	0.37737	0.120582	0.139613	0.138255	FALSE	FALSE	FALSE	-0.0204537	0.0225123	-0.00205852	-0.327737	0.19589	0.131847	0.00962164	-0.0398409	0.0302192	0.0787296	0.02144	-0.10017	-0.0518978	0.0497882	0.0021096	-0.0623474	0.0499578	0.0123896
P36423	2	0.335181	0.148448	0.335181	0.152633	0.235344	0.128394	FALSE	FALSE	FALSE	-0.106078	0.148635	-0.0425575	0.00478341	0.0693665	-0.0741499	0.0167202	0.0960694	-0.11279	NA	NA	NA	NA	NA	NA	-0.0281914	0.10469	-0.076499
P36552	2	0.755257	0.0712911	0.755257	0.0529015	0.0676266	0.0529235	FALSE	FALSE	FALSE	NA	NA	NA	-0.0421917	0.0425172	-0.000325514	NA	NA	NA	-0.077506	0.117564	-0.0400581	NA	NA	NA	-0.0598489	0.0800407	-0.0201918
P36972	2	0.562999	0.137551	0.562999	0.0912937	0.112034	0.096123	FALSE	FALSE	FALSE	-0.00231566	-0.0357856	0.0381012	-0.0606115	0.0922516	-0.0316401	0.00956709	0.0142192	-0.0237863	0.0337277	-0.0251085	-0.00861916	-0.0392564	0.0190494	0.020207	-0.0117778	0.0129252	-0.00114746
P38403	2	0.739775	0.075113	0.739775	0.0564474	0.0725349	0.0561296	FALSE	FALSE	FALSE	NA	NA	NA	NA	NA	NA	NA	NA	NA	NA	NA	NA	-0.0753056	0.103225	-0.0279195	-0.0753056	0.103225	-0.0279195
P38652	2	0.363343	0.233129	0.363343	0.121951	0.140314	0.141263	FALSE	FALSE	FALSE	NA	NA	NA	-0.0106314	0.00819775	0.00243368	NA	NA	NA	NA	NA	NA	NA	NA	NA	-0.0106314	0.00819775	0.00243368
P40307	2	0.406698	0.144918	0.406698	0.134835	0.193489	0.12006	FALSE	FALSE	FALSE	0.0536586	-0.0229268	-0.0307319	-0.0253609	0.029953	-0.0045921	-0.0494376	0.197184	-0.147746	-0.0547792	0.018364	0.0364152	-0.0417437	0.0563887	-0.014645	-0.0235326	0.0557926	-0.03226
P40329	2	0.729413	0.0803899	0.729413	0.0580216	0.0733642	0.058811	FALSE	FALSE	FALSE	0.0152691	-0.019205	0.00393587	-0.0124957	0.0148255	-0.00232981	-0.0121039	0.0310049	-0.0189011	-0.0817492	0.0487259	0.0330233	0.0231947	0.0108187	-0.0340134	-0.013577	0.017234	-0.00365704
P42227	2	0.454976	0.182567	0.454976	0.110224	0.131423	0.12081	FALSE	FALSE	FALSE	NA	NA	NA	NA	NA	NA	NA	NA	NA	NA	NA	NA	-0.00671686	0.00635525	0.000361608	-0.00671686	0.00635525	0.000361608
P42676	2	0.282277	0.144984	0.282277	0.164556	0.277749	0.130434	FALSE	FALSE	FALSE	0.0466023	0.0291261	-0.0757284	0.0579685	0.0237898	-0.0817583	NA	NA	NA	-0.144538	0.140146	0.004392	0.0159663	0.035614	-0.0515803	-0.0060002	0.057169	-0.0511688
P45953	2	0.723937	0.0821702	0.723937	0.0591496	0.0747143	0.0600286	FALSE	FALSE	FALSE	NA	NA	NA	NA	NA	NA	NA	NA	NA	-0.06316	0.0797831	-0.0166231	NA	NA	NA	-0.06316	0.0797831	-0.0166231
P46062	2	0.361172	0.148082	0.361172	0.146235	0.21859	0.12592	FALSE	FALSE	FALSE	0.0172954	-0.0270065	0.0097111	-0.0550459	0.118324	-0.063278	0.0458963	-0.0338305	-0.0120658	-0.0128125	0.00923389	0.00357857	-0.0342111	0.0503317	-0.0161206	-0.00777556	0.0234105	-0.0156349
P46413	2	0.511529	0.129139	0.511529	0.109063	0.147976	0.102292	FALSE	FALSE	FALSE	NA	NA	NA	NA	NA	NA	NA	NA	NA	-0.0491535	0.0460241	0.00312934	-0.00431249	0.049018	-0.0447055	-0.026733	0.0475211	-0.0207881
P46462	2	0.682378	0.0957735	0.682378	0.0676784	0.0848945	0.0692757	FALSE	FALSE	FALSE	-0.0178901	0.031059	-0.0131688	-0.0131609	-0.00837915	0.0215401	-0.0274894	0.0326126	-0.0051232	-0.0608771	0.0724146	-0.0115374	0.0042003	0.0130479	-0.0172482	-0.0230435	0.028151	-0.00510751
P46844	2	0.419956	0.143493	0.419956	0.131519	0.186952	0.11808	FALSE	FALSE	FALSE	0.0150487	0.291373	-0.306422	0.137118	-0.127511	-0.00960682	-0.141144	0.16033	-0.0191865	-0.247329	0.114913	0.132416	0.00339307	0.0855391	-0.0889321	-0.0465825	0.104929	-0.0583463
P47941	2	0.339141	0.14847	0.339141	0.151671	0.232651	0.128068	FALSE	FALSE	TRUE	-0.0383595	0.0685152	-0.0301557	NA	NA	NA	-0.0596869	0.117795	-0.0581079	-0.046868	0.150226	-0.103358	0.0389487	0.0425779	-0.0815266	-0.0264914	0.0947785	-0.0682871
P48037	2	0.328773	0.257933	0.328773	0.124361	0.140702	0.148231	FALSE	FALSE	FALSE	0.0141744	-0.0991603	0.0849859	0.0393779	-0.154694	0.115316	-0.126389	0.242311	-0.115922	-0.20693	0.213001	-0.00607133	-0.0218128	0.00689852	0.0149143	-0.0603159	0.0416712	0.0186447
P48500	2	0.346838	0.14843	0.346838	0.149785	0.227567	0.12738	FALSE	FALSE	FALSE	0.0115621	-0.101375	0.0898126	-0.030459	0.0947666	-0.0643077	-0.0185781	0.0899486	-0.0713705	0.0144333	0.0302904	-0.0447237	-0.0207674	0.0330393	-0.0122718	-0.00876184	0.0293341	-0.0205722
P48962	2	0.490197	0.166721	0.490197	0.104455	0.125885	0.112742	FALSE	FALSE	FALSE	NA	NA	NA	NA	NA	NA	NA	NA	NA	-0.296626	0.256339	0.0402867	0.0346776	0.00588563	-0.0405633	-0.130974	0.131112	-0.000138284
P50115	2	0.752805	0.0718375	0.752805	0.0534805	0.0684571	0.0534197	FALSE	FALSE	FALSE	-0.0440799	-0.0267025	0.0707824	-0.117302	0.194816	-0.0775141	0.00887143	-0.0248738	0.0160024	0.109546	-0.0581675	-0.0513784	-0.068671	0.0651674	0.00350361	-0.0223271	0.0300479	-0.00772081
P50396	2	0.352114	0.240722	0.352114	0.122896	0.140661	0.143607	FALSE	FALSE	FALSE	NA	NA	NA	NA	NA	NA	-0.215937	0.161078	0.0548589	NA	NA	NA	NA	NA	NA	-0.215937	0.161078	0.0548589
P51635	2	0.37976	0.222709	0.37976	0.12033	0.139465	0.137735	FALSE	FALSE	FALSE	0.0590356	-0.0535124	-0.00552324	0.0601445	-0.13579	0.0756452	-0.105476	0.160312	-0.0548363	-0.120455	0.0943388	0.0261165	0.0304225	-0.00380551	-0.026617	-0.0152656	0.0123086	0.00295702
P51859	2	0.552336	0.14159	0.552336	0.0933007	0.114227	0.0985467	FALSE	FALSE	FALSE	-0.0299127	0.0223478	0.00756492	0.0183123	-0.028749	0.0104366	-0.0386651	0.172457	-0.133792	-0.0759219	0.03242	0.0435019	-0.0923106	0.0384986	0.0538121	-0.0436996	0.047395	-0.00369537
P51881	2	0.331626	0.255714	0.331626	0.124222	0.14075	0.147688	FALSE	FALSE	FALSE	0.00442465	0.0896703	-0.094095	0.0836208	-0.0510508	-0.03257	-0.0925962	0.02766	0.0649361	-0.156482	0.0889341	0.0675478	-0.0210668	-0.028141	0.0492078	-0.0364199	0.0254145	0.0110053
P53986	2	0.392899	0.146176	0.392899	0.138295	0.200626	0.122004	FALSE	FALSE	FALSE	NA	NA	NA	-0.0646834	0.162938	-0.0982546	NA	NA	NA	NA	NA	NA	NA	NA	NA	-0.0646834	0.162938	-0.0982546
P53987	2	0.515551	0.156099	0.515551	0.10003	0.121383	0.106938	FALSE	FALSE	FALSE	-0.168127	0.0799799	0.088147	NA	NA	NA	-0.150577	0.12625	0.024327	-0.0278021	0.153103	-0.125301	NA	NA	NA	-0.115502	0.119778	-0.00427567
P54071	2	0.366543	0.147865	0.366543	0.144896	0.215376	0.125319	FALSE	FALSE	FALSE	-0.0258006	0.0736667	-0.0478661	0.110144	0.000691919	-0.110836	-0.0482731	0.0783389	-0.0300658	-0.127772	0.0843744	0.0433979	3.83e-05	0.0294212	-0.0294596	-0.0183327	0.0532986	-0.0349659
P54116	2	0.623306	0.115785	0.623306	0.0795812	0.0988311	0.0824963	FALSE	FALSE	FALSE	0.00175827	0.019607	-0.0213653	-0.0739202	0.112007	-0.0380869	0.0148714	-0.0521724	0.037301	0.0766165	0.00635727	-0.0829737	-0.236451	0.166886	0.0695649	-0.043425	0.050537	-0.00711203
P55053	2	0.488759	0.167341	0.488759	0.1047	0.126128	0.113072	FALSE	FALSE	FALSE	NA	NA	NA	NA	NA	NA	NA	NA	NA	-0.123229	0.123097	0.000131776	NA	NA	NA	-0.123229	0.123097	0.000131776
P55194	2	0.287587	0.145626	0.287587	0.163479	0.272847	0.13046	FALSE	FALSE	FALSE	0.00453898	0.00600932	-0.0105483	NA	NA	NA	-0.0445143	0.0897917	-0.0452774	0.0247346	0.0464483	-0.0711829	-0.0158587	0.108312	-0.0924532	-0.00777486	0.0626403	-0.0548654
P56391	2	0.421444	0.199181	0.421444	0.115181	0.135745	0.128448	FALSE	FALSE	FALSE	-0.0576567	0.0689013	-0.0112446	0.077724	0.0447882	-0.122512	-0.104411	0.0335108	0.0709003	NA	NA	NA	-0.0683242	-0.0116437	0.0799679	-0.038167	0.0338891	0.00427786
P56603	2	0.676817	0.0913958	0.676817	0.0706374	0.0918607	0.0692891	FALSE	FALSE	FALSE	NA	NA	NA	NA	NA	NA	NA	NA	NA	-0.0966412	0.140196	-0.0435547	NA	NA	NA	-0.0966412	0.140196	-0.0435547
P57784	2	0.358043	0.236662	0.358043	0.122415	0.140503	0.142377	FALSE	FALSE	FALSE	0.0451622	-0.0424085	-0.00275366	0.0311665	0.00343547	-0.034602	-0.0291018	0.0943606	-0.0652588	-0.0783066	-0.000493099	0.0787997	-0.134223	0.0706246	0.0635981	-0.0330605	0.0251038	0.00795666
P58281	2	0.49226	0.165834	0.49226	0.104102	0.125534	0.11227	FALSE	FALSE	FALSE	NA	NA	NA	NA	NA	NA	NA	NA	NA	-0.0879842	0.10961	-0.0216261	0.0121664	-0.0334825	0.0213162	-0.0379089	0.0380639	-0.000154969
P59325	2	0.398278	0.211793	0.398278	0.118206	0.138069	0.133654	FALSE	FALSE	FALSE	0.0408282	0.00475955	-0.0455878	-0.157548	0.0957822	0.0617658	-0.108969	0.173048	-0.0640793	0.00848468	-0.0257046	0.0172199	-0.0679289	-0.00726449	0.0751934	-0.0570266	0.0481242	0.00890242
P60122	2	0.50688	0.159667	0.50688	0.101565	0.122966	0.108922	FALSE	FALSE	FALSE	0.0116518	-0.0116133	-3.85e-05	0.000633537	-0.0593647	0.0587311	-0.0929444	0.099915	-0.00697053	-0.039009	0.0658788	-0.0268698	0.00765068	0.0200055	-0.0276561	-0.0224035	0.0229643	-0.000560782
P61087	2	0.475544	0.173142	0.475544	0.106915	0.128299	0.1161	FALSE	FALSE	FALSE	-0.131946	0.0850242	0.0469215	0.00294095	0.0274727	-0.0304137	-0.030393	0.000904839	0.0294881	0.0306463	0.0454887	-0.076135	-0.0356719	0.00207211	0.0335998	-0.0328847	0.0321925	0.000692163
P61327	2	0.631027	0.102807	0.631027	0.0810644	0.106368	0.0787341	FALSE	FALSE	FALSE	0.0257456	-0.0531375	0.0273918	-0.00224465	0.00939613	-0.00715148	0.0100113	0.0740807	-0.084092	-0.120006	0.0726628	0.0473432	0.0597283	-0.0624906	0.00276235	-0.0053531	0.00810231	-0.00274921
P62192	2	0.380222	0.222427	0.380222	0.12028	0.139436	0.137635	FALSE	FALSE	FALSE	0.0372329	-0.0574858	0.0202529	-0.0424867	0.0297865	0.0127002	0.0196574	-0.0195834	-7.41e-05	-0.0595635	0.0409836	0.0185799	-0.0300286	0.0669958	-0.0369672	-0.0150377	0.0121393	0.00289836
P62313	2	0.691374	0.0928054	0.691374	0.0658401	0.0827095	0.0672715	FALSE	FALSE	FALSE	NA	NA	NA	NA	NA	NA	NA	NA	NA	-0.0580139	0.071374	-0.0133601	NA	NA	NA	-0.0580139	0.071374	-0.0133601
P62334	2	0.374775	0.225794	0.374775	0.12085	0.139764	0.138817	FALSE	FALSE	FALSE	0.0295201	0.0164103	-0.0459304	-0.119439	0.0694764	0.0499623	-0.0171635	0.0369123	-0.0197487	-0.148252	0.0958798	0.0523722	-0.0181665	-0.00102879	0.0191953	-0.0547001	0.04353	0.0111701
P62774	2	0.738192	0.0755219	0.738192	0.0568046	0.0730206	0.0564608	FALSE	FALSE	FALSE	0.0336589	-0.0199474	-0.0137116	-0.0476693	0.0672259	-0.0195566	-0.0821167	0.134701	-0.0525843	-0.00912366	0.0119317	-0.00280809	-0.0663822	0.0417624	0.0246198	-0.0343266	0.0471347	-0.0128082
P62897	2	0.311094	0.272497	0.311094	0.124942	0.140047	0.15142	TRUE	TRUE	FALSE	-0.118656	0.0187157	0.0999403	-0.161127	0.115534	0.0455936	-0.0895443	0.0636878	0.0258564	-0.187063	0.102288	0.0847754	-0.0295	0.0786149	-0.0491149	-0.117178	0.0757679	0.0414102
P63001	2	0.58923	0.127878	0.58923	0.0862677	0.106446	0.0901787	FALSE	FALSE	FALSE	-0.0324165	0.0221313	0.0102852	-0.0252272	-0.0283127	0.0535399	-0.0142547	0.0131272	0.00112751	0.0114156	0.119913	-0.131329	-0.0107855	-0.0465026	0.0572882	-0.0142537	0.0160713	-0.00181763
P63168	2	0.557583	0.11974	0.557583	0.098113	0.131097	0.0934667	FALSE	FALSE	FALSE	NA	NA	NA	NA	NA	NA	-0.0484561	0.0799833	-0.0315272	NA	NA	NA	NA	NA	NA	-0.0484561	0.0799833	-0.0315272
P63209	2	0.319122	0.265701	0.319122	0.124741	0.140423	0.150012	FALSE	FALSE	FALSE	-0.0944543	0.0629998	0.0314545	NA	NA	NA	NA	NA	NA	NA	NA	NA	NA	NA	NA	-0.0944543	0.0629998	0.0314545
P63213	2	0.356634	0.14823	0.356634	0.147363	0.221367	0.126406	FALSE	FALSE	FALSE	NA	NA	NA	NA	NA	NA	NA	NA	NA	-0.253663	0.558949	-0.305286	0.113995	-0.125004	0.0110093	-0.0698342	0.216972	-0.147138
P67778	2	0.464096	0.178324	0.464096	0.108779	0.130079	0.118723	FALSE	FALSE	FALSE	-0.0125723	0.0324758	-0.0199035	0.0154875	0.0761735	-0.091661	-0.0366654	0.025337	0.0113284	-0.149533	0.0364783	0.113055	0.0119286	-0.0061647	-0.00632431	-0.034271	0.03286	0.00129896
P68134	2	0.28364	0.145156	0.28364	0.164284	0.276475	0.130446	FALSE	FALSE	FALSE	NA	NA	NA	NA	NA	NA	NA	NA	NA	-0.0125803	0.11443	-0.101849	NA	NA	NA	-0.0125803	0.11443	-0.101849
P68368	2	0.691342	0.0876787	0.691342	0.0673542	0.0873599	0.0662653	FALSE	FALSE	FALSE	-0.0133833	0.0256558	-0.0122725	-0.101921	0.104554	-0.00263299	-0.0815469	0.207433	-0.125886	-0.0858497	0.134146	-0.0482967	-0.0680394	0.0306877	0.0373517	-0.0701481	0.100495	-0.0303474
P68510	2	0.460482	0.138005	0.460482	0.121471	0.168568	0.111473	FALSE	FALSE	FALSE	-0.0109814	-0.0360208	0.0470022	-0.0201188	0.0239801	-0.00386129	-0.013387	0.0992331	-0.0858461	0.0411198	0.0155132	-0.056633	-0.0395415	-0.0173952	0.0569367	-0.0085818	0.0170621	-0.00848031
P70195	2	0.321677	0.148143	0.321677	0.155868	0.244964	0.129348	FALSE	FALSE	FALSE	NA	NA	NA	0.0248774	0.0176718	-0.0425492	0.0638227	-0.0449604	-0.0188623	-0.116179	0.145494	-0.0293154	NA	NA	NA	-0.00915959	0.0394019	-0.0302423
P70302	2	0.627479	0.103668	0.627479	0.081878	0.107516	0.0794592	FALSE	FALSE	FALSE	NA	NA	NA	-0.0678243	0.103024	-0.0351997	NA	NA	NA	NA	NA	NA	NA	NA	NA	-0.0678243	0.103024	-0.0351997
P70372	2	0.523407	0.152918	0.523407	0.0986209	0.119912	0.105142	FALSE	FALSE	FALSE	-0.00640818	-0.0165573	0.0229655	0.0779968	-0.0823018	0.00430503	-0.00435178	0.0877117	-0.0833599	-0.0903927	0.0774073	0.0129854	0.00293745	-0.0450788	0.0421414	-0.00404369	0.00423621	-0.000192523
P70581	2	0.293578	0.288503	0.293578	0.12498	0.138741	0.154198	FALSE	FALSE	FALSE	NA	NA	NA	NA	NA	NA	NA	NA	NA	-0.276839	0.166262	0.110577	NA	NA	NA	-0.276839	0.166262	0.110577
P70645	2	0.42362	0.143065	0.42362	0.130605	0.185196	0.117515	FALSE	FALSE	FALSE	0.0145727	-0.0137167	-0.000855954	-0.0574166	0.0154113	0.0420053	-0.00756661	0.0117031	-0.00413648	0.0247674	0.033351	-0.0581184	0.00608778	-0.0032728	-0.00281497	-0.00391107	0.00869516	-0.00478409
P70704	2	0.333754	0.148432	0.333754	0.152979	0.236328	0.128506	FALSE	FALSE	FALSE	0.0116225	0.0116651	-0.0232875	-0.112208	0.0928081	0.0194001	NA	NA	NA	0.111741	-0.0270695	-0.0846718	-0.0380242	0.0237828	0.0142414	-0.00671717	0.0252966	-0.0185794
P80431	2	0.447834	0.185965	0.447834	0.111329	0.132429	0.122443	FALSE	FALSE	FALSE	-0.0482494	0.0237683	0.0244811	-0.0494064	0.123596	-0.0741899	NA	NA	NA	-0.0732798	0.0123358	0.0609439	NA	NA	NA	-0.0569785	0.0532335	0.00374507
P82808	2	0.305224	0.14726	0.305224	0.159667	0.25771	0.13014	FALSE	FALSE	FALSE	NA	NA	NA	NA	NA	NA	NA	NA	NA	-0.0258069	0.140904	-0.115098	NA	NA	NA	-0.0258069	0.140904	-0.115098
P83940	2	0.303554	0.279178	0.303554	0.125029	0.139569	0.152669	FALSE	FALSE	FALSE	0.049675	-0.038843	-0.010832	0.0104783	0.0392074	-0.0496857	0.0293402	-0.0742076	0.0448674	-0.0509424	0.0680619	-0.0171196	-0.141765	0.0705016	0.0712634	-0.0206428	0.0129441	0.0076987
P84228	2	0.644823	0.108376	0.644823	0.0752848	0.0938491	0.0776674	FALSE	FALSE	FALSE	NA	NA	NA	-0.215808	0.134236	0.0815722	0.0452871	0.0678942	-0.113181	NA	NA	NA	NA	NA	NA	-0.0852605	0.101065	-0.0158045
P85834	2	0.322311	0.148166	0.322311	0.155718	0.244496	0.129309	FALSE	FALSE	FALSE	-0.0389779	0.0566863	-0.0177084	0.0549729	0.0108456	-0.0658184	-0.0397557	-0.0226826	0.0624383	-0.0641077	0.0623493	0.00175843	0.0774856	-0.0628782	-0.0146074	-0.00207655	0.00886407	-0.00678752
P85973	2	0.608861	0.120853	0.608861	0.0824351	0.102104	0.0857476	FALSE	FALSE	FALSE	-0.0208269	0.0547096	-0.0338827	-0.0621919	-0.0656916	0.127884	-0.0710835	0.106802	-0.0357188	-0.0579075	0.125715	-0.0678078	0.0460715	-0.030913	-0.0151584	-0.0331877	0.0381245	-0.00493684
P86198	2	0.459733	0.180341	0.459733	0.109475	0.13073	0.119722	FALSE	FALSE	FALSE	NA	NA	NA	NA	NA	NA	-0.0966548	0.210719	-0.114064	-0.283161	0.132228	0.150933	-0.0512744	0.0682858	-0.0170114	-0.143697	0.137078	0.00661906
P97504	2	0.756443	0.0711032	0.756443	0.0525992	0.0671563	0.0526987	FALSE	FALSE	FALSE	0.00803241	0.0421848	-0.0502173	-0.116271	0.23163	-0.11536	-0.149747	0.0691666	0.0805804	NA	NA	NA	NA	NA	NA	-0.0859951	0.114327	-0.0283322
P97834	2	0.624337	0.104427	0.624337	0.0825993	0.108536	0.0801004	FALSE	FALSE	FALSE	NA	NA	NA	NA	NA	NA	NA	NA	NA	-0.0627938	0.0956884	-0.0328947	NA	NA	NA	-0.0627938	0.0956884	-0.0328947
P97852	2	0.308985	0.274335	0.308985	0.124977	0.139926	0.151777	FALSE	FALSE	FALSE	-0.0634153	0.1282	-0.0647852	-0.108235	0.0054837	0.102751	-0.109586	0.0640531	0.045533	-0.112572	0.0661282	0.0464437	0.0785086	-0.0617032	-0.0168054	-0.0630599	0.0404324	0.0226275
P97855	2	0.634386	0.101988	0.634386	0.080295	0.105284	0.0780467	FALSE	FALSE	FALSE	NA	NA	NA	-0.109376	-0.00725015	0.116626	NA	NA	NA	-0.0504552	0.245601	-0.195146	-0.0556462	0.0867046	-0.0310585	-0.0718257	0.108352	-0.0365261
P99026	2	0.363177	0.148007	0.363177	0.145736	0.217382	0.125699	FALSE	FALSE	FALSE	NA	NA	NA	-0.0270823	0.0804597	-0.0533774	NA	NA	NA	NA	NA	NA	NA	NA	NA	-0.0270823	0.0804597	-0.0533774
Q01205	2	0.427401	0.142608	0.427401	0.129663	0.183405	0.116924	FALSE	FALSE	FALSE	NA	NA	NA	NA	NA	NA	NA	NA	NA	-0.0367038	0.101225	-0.0645209	-0.0140473	0.0101391	0.00390826	-0.0253755	0.0556819	-0.0303063
Q01405	2	0.403615	0.145219	0.403615	0.135608	0.195052	0.120505	FALSE	FALSE	FALSE	NA	NA	NA	-0.162621	0.151195	0.011426	NA	NA	NA	NA	NA	NA	0.0837424	0.0382321	-0.121974	-0.0394392	0.0947135	-0.0552742
Q01730	2	0.315865	0.147898	0.315865	0.157231	0.249329	0.129677	FALSE	FALSE	FALSE	-0.0421237	0.0128476	0.0292761	-0.0110766	0.108051	-0.0969743	0.0212142	0.00947092	-0.0306851	0.0293583	0.0271503	-0.0565086	-0.0425962	0.0522044	-0.00960819	-0.00904481	0.0419448	-0.0329
Q02589	2	0.640605	0.100464	0.640605	0.0788723	0.103287	0.0767712	FALSE	FALSE	FALSE	0.0644467	-0.0179184	-0.0465284	0.0613859	-0.046986	-0.0143998	NA	NA	NA	-0.163287	0.24558	-0.0822934	-0.0455658	-0.0561942	0.10176	-0.0207549	0.0311203	-0.0103654
Q03344	2	0.600231	0.123921	0.600231	0.0841269	0.104028	0.0876938	FALSE	FALSE	FALSE	-0.115703	0.0690971	0.0466059	-0.053056	0.171716	-0.11866	-0.0724487	0.103225	-0.0307765	-0.0816068	0.0520627	0.0295442	0.0134882	-0.0436098	0.0301216	-0.0618653	0.0704982	-0.00863292
Q04207	2	0.409306	0.205658	0.409306	0.116813	0.137037	0.131186	FALSE	FALSE	FALSE	NA	NA	NA	NA	NA	NA	NA	NA	NA	-0.0367359	0.0317858	0.00495006	NA	NA	NA	-0.0367359	0.0317858	0.00495006
Q05144	2	0.435023	0.141641	0.435023	0.127766	0.179859	0.115712	FALSE	FALSE	FALSE	-0.0603792	-0.0518368	0.112216	-0.0940546	0.214875	-0.120821	-0.0242287	0.0613556	-0.0371269	0.0530135	0.0508596	-0.103873	-0.0488218	0.0980887	-0.0492669	-0.0348942	0.0746684	-0.0397743
Q06518	2	0.494871	0.132236	0.494871	0.11308	0.154442	0.105371	FALSE	FALSE	FALSE	-0.882024	1.61948	-0.737452	NA	NA	NA	NA	NA	NA	NA	NA	NA	NA	NA	NA	-0.882024	1.61948	-0.737452
Q06647	2	0.683942	0.0895772	0.683942	0.0690255	0.0896478	0.0678071	FALSE	FALSE	FALSE	-0.0136573	0.0380678	-0.0244105	0.0978435	-0.0118216	-0.0860219	-0.0618938	0.0880619	-0.0261681	-0.143457	0.0767257	0.0667316	-0.0275206	0.023334	0.0041866	-0.0297371	0.0428736	-0.0131365
Q07936	2	0.42895	0.195309	0.42895	0.114125	0.13487	0.126746	FALSE	FALSE	FALSE	0.0255213	0.00290268	-0.0284239	-0.0515271	-0.0639021	0.115429	-0.0951952	0.0898355	0.00535977	0.00333234	0.0531891	-0.0565214	-0.0342711	0.0551288	-0.0208577	-0.030428	0.0274308	0.0029972
Q27W01	2	0.755489	0.0712454	0.755489	0.052845	0.0675426	0.0528777	FALSE	FALSE	FALSE	-0.0463928	0.111471	-0.0650785	NA	NA	NA	-0.059663	0.116402	-0.056739	-0.16486	0.134146	0.030714	NA	NA	NA	-0.0903052	0.120673	-0.0303678
Q3TDQ1	2	0.34654	0.244647	0.34654	0.12331	0.140757	0.144746	FALSE	FALSE	FALSE	NA	NA	NA	-0.0321046	0.0802987	-0.0481941	NA	NA	NA	-0.0468697	-0.0118157	0.0586854	-0.0360886	0.015875	0.0202136	-0.0383543	0.0281193	0.010235
Q3UA06	2	0.651802	0.106005	0.651802	0.0738807	0.0922081	0.0761046	FALSE	FALSE	FALSE	-0.014714	0.0648729	-0.0501588	-0.0903696	-0.00101179	0.0913814	NA	NA	NA	0.0365766	-0.0165532	-0.0200234	0.0116802	0.0204416	-0.0321218	-0.0142067	0.0169374	-0.00273064
Q3UEB3	2	0.407878	0.144799	0.407878	0.13454	0.192895	0.119888	FALSE	FALSE	FALSE	-0.0472881	0.0315464	0.0157418	0.00833003	0.0603743	-0.0687043	NA	NA	NA	NA	NA	NA	NA	NA	NA	-0.0194791	0.0459604	-0.0264813
Q3UVK0	2	0.618178	0.117575	0.618178	0.0805973	0.0999998	0.0836496	FALSE	FALSE	FALSE	NA	NA	NA	NA	NA	NA	NA	NA	NA	NA	NA	NA	-0.0324548	0.0375988	-0.00514402	-0.0324548	0.0375988	-0.00514402
Q3V3R1	2	0.386828	0.218446	0.386828	0.119553	0.138984	0.136188	FALSE	FALSE	FALSE	NA	NA	NA	NA	NA	NA	NA	NA	NA	-0.213084	0.174922	0.0381624	NA	NA	NA	-0.213084	0.174922	0.0381624
Q4AEF8	2	0.347277	0.148425	0.347277	0.149677	0.227283	0.127338	FALSE	FALSE	FALSE	0.0683845	-0.0321522	-0.0362323	0.0398373	0.133788	-0.173626	0.0775063	0.00443791	-0.0819443	-0.302753	0.180087	0.122666	0.0379431	-0.0223431	-0.0156	-0.0158163	0.0527636	-0.0369472
Q4FZX7	2	0.609688	0.107926	0.609688	0.0859718	0.113336	0.0830774	FALSE	FALSE	FALSE	-0.127357	0.236601	-0.109244	-0.0609139	0.0547723	0.00614159	NA	NA	NA	NA	NA	NA	NA	NA	NA	-0.0941355	0.145687	-0.0515513
Q4G075	2	0.343193	0.247057	0.343193	0.123541	0.14079	0.14542	FALSE	FALSE	FALSE	-0.0986263	0.15167	-0.053044	-0.231199	0.177924	0.0532747	0.127334	-0.0986268	-0.0287069	-0.1302	-0.108345	0.238545	-0.00304759	0.120908	-0.11786	-0.0671478	0.0487061	0.0184417
Q4KLF8	2	0.743367	0.075833	0.743367	0.055153	0.069944	0.0557031	FALSE	FALSE	FALSE	-0.0160887	-0.0152668	0.0313556	-0.0123834	0.0403448	-0.0279614	-0.0463437	0.0026746	0.0436691	0.0380532	0.0258862	-0.0639394	-0.0146376	0.0125373	0.00210024	-0.01028	0.0132352	-0.00295518
Q4KLH5	2	0.315041	0.147858	0.315041	0.157422	0.24996	0.129719	FALSE	FALSE	FALSE	NA	NA	NA	NA	NA	NA	NA	NA	NA	-0.0269919	0.126605	-0.0996135	NA	NA	NA	-0.0269919	0.126605	-0.0996135
Q4KM31	2	0.513311	0.157014	0.513311	0.100429	0.121796	0.10745	FALSE	FALSE	FALSE	NA	NA	NA	NA	NA	NA	-0.0964554	0.0997303	-0.00327484	NA	NA	NA	NA	NA	NA	-0.0964554	0.0997303	-0.00327484
Q4KM98	2	0.329281	0.148359	0.329281	0.154057	0.239462	0.128842	FALSE	FALSE	FALSE	NA	NA	NA	-0.0411081	0.162112	-0.121004	NA	NA	NA	NA	NA	NA	NA	NA	NA	-0.0411081	0.162112	-0.121004
Q4KML4	2	0.650523	0.106438	0.650523	0.0741385	0.0925097	0.0763909	FALSE	FALSE	FALSE	-0.0569544	-0.0847786	0.141733	-0.13911	0.0992857	0.0398244	-0.255265	0.346917	-0.0916526	0.0521844	-0.00961458	-0.0425698	-0.0297849	0.159028	-0.129243	-0.0857859	0.102167	-0.0163816
Q505J8	2	0.619779	0.117015	0.619779	0.0802805	0.0996358	0.0832895	FALSE	FALSE	FALSE	-0.00243666	0.0265292	-0.0240925	-0.155496	0.1352	0.0202963	-0.0878339	0.0818664	0.00596746	-0.0272769	-0.0971579	0.124435	0.00798502	0.161071	-0.169056	-0.0530117	0.0615016	-0.00848993
Q561S0	2	0.409928	0.205319	0.409928	0.116731	0.136975	0.131047	FALSE	FALSE	FALSE	NA	NA	NA	0.0531917	-0.0421593	-0.0110324	NA	NA	NA	-0.322455	0.275459	0.0469962	NA	NA	NA	-0.134632	0.11665	0.0179819
Q56A18	2	0.36957	0.229087	0.36957	0.121368	0.140038	0.139937	FALSE	FALSE	FALSE	NA	NA	NA	NA	NA	NA	NA	NA	NA	-0.0892983	0.0700682	0.0192301	NA	NA	NA	-0.0892983	0.0700682	0.0192301
Q5FVQ4	2	0.36122	0.234534	0.36122	0.12214	0.140395	0.141711	FALSE	FALSE	FALSE	-0.0597761	0.0870025	-0.0272264	0.0435039	-0.0758035	0.0322997	-0.00754851	0.0160647	-0.00851624	-0.109857	0.0682186	0.0416381	-0.0801907	0.0684264	0.0117643	-0.0427736	0.0327817	0.00999188
Q5HZY2	2	0.377293	0.147297	0.377293	0.142208	0.209166	0.124037	FALSE	FALSE	FALSE	NA	NA	NA	NA	NA	NA	-0.0134146	0.117826	-0.104411	NA	NA	NA	-0.0336761	0.0106443	0.0230318	-0.0235453	0.0642352	-0.0406899
Q5I0E7	2	0.359628	0.235596	0.359628	0.122279	0.140451	0.142045	FALSE	FALSE	FALSE	-0.0360315	0.0346182	0.0014133	0.00804313	-0.0333199	0.0252768	-0.106771	0.095379	0.0113921	-0.0307674	0.0409403	-0.0101729	-0.0413763	0.0202219	0.0211544	-0.0413806	0.0315679	0.00981274
Q5I0G4	2	0.506021	0.130183	0.506021	0.110388	0.15009	0.103318	TRUE	FALSE	TRUE	-0.0841914	0.0498856	0.0343057	-0.0161385	0.0530284	-0.0368899	-0.035726	0.104294	-0.0685678	-0.0613072	0.0951772	-0.03387	-0.0163234	0.0814092	-0.0650857	-0.0427373	0.0767589	-0.0340215
Q5SSL4	2	0.638119	0.110668	0.638119	0.0766289	0.0954142	0.0791702	FALSE	FALSE	FALSE	NA	NA	NA	NA	NA	NA	NA	NA	NA	NA	NA	NA	-0.20152	0.237537	-0.0360174	-0.20152	0.237537	-0.0360174
Q5SUR0	2	0.364458	0.232397	0.364458	0.121849	0.140269	0.141027	FALSE	FALSE	FALSE	NA	NA	NA	NA	NA	NA	NA	NA	NA	-0.0942376	0.072896	0.0213416	NA	NA	NA	-0.0942376	0.072896	0.0213416
Q5SVR0	2	0.56412	0.13713	0.56412	0.0910813	0.1118	0.0958683	FALSE	FALSE	FALSE	NA	NA	NA	NA	NA	NA	NA	NA	NA	-0.0863496	0.0948772	-0.0085276	NA	NA	NA	-0.0863496	0.0948772	-0.0085276
Q5XI41	2	0.392712	0.146191	0.392712	0.138342	0.200725	0.12203	FALSE	FALSE	FALSE	0.00945828	-0.0306937	0.0212354	0.0132963	0.015099	-0.0283953	0.0687411	-0.000761594	-0.0679795	-0.187491	0.233803	-0.0463117	-0.00458662	0.0361443	-0.0315577	-0.0201165	0.0507182	-0.0306018
Q5XI78	2	0.424204	0.142995	0.424204	0.130459	0.184918	0.117424	FALSE	FALSE	FALSE	-0.00591964	0.0515109	-0.0455912	0.0993554	-0.0276874	-0.0716679	0.0157861	0.0760171	-0.0918032	-0.211598	0.100513	0.111084	-0.000937323	0.0288633	-0.0279259	-0.0206626	0.0458434	-0.0251808
Q5XI83	2	0.654983	0.0969015	0.654983	0.0755933	0.0987111	0.0738113	FALSE	FALSE	FALSE	NA	NA	NA	-0.176163	0.0487978	0.127365	0.0434619	0.147502	-0.190964	NA	NA	NA	NA	NA	NA	-0.0663503	0.0981499	-0.0317996
Q60587	2	0.322822	0.262673	0.322822	0.124612	0.140552	0.14934	FALSE	FALSE	FALSE	NA	NA	NA	0.0817759	0.00863116	-0.090407	NA	NA	NA	-0.166303	0.0540977	0.112206	0.0174719	-0.0173841	-8.78e-05	-0.0223519	0.0151149	0.00723697
Q60634	2	0.75641	0.0711047	0.75641	0.0526088	0.0671727	0.0527042	FALSE	FALSE	FALSE	-0.028464	0.0546472	-0.0261832	-0.126943	0.179665	-0.0527221	0.0461253	-0.0484766	0.00235132	0.042289	-0.0436795	0.00139049	-0.0484495	0.011367	0.0370826	-0.0230884	0.0307046	-0.00761619
Q60787	2	0.461786	0.179389	0.461786	0.109148	0.130425	0.119252	FALSE	FALSE	FALSE	-0.0869508	0.153432	-0.0664816	-0.162381	0.0836019	0.0787795	NA	NA	NA	-0.111707	0.0604342	0.0512727	0.0186058	0.0303277	-0.0489335	-0.0856083	0.081949	0.00365925
Q60790	2	0.320027	0.148081	0.320027	0.156257	0.246189	0.129446	FALSE	FALSE	FALSE	NA	NA	NA	-0.0329904	0.144853	-0.111862	NA	NA	NA	NA	NA	NA	NA	NA	NA	-0.0329904	0.144853	-0.111862
Q61033	2	0.290308	0.145928	0.290308	0.162914	0.270401	0.13045	FALSE	FALSE	FALSE	NA	NA	NA	NA	NA	NA	-0.0516678	0.386508	-0.334841	NA	NA	NA	NA	NA	NA	-0.0516678	0.386508	-0.334841
Q61096	2	0.293914	0.146299	0.293914	0.16215	0.267223	0.130414	FALSE	FALSE	TRUE	0.0502684	-0.136472	0.0862039	-0.149115	0.645002	-0.495886	-0.212986	0.588597	-0.37561	0.0943826	0.350167	-0.44455	-0.087823	0.642383	-0.55456	-0.0610547	0.417935	-0.356881
Q61334	2	0.539644	0.123535	0.539644	0.102352	0.137517	0.0969524	FALSE	FALSE	FALSE	NA	NA	NA	-0.0178552	0.0302651	-0.0124099	NA	NA	NA	NA	NA	NA	NA	NA	NA	-0.0178552	0.0302651	-0.0124099
Q61414	2	0.485004	0.133982	0.485004	0.115474	0.15838	0.107159	FALSE	FALSE	FALSE	NA	NA	NA	NA	NA	NA	-0.364141	0.682725	-0.318584	NA	NA	NA	NA	NA	NA	-0.364141	0.682725	-0.318584
Q61655	2	0.370309	0.228615	0.370309	0.121296	0.140002	0.139779	FALSE	FALSE	FALSE	-0.0324049	-0.0255098	0.0579147	-0.180102	0.121678	0.058424	NA	NA	NA	0.0101679	0.0279306	-0.0380985	0.0200623	0.0192155	-0.0392778	-0.0455693	0.0358287	0.00974062
Q61686	2	0.347648	0.243858	0.347648	0.123231	0.140742	0.144521	FALSE	FALSE	FALSE	NA	NA	NA	NA	NA	NA	NA	NA	NA	-0.013179	0.00969592	0.00348307	NA	NA	NA	-0.013179	0.00969592	0.00348307
Q61823	2	0.298515	0.146726	0.298515	0.161155	0.263273	0.130331	FALSE	FALSE	FALSE	0.0959637	0.027144	-0.123108	NA	NA	NA	-0.163463	0.315031	-0.151567	-0.0483131	0.0652968	-0.0169838	0.06005	-0.0621841	0.00213413	-0.0139407	0.0863218	-0.0723811
Q62093	2	0.551414	0.141943	0.551414	0.0934731	0.114414	0.0987564	FALSE	FALSE	FALSE	-0.00981136	0.0131844	-0.00337299	0.0900238	-0.0577007	-0.0323231	-0.119082	0.101991	0.0170902	-0.112321	0.0478335	0.0644876	0.00279584	0.0554669	-0.0582627	-0.0296789	0.0321551	-0.0024762
Q62431	2	0.752396	0.0728044	0.752396	0.0533198	0.0678042	0.0536755	FALSE	FALSE	FALSE	NA	NA	NA	NA	NA	NA	NA	NA	NA	-0.0745119	0.0971898	-0.0226779	NA	NA	NA	-0.0745119	0.0971898	-0.0226779
Q62636	2	0.428297	0.142497	0.428297	0.129439	0.182984	0.116783	TRUE	FALSE	TRUE	-0.0547307	0.0982401	-0.0435093	-0.0150095	0.134282	-0.119273	-0.063967	0.0928713	-0.0289043	-0.148859	0.331801	-0.182942	-0.0675674	0.108774	-0.0412071	-0.0700266	0.153194	-0.0831671
Q62667	2	0.393007	0.146167	0.393007	0.138268	0.200569	0.12199	FALSE	FALSE	FALSE	0.0153265	0.0119844	-0.0273109	0.0953919	-0.0790879	-0.016304	-0.0269927	0.0539509	-0.0269582	-0.116845	0.076492	0.0403527	0.0178304	-0.0248469	0.00701643	-0.00305771	0.00769851	-0.0046408
Q62714	2	0.398667	0.145679	0.398667	0.136848	0.197598	0.121207	FALSE	FALSE	FALSE	-0.0468256	-0.130312	0.177137	-0.199957	0.474294	-0.274337	-0.21611	0.130224	0.0858858	0.285674	0.0208789	-0.306553	-0.181103	0.384063	-0.20296	-0.0716645	0.17583	-0.104165
Q62867	2	0.306833	0.276236	0.306833	0.125004	0.139793	0.152135	FALSE	FALSE	FALSE	-0.0496066	-0.0214691	0.0710757	-0.0685634	0.0509327	0.0176307	-0.0603205	0.0599697	0.000350779	0.0261747	0.0316231	-0.0577978	-0.213149	0.111234	0.101916	-0.073093	0.0464581	0.026635
Q63362	2	0.59047	0.112407	0.59047	0.0904223	0.119752	0.0869492	FALSE	FALSE	FALSE	NA	NA	NA	-0.0688153	0.108857	-0.0400419	NA	NA	NA	NA	NA	NA	NA	NA	NA	-0.0688153	0.108857	-0.0400419
Q63493	2	0.752342	0.0728233	0.752342	0.0533307	0.0678165	0.0536878	FALSE	FALSE	FALSE	-0.037814	0.148643	-0.110829	0.131147	-0.0255529	-0.105594	NA	NA	NA	NA	NA	NA	-0.229197	0.0541062	0.175091	-0.045288	0.0590653	-0.0137773
Q63691	2	0.347599	0.243892	0.347599	0.123235	0.140743	0.144531	FALSE	FALSE	FALSE	-0.200062	0.054455	0.145607	-0.389417	0.589287	-0.19987	0.0108901	0.206222	-0.217113	-0.156868	-0.289052	0.445919	0.0500071	-0.0566986	0.00669149	-0.13709	0.100843	0.036247
Q63921	2	0.336585	0.148459	0.336585	0.152293	0.234382	0.128281	FALSE	FALSE	FALSE	-0.135056	0.156415	-0.0213595	-0.242484	0.32057	-0.0780863	0.0377188	-0.0390994	0.00138054	0.165647	-0.0555778	-0.110069	0.0888825	-0.0698162	-0.0190663	-0.0170582	0.0624983	-0.0454401
Q63942	2	0.327029	0.259305	0.327029	0.12444	0.140665	0.14856	FALSE	FALSE	FALSE	-0.10171	0.0969589	0.00475135	-0.280606	0.122367	0.158239	-0.035406	0.0371751	-0.00176906	0.0875819	0.00342486	-0.0910068	-0.0950812	0.0320372	0.063044	-0.0850443	0.0583927	0.0266517
Q641Y8	2	0.550915	0.142134	0.550915	0.0935664	0.114515	0.09887	FALSE	FALSE	FALSE	0.0346969	0.0253247	-0.0600216	0.0300212	0.0141311	-0.0441523	-0.0340579	0.0980981	-0.0640402	-0.128633	-0.0624584	0.191091	-0.025125	0.0581967	-0.0330717	-0.0246195	0.0266584	-0.00203896
Q64232	2	0.322447	0.262977	0.322447	0.124626	0.14054	0.149409	FALSE	FALSE	FALSE	-0.0645798	0.109395	-0.0448152	-0.0412774	0.0541076	-0.0128302	-0.0426408	0.00536793	0.0372729	-0.0757365	0.0239023	0.0518342	-0.0206644	-0.0273939	0.0480583	-0.0489798	0.0330758	0.015904
Q64310	2	0.385264	0.146766	0.385264	0.14021	0.204738	0.123022	FALSE	FALSE	TRUE	0.0171069	0.0493789	-0.0664858	-0.0974513	0.224655	-0.127204	-0.00831487	0.159068	-0.150754	-0.122456	0.118944	0.00351252	NA	NA	NA	-0.0527789	0.138012	-0.0852326
Q64511	2	0.368291	0.229908	0.368291	0.121491	0.1401	0.140211	FALSE	FALSE	FALSE	NA	NA	NA	NA	NA	NA	NA	NA	NA	-0.0323154	0.0252671	0.00704834	NA	NA	NA	-0.0323154	0.0252671	0.00704834
Q64518	2	0.419979	0.143491	0.419979	0.131514	0.186941	0.118076	FALSE	FALSE	FALSE	NA	NA	NA	-0.067254	0.151479	-0.0842255	NA	NA	NA	NA	NA	NA	NA	NA	NA	-0.067254	0.151479	-0.0842255
Q64523	2	0.745841	0.0735589	0.745841	0.0550748	0.0706626	0.0548624	FALSE	FALSE	FALSE	-0.33719	0.0175867	0.319603	0.0336088	0.161178	-0.194786	NA	NA	NA	NA	NA	NA	0.110666	0.0837551	-0.194421	-0.064305	0.0875064	-0.0232014
Q66HF1	2	0.311143	0.147646	0.311143	0.158322	0.252984	0.129906	FALSE	FALSE	FALSE	0.042409	-0.00721234	-0.0351967	0.132158	-0.0704344	-0.0617239	-0.0263739	0.135841	-0.109467	-0.196866	0.0896863	0.10718	0.0302232	-0.0563172	0.026094	-0.00368986	0.0183126	-0.0146227
Q68FR2	2	0.300107	0.146862	0.300107	0.160806	0.261932	0.130293	FALSE	FALSE	FALSE	-0.0506252	0.0619311	-0.0113059	0.059734	-0.0681117	0.00837768	0.00426441	-0.0194498	0.0151854	-0.00528837	0.0424674	-0.037179	-0.0118161	0.00554331	0.0062728	-0.000746247	0.00447605	-0.0037298
Q68FS4	2	0.293835	0.146291	0.293835	0.162167	0.267292	0.130415	FALSE	FALSE	FALSE	0.118166	-0.0194179	-0.0987476	0.0888172	-0.114809	0.0259917	-0.163085	0.275142	-0.112058	-0.0983173	0.134189	-0.0358718	0.0167216	-0.0165793	-0.000142287	-0.00753952	0.051705	-0.0441655
Q68FU3	2	0.423724	0.197994	0.423724	0.114864	0.135486	0.127932	FALSE	FALSE	FALSE	-0.120097	0.179065	-0.0589678	-0.118753	0.125755	-0.00700117	-0.0600273	-0.00212854	0.0621558	-0.0735371	0.0799595	-0.0064224	-0.0129641	-0.0388625	0.0518266	-0.0770757	0.0687575	0.00831822
Q68FY0	2	0.64976	0.0982018	0.64976	0.0767828	0.100367	0.0748882	FALSE	FALSE	FALSE	-0.0814224	0.114832	-0.0334096	0.0560435	0.0626098	-0.118653	-0.0791874	0.0751047	0.00408267	-0.144423	0.0931614	0.051262	0.00305771	0.0198568	-0.0229145	-0.0491864	0.0731129	-0.0239266
Q69ZN7	2	0.748349	0.0741803	0.748349	0.0541361	0.0687465	0.054588	FALSE	FALSE	FALSE	-0.0279663	0.181141	-0.153175	-0.170747	0.135878	0.0348694	-0.067575	0.000364521	0.0672105	-0.00828286	0.0383869	-0.0301041	NA	NA	NA	-0.0686428	0.0889426	-0.0202998
Q6AXM8	2	0.481632	0.134563	0.481632	0.116295	0.159746	0.107764	FALSE	FALSE	FALSE	-0.152412	0.287899	-0.135488	NA	NA	NA	NA	NA	NA	NA	NA	NA	NA	NA	NA	-0.152412	0.287899	-0.135488
Q6AXS3	2	0.47011	0.136482	0.47011	0.119109	0.164495	0.109803	FALSE	FALSE	FALSE	0.0207729	0.00998998	-0.0307629	0.0645185	0.00101735	-0.0655358	-0.032284	0.0870656	-0.0547816	-0.121716	0.0338898	0.0878258	0.00446547	-0.00729997	0.0028345	-0.0128485	0.0249326	-0.012084
Q6AYK6	2	0.316412	0.26796	0.316412	0.124821	0.140311	0.150496	FALSE	TRUE	FALSE	-0.108811	0.0204759	0.0883348	-0.0605883	0.0297273	0.0308609	-0.0625501	0.0677436	-0.00519341	-0.179364	0.108697	0.0706667	-0.00770026	0.0499703	-0.04227	-0.0838027	0.0553229	0.0284798
Q6AYT7	2	0.521154	0.153825	0.521154	0.0990268	0.120337	0.105657	FALSE	FALSE	FALSE	0.0776225	0.160902	-0.238525	-0.242045	0.123782	0.118263	-0.0233473	0.0277474	-0.00440005	-0.0248192	-0.0903618	0.115181	NA	NA	NA	-0.0531473	0.0555175	-0.00237027
Q6GQT9	2	0.375072	0.225609	0.375072	0.12082	0.139747	0.138753	FALSE	FALSE	FALSE	NA	NA	NA	-0.0566335	0.0356654	0.0209681	NA	NA	NA	-0.101801	0.0905159	0.0112855	NA	NA	NA	-0.0792175	0.0630907	0.0161268
Q6MG61	2	0.303379	0.147124	0.303379	0.16008	0.259217	0.130201	FALSE	FALSE	FALSE	-0.0198879	0.0754642	-0.0555763	-0.12362	0.125649	-0.00202852	0.0717082	-0.0619534	-0.00975481	0.0370116	0.00409535	-0.041107	0.0131202	-0.0210358	0.00791552	-0.00433367	0.0244439	-0.0201102
Q6P4T2	2	0.755836	0.0711817	0.755836	0.0527591	0.0674128	0.0528102	FALSE	FALSE	FALSE	0.0830849	0.0314087	-0.114494	0.00969008	-0.0387824	0.0290923	-0.0324729	0.132715	-0.100242	-0.197254	0.0789346	0.118319	0.0211618	-0.0497653	0.0286036	-0.023158	0.0309021	-0.00774405
Q6P502	2	0.354296	0.239214	0.354296	0.122724	0.140609	0.143157	FALSE	FALSE	FALSE	-0.00297003	0.00252161	0.00044842	NA	NA	NA	-0.0739362	0.0552274	0.0187088	NA	NA	NA	NA	NA	NA	-0.0384531	0.0288745	0.0095786
Q6P791	2	0.315173	0.269005	0.315173	0.124853	0.140255	0.150714	FALSE	FALSE	FALSE	-0.0033696	0.0630037	-0.0596341	-0.098043	0.0850912	0.0129518	-0.0417106	0.00944425	0.0322663	-0.0225059	-0.0563535	0.0788594	-0.132247	0.0945241	0.0377232	-0.0595753	0.0391419	0.0204333
Q6P799	2	0.616196	0.10638	0.616196	0.0844715	0.111195	0.0817573	FALSE	FALSE	FALSE	-0.0935332	0.0381846	0.0553487	-0.0348604	0.0117788	0.0230816	-0.023122	0.0957243	-0.0726023	-0.0130246	0.0583472	-0.0453227	0.0256091	0.00947987	-0.0350889	-0.0277862	0.042703	-0.0149167
Q6P7Q4	2	0.296245	0.285953	0.296245	0.125012	0.138985	0.153805	FALSE	FALSE	FALSE	NA	NA	NA	NA	NA	NA	NA	NA	NA	-0.373247	0.226829	0.146418	NA	NA	NA	-0.373247	0.226829	0.146418
Q6PDI5	2	0.612087	0.107358	0.612087	0.0854185	0.112545	0.0825915	FALSE	FALSE	FALSE	0.0362459	-0.0070807	-0.0291652	-0.0272398	0.00418157	0.0230582	0.0479342	0.0792622	-0.127196	-0.112068	-0.0174873	0.129555	0.0154411	0.00238481	-0.0178259	-0.00793733	0.0122521	-0.0043148
Q6PGB8	2	0.529426	0.125623	0.529426	0.104781	0.141258	0.098912	FALSE	FALSE	FALSE	NA	NA	NA	NA	NA	NA	-0.0722079	0.124415	-0.0522074	NA	NA	NA	NA	NA	NA	-0.0722079	0.124415	-0.0522074
Q6Q0N1	2	0.386349	0.218731	0.386349	0.119607	0.139019	0.136293	FALSE	FALSE	FALSE	-0.0636141	-0.0263538	0.0899679	0.204816	-0.265196	0.0603803	0.0163457	0.0982899	-0.114636	-0.168547	0.191726	-0.0231792	-0.0629042	0.0621294	0.000774806	-0.0147808	0.0121191	0.00266165
Q6QA69	2	0.348306	0.243391	0.348306	0.123183	0.140733	0.144387	FALSE	FALSE	FALSE	-0.134748	0.0993397	0.0354081	NA	NA	NA	NA	NA	NA	NA	NA	NA	NA	NA	NA	-0.134748	0.0993397	0.0354081
Q6ZQ08	2	0.719599	0.0835809	0.719599	0.0600432	0.0757843	0.0609931	FALSE	FALSE	FALSE	0.0272546	0.0552371	-0.0824917	-0.137736	0.0160063	0.12173	NA	NA	NA	-0.0773458	0.0119924	0.0653534	0.121173	0.000649323	-0.121822	-0.0166636	0.0209713	-0.0043077
Q6ZWM4	2	0.682309	0.0957962	0.682309	0.0676924	0.0849111	0.069291	FALSE	FALSE	FALSE	0.041365	-0.029189	-0.012176	NA	NA	NA	-0.0400785	0.159494	-0.119415	-0.0466589	0.0497546	-0.00309566	-0.0227458	-0.0968475	0.119593	-0.0170295	0.020803	-0.00377343
Q6ZWY9	2	0.538128	0.123848	0.538128	0.102712	0.138068	0.0972444	FALSE	FALSE	FALSE	NA	NA	NA	NA	NA	NA	NA	NA	NA	-0.127993	0.277616	-0.149623	-0.0149103	-0.0348166	0.0497269	-0.0714515	0.1214	-0.0499483
Q711G3	2	0.647646	0.0987262	0.647646	0.0772649	0.101039	0.0753237	FALSE	FALSE	FALSE	NA	NA	NA	NA	NA	NA	-0.076345	0.113708	-0.0373631	NA	NA	NA	NA	NA	NA	-0.076345	0.113708	-0.0373631
Q7TSV4	2	0.331682	0.255671	0.331682	0.124219	0.140751	0.147678	FALSE	FALSE	FALSE	NA	NA	NA	0.017766	0.0912847	-0.109051	-0.118787	-0.0775492	0.196336	0.0320741	0.0119834	-0.0440575	0.0446611	-0.00876854	-0.0358925	-0.00607144	0.00423759	0.00183385
Q80SZ7	2	0.630987	0.102816	0.630987	0.0810737	0.106381	0.0787423	FALSE	FALSE	FALSE	-0.0388554	0.108791	-0.0699354	NA	NA	NA	-0.161892	0.147069	0.0148226	NA	NA	NA	0.0163632	0.0232299	-0.0395931	-0.0614613	0.0930299	-0.0315686
Q80U96	2	0.490317	0.166669	0.490317	0.104434	0.125865	0.112715	FALSE	FALSE	FALSE	NA	NA	NA	NA	NA	NA	0.0312631	0.066514	-0.097777	-0.0923854	-0.00531622	0.0977016	NA	NA	NA	-0.0305612	0.0305989	-3.77e-05
Q810F1	2	0.470175	0.136472	0.470175	0.119093	0.164468	0.109792	FALSE	FALSE	FALSE	NA	NA	NA	-0.0790197	0.153313	-0.0742936	NA	NA	NA	NA	NA	NA	NA	NA	NA	-0.0790197	0.153313	-0.0742936
Q8BFR4	2	0.335538	0.252727	0.335538	0.124012	0.140791	0.146932	FALSE	FALSE	FALSE	NA	NA	NA	NA	NA	NA	NA	NA	NA	-0.0870239	0.0553432	0.0316807	-0.0517835	0.0428268	0.00895676	-0.0694037	0.049085	0.0203187
Q8BG07	2	0.50755	0.129895	0.50755	0.11002	0.149501	0.103034	FALSE	FALSE	FALSE	0.131079	-0.0730909	-0.0579876	0.574304	-0.454777	-0.119527	-0.280035	0.599406	-0.319372	-0.751824	0.513134	0.23869	NA	NA	NA	-0.0816189	0.146168	-0.0645491
Q8BH59	2	0.49807	0.131656	0.49807	0.112306	0.153183	0.104785	FALSE	FALSE	FALSE	0.0126983	0.0196724	-0.0323708	-0.0537817	0.160903	-0.107122	0.0152875	0.132068	-0.147356	-0.151242	0.106638	0.0446046	-0.0141007	-0.0706025	0.0847032	-0.0382278	0.0697359	-0.031508
Q8BH69	2	0.470582	0.17537	0.470582	0.107729	0.129082	0.117237	FALSE	FALSE	FALSE	NA	NA	NA	-0.108021	0.104914	0.0031072	NA	NA	NA	NA	NA	NA	NA	NA	NA	-0.108021	0.104914	0.0031072
Q8BH79	2	0.46995	0.136508	0.46995	0.119148	0.164562	0.109831	FALSE	FALSE	FALSE	NA	NA	NA	-0.0203637	0.039531	-0.0191673	NA	NA	NA	NA	NA	NA	NA	NA	NA	-0.0203637	0.039531	-0.0191673
Q8BHD7	2	0.37147	0.147626	0.37147	0.143665	0.212494	0.124744	FALSE	FALSE	FALSE	-0.241081	0.527063	-0.285983	-0.0338607	-0.0155595	0.0494202	0.0645231	-0.144308	0.0797846	0.10385	-0.0665687	-0.0372809	NA	NA	NA	-0.0266422	0.0751569	-0.0485147
Q8BKC5	2	0.31093	0.272639	0.31093	0.124945	0.140038	0.151448	FALSE	TRUE	FALSE	-0.020676	-0.00289857	0.0235746	-0.143801	0.0722035	0.0715978	-0.0880795	0.127034	-0.0389547	-0.0792043	0.0182462	0.0609582	-0.051466	0.0330499	0.0184162	-0.0766454	0.049527	0.0271184
Q8BTM8	2	0.312806	0.271021	0.312806	0.124908	0.140139	0.151126	FALSE	FALSE	FALSE	-0.0486551	0.0463396	0.00231552	-0.0163285	0.0235606	-0.00723208	-0.0209128	-0.0159723	0.0372733	-0.00925717	0.0232736	-0.0141775	-0.0803368	0.0371658	0.043171	-0.0350981	0.0228735	0.0122701
Q8BU14	2	0.50934	0.129557	0.50934	0.109589	0.148814	0.102701	FALSE	FALSE	FALSE	NA	NA	NA	NA	NA	NA	NA	NA	NA	-0.00719868	0.0128486	-0.00564989	NA	NA	NA	-0.00719868	0.0128486	-0.00564989
Q8BX70	2	0.744411	0.0754886	0.744411	0.0549392	0.0696911	0.0554698	FALSE	FALSE	FALSE	NA	NA	NA	0.0989477	-0.058416	-0.0405317	-0.0457805	0.0866494	-0.0817377	-0.297508	0.31284	-0.015332	0.0490517	-0.120516	0.071464	-0.0488224	0.0551395	-0.0165344
Q8BX94	2	0.384959	0.219561	0.384959	0.119763	0.139118	0.136599	FALSE	FALSE	FALSE	-0.0153496	0.0292908	-0.0139411	-0.0650033	0.0363633	0.0286399	NA	NA	NA	NA	NA	NA	NA	NA	NA	-0.0401765	0.0328271	0.00734938
Q8BXV2	2	0.753137	0.0717596	0.753137	0.0534031	0.068348	0.0533518	FALSE	FALSE	FALSE	NA	NA	NA	NA	NA	NA	NA	NA	NA	-0.097778	0.131498	-0.0337196	NA	NA	NA	-0.097778	0.131498	-0.0337196
Q8BXZ1	2	0.291504	0.146054	0.291504	0.162662	0.269339	0.130441	FALSE	FALSE	FALSE	0.111612	-0.0217372	-0.0898746	-0.0835177	0.0881964	-0.00467867	0.0807666	0.0381974	-0.118964	-0.000868642	0.0886348	-0.0877662	-0.1507	0.116577	0.0341235	-0.00854162	0.0619736	-0.053432
Q8C079	2	0.325658	0.148271	0.325658	0.154923	0.242055	0.129093	FALSE	FALSE	FALSE	NA	NA	NA	-0.0163501	0.0671065	-0.0507564	NA	NA	NA	NA	NA	NA	NA	NA	NA	-0.0163501	0.0671065	-0.0507564
Q8C0E2	2	0.350932	0.148367	0.350932	0.148775	0.22494	0.126985	FALSE	FALSE	FALSE	0.012455	-0.0372333	0.0247783	-0.119831	0.114798	0.00503251	0.00908755	0.0415477	-0.0506352	0.0712705	-0.0218068	-0.0494637	-0.019884	0.054706	-0.034822	-0.00938029	0.0304023	-0.021022
Q8C2E7	2	0.5713	0.116737	0.5713	0.0948931	0.126304	0.0907666	FALSE	FALSE	FALSE	NA	NA	NA	NA	NA	NA	NA	NA	NA	-0.0298977	-0.00299491	0.0328926	0.0157764	0.0258739	-0.0416503	-0.00706063	0.0114395	-0.00437888
Q8C6U2	2	0.498197	0.163306	0.498197	0.10308	0.124507	0.11091	FALSE	FALSE	FALSE	NA	NA	NA	0.0101974	-0.000938211	-0.00925915	-0.0152061	0.106532	-0.0913259	NA	NA	NA	-0.119258	0.0202523	0.0990061	-0.0414224	0.0419487	-0.000526321
Q8C7X2	2	0.594894	0.111387	0.594894	0.0893951	0.118262	0.0860616	FALSE	FALSE	FALSE	-0.00056102	0.137384	-0.136823	NA	NA	NA	NA	NA	NA	NA	NA	NA	-0.106265	0.0307222	0.0755423	-0.0534128	0.0840531	-0.0306403
Q8C863	2	0.459146	0.180614	0.459146	0.109568	0.130817	0.119856	FALSE	FALSE	FALSE	NA	NA	NA	NA	NA	NA	NA	NA	NA	NA	NA	NA	-0.0503326	0.0479661	0.00236645	-0.0503326	0.0479661	0.00236645
Q8CGS4	2	0.447098	0.186319	0.447098	0.111442	0.13253	0.122611	FALSE	FALSE	FALSE	-0.0559796	0.0761668	-0.0201872	NA	NA	NA	NA	NA	NA	-0.0200983	0.0119438	0.00815444	-0.0492264	0.0288021	0.0204243	-0.0417681	0.0389709	0.00279718
Q8CI95	2	0.344339	0.246227	0.344339	0.123463	0.140781	0.14519	FALSE	FALSE	FALSE	NA	NA	NA	NA	NA	NA	NA	NA	NA	-0.164701	0.119908	0.0447933	NA	NA	NA	-0.164701	0.119908	0.0447933
Q8CIZ8	2	0.548431	0.121696	0.548431	0.100272	0.13435	0.095252	FALSE	FALSE	FALSE	NA	NA	NA	-0.284206	0.475359	-0.191153	NA	NA	NA	NA	NA	NA	NA	NA	NA	-0.284206	0.475359	-0.191153
Q8K1B8	2	0.549557	0.121457	0.549557	0.100006	0.133947	0.0950331	FALSE	FALSE	FALSE	-0.00203844	0.0392899	-0.0372514	-0.028256	-0.00764464	0.0359007	-0.0333737	0.0343178	-0.000944016	0.0165754	0.0317398	-0.0483152	-0.0181158	0.0111831	0.00693263	-0.0130417	0.0217772	-0.00873546
Q8K1M6	2	0.363409	0.233086	0.363409	0.121945	0.140312	0.141249	FALSE	FALSE	FALSE	-0.00560797	0.0203162	-0.0147082	-0.186083	0.152172	0.033911	0.0410419	-0.0639701	0.0229281	0.00844889	-0.0334744	0.0250255	-0.0239604	0.0531044	-0.029144	-0.0332321	0.0256296	0.00760249
Q8K2F8	2	0.382788	0.14694	0.382788	0.140831	0.206098	0.123343	FALSE	FALSE	FALSE	NA	NA	NA	0.0585301	-0.019392	-0.0391382	-0.270281	0.421692	-0.151411	NA	NA	NA	0.0809186	-0.0557882	-0.0251304	-0.0436108	0.115504	-0.0718931
Q8K3K4	2	0.301793	0.280783	0.301793	0.125035	0.13944	0.15295	FALSE	FALSE	FALSE	0.0232091	0.016206	-0.0394151	-0.108051	0.0124316	0.0956198	-0.0385885	0.0133629	0.0252256	-0.00944266	0.0328751	-0.0234325	-0.0845682	0.0604656	0.0241026	-0.0434883	0.0270682	0.0164201
Q8R4A1	2	0.450442	0.13951	0.450442	0.123946	0.172925	0.113177	FALSE	FALSE	FALSE	0.0019779	0.057436	-0.0594139	-0.0423867	-0.0677311	0.110118	0.0466964	0.0334555	-0.0801519	0.0111461	0.014844	-0.0259901	-0.0511864	0.0309557	0.0202307	-0.00675056	0.013792	-0.00704149
Q8VI04	2	0.667399	0.0937838	0.667399	0.0727719	0.0948022	0.0712435	FALSE	FALSE	FALSE	0.0115062	-0.100492	0.0889863	-0.0550863	0.0460699	0.00901635	0.00366758	0.0452104	-0.048878	0.0346071	0.0371221	-0.0717292	-0.0459283	0.0470328	-0.00110442	-0.0102468	0.0149885	-0.00474179
Q91V64	2	0.532025	0.125097	0.532025	0.104162	0.1403	0.0984154	FALSE	FALSE	FALSE	NA	NA	NA	NA	NA	NA	NA	NA	NA	-0.156891	0.269176	-0.112286	NA	NA	NA	-0.156891	0.269176	-0.112286
Q91VK1	2	0.347668	0.14842	0.347668	0.14958	0.22703	0.127301	FALSE	FALSE	FALSE	0.0634665	0.0398385	-0.103305	NA	NA	NA	-0.157601	0.273202	-0.115602	NA	NA	NA	NA	NA	NA	-0.0470671	0.15652	-0.109453
Q91YH5	2	0.454357	0.182858	0.454357	0.110321	0.131512	0.120952	FALSE	FALSE	FALSE	-0.0952175	0.0899942	0.00522325	NA	NA	NA	NA	NA	NA	NA	NA	NA	NA	NA	NA	-0.0952175	0.0899942	0.00522325
Q920B9	2	0.350409	0.241911	0.350409	0.123027	0.140696	0.143957	FALSE	FALSE	FALSE	0.0263828	0.0742999	-0.100683	0.0359246	-0.091544	0.0556194	-0.0561365	0.131435	-0.075298	-0.215455	0.0448017	0.170653	-0.0383198	0.0247435	0.0135763	-0.0495207	0.0367471	0.0127736
Q920G0	2	0.659263	0.0958307	0.659263	0.0746195	0.0973592	0.0729272	FALSE	FALSE	FALSE	-0.0342419	0.0715019	-0.03726	-0.0967179	0.0964239	0.000294082	-0.0127718	0.0144657	-0.00169393	0.103534	-0.000965862	-0.102568	-0.111104	0.0415163	0.0695879	-0.0302604	0.0445884	-0.014328
Q920L2	2	0.570787	0.134641	0.570787	0.089814	0.110402	0.0943553	FALSE	FALSE	FALSE	0.00184942	-0.0281769	0.0263274	0.00750919	0.022774	-0.0302832	-0.175312	0.245758	-0.0704462	-0.227632	0.142597	0.0850351	0.0376874	0.0108786	-0.048566	-0.0711795	0.078766	-0.00758654
Q921F2	2	0.520164	0.154225	0.520164	0.0992045	0.120523	0.105883	FALSE	FALSE	FALSE	0.0696546	-0.0913152	0.0216606	0.0721342	-0.0179041	-0.0542301	-0.0456765	0.0913449	-0.0456684	-0.148653	0.114925	0.0337276	-0.0669197	0.0275784	0.0393413	-0.0238921	0.0249258	-0.00103379
Q921G8	2	0.441311	0.189132	0.441311	0.112316	0.133309	0.123932	FALSE	FALSE	FALSE	NA	NA	NA	-0.103544	0.0955892	0.00795496	NA	NA	NA	NA	NA	NA	NA	NA	NA	-0.103544	0.0955892	0.00795496
Q921M3	2	0.493501	0.165303	0.493501	0.10389	0.125321	0.111985	FALSE	FALSE	FALSE	-0.00647583	0.025928	-0.0194522	-0.00970321	0.015441	-0.00573783	-0.021599	0.11048	-0.0888806	-0.113031	0.0571446	0.0558864	-0.0312965	-0.0258128	0.0571093	-0.0364211	0.0366361	-0.000214971
Q921Z5	2	0.337523	0.148464	0.337523	0.152065	0.233745	0.128204	FALSE	FALSE	FALSE	0.0886745	0.0125857	-0.10126	-0.103009	0.0795655	0.0234436	0.111302	0.0310214	-0.142324	-0.0775492	-0.00647182	0.0818637	-0.0373013	-0.0550875	0.0923889	-0.00357658	0.0123227	-0.00917753
Q922D4	2	0.398473	0.211683	0.398473	0.118182	0.138052	0.13361	FALSE	FALSE	FALSE	-0.0167872	0.00868357	0.00810359	-0.1729	0.0558813	0.117019	NA	NA	NA	-0.121942	0.170569	-0.0486265	0.0239397	0.0077554	-0.0316951	-0.0719225	0.0607223	0.0112002
Q99JI4	2	0.499374	0.131417	0.499374	0.111991	0.152672	0.104546	FALSE	FALSE	FALSE	0.0367442	-0.0178345	-0.0189097	-0.0921007	0.0827426	0.0093581	-0.0491191	0.104952	-0.0558332	0.022507	-0.00892164	-0.0135854	-0.0429381	0.0663249	-0.0233867	-0.0249813	0.0454527	-0.0204714
Q99JY0	2	0.585035	0.129401	0.585035	0.0870794	0.107357	0.0911276	FALSE	FALSE	FALSE	-0.0633173	0.147797	-0.0844798	NA	NA	NA	-0.161297	0.10441	0.0568868	NA	NA	NA	NA	NA	NA	-0.112307	0.126104	-0.0137965
Q99KP6	2	0.313372	0.270536	0.313372	0.124896	0.140168	0.151028	FALSE	FALSE	FALSE	-0.0192309	4.93e-05	0.0191816	0.0937071	-0.0562421	-0.037465	-0.072028	0.0880475	-0.0160195	-0.131681	0.0864763	0.0452049	-0.0402676	-0.00774293	0.0480106	-0.0339001	0.0221176	0.0117825
Q99LU0	2	0.551325	0.121081	0.551325	0.0995882	0.133317	0.094689	FALSE	FALSE	FALSE	NA	NA	NA	0.0106153	-0.0132602	0.00264492	-0.00449329	0.063694	-0.0592007	-0.0940433	0.132033	-0.0379898	-0.00142915	-0.0336542	0.0350834	-0.0223376	0.0372032	-0.0148655
Q99MR6	2	0.604348	0.122453	0.604348	0.0833209	0.103113	0.0867649	FALSE	FALSE	FALSE	0.0246985	0.0188934	-0.0435919	0.0190247	-0.0319201	0.0128954	-0.0564143	0.0729264	-0.0165121	-0.0674103	0.0578474	0.00956288	-0.00664462	-0.0185129	0.0251575	-0.0173492	0.0198468	-0.00249763
Q99NA5	2	0.628587	0.113952	0.628587	0.0785316	0.0976198	0.0813096	FALSE	FALSE	FALSE	-0.0485561	0.110595	-0.0620392	0.0456706	0.0765085	-0.122179	-0.0583282	0.0716151	-0.0132869	-0.169263	-0.067755	0.237019	0.19989	-0.155202	-0.0446874	-0.00611747	0.00715228	-0.00103481
Q99PT1	2	0.298794	0.14675	0.298794	0.161094	0.263037	0.130325	FALSE	FALSE	FALSE	0.0275953	-0.0183439	-0.00925143	0.0258849	-0.00406771	-0.0218172	-0.0351853	0.0404776	-0.00529233	-0.029419	0.0527912	-0.0233722	0.00158792	-0.0121435	0.0105556	-0.00190722	0.0117427	-0.00983553
Q99PV0	2	0.639326	0.100779	0.639326	0.0791648	0.103697	0.0770339	FALSE	FALSE	FALSE	0.0365556	0.0605357	-0.0970913	-0.0108304	0.0178089	-0.00697852	-0.0417906	0.0808437	-0.0390531	-0.109069	0.0486245	0.0604447	0.0451249	-0.0876962	0.0425714	-0.016002	0.0240233	-0.00802136
Q9CPW5	2	0.4528	0.139164	0.4528	0.123364	0.171892	0.11278	FALSE	FALSE	FALSE	NA	NA	NA	-0.0197543	0.0400949	-0.0203406	NA	NA	NA	NA	NA	NA	NA	NA	NA	-0.0197543	0.0400949	-0.0203406
Q9CQC6	2	0.305489	0.277434	0.305489	0.125017	0.139704	0.152356	FALSE	FALSE	FALSE	NA	NA	NA	NA	NA	NA	NA	NA	NA	NA	NA	NA	-0.0100607	0.00635943	0.00370126	-0.0100607	0.00635943	0.00370126
Q9CQM9	2	0.394642	0.213874	0.394642	0.118645	0.138377	0.134462	FALSE	FALSE	FALSE	-0.258423	0.159913	0.0985099	NA	NA	NA	-0.0197416	0.0377075	-0.0179659	-0.0992227	0.0807253	0.0184974	0.0747419	-0.0251284	-0.0496135	-0.0756614	0.0633044	0.012357
Q9CQW2	2	0.288959	0.14578	0.288959	0.163195	0.271608	0.130457	FALSE	FALSE	FALSE	-0.0462141	0.0358935	0.0103206	NA	NA	NA	0.00916715	0.158874	-0.168041	0.0929857	0.0753755	-0.168361	-0.102475	0.0907132	0.0117618	-0.0116341	0.0902141	-0.07858
Q9CR67	2	0.313123	0.270749	0.313123	0.124902	0.140155	0.151071	FALSE	FALSE	FALSE	-0.0624126	0.0219656	0.040447	0.0215629	0.0269063	-0.0484692	-0.0541194	0.0130289	0.0410905	NA	NA	NA	NA	NA	NA	-0.0316564	0.0206336	0.0110228
Q9CWM4	2	0.419312	0.200299	0.419312	0.115475	0.135984	0.128931	FALSE	FALSE	FALSE	NA	NA	NA	-0.0179417	0.0380017	-0.0200599	NA	NA	NA	-0.0710886	0.0249682	0.0461204	-0.0313653	0.0434597	-0.0120944	-0.0401319	0.0354765	0.00465537
Q9CWP6	2	0.300476	0.281994	0.300476	0.125035	0.139338	0.153157	FALSE	FALSE	FALSE	-0.0147725	0.0596461	-0.0448736	-0.07029	0.0195271	0.0507629	NA	NA	NA	0.0621827	-0.0650116	0.0028289	NA	NA	NA	-0.0076266	0.00472052	0.00290609
Q9CX56	2	0.72632	0.0813957	0.72632	0.0586588	0.0741268	0.0594989	FALSE	FALSE	FALSE	-0.0337185	0.193046	-0.159327	-0.0725269	0.108039	-0.0355117	-0.0731925	0.0388909	0.0343016	-0.0953215	0.0174386	0.0778829	-0.0508317	0.0547298	-0.00389811	-0.0651182	0.0824287	-0.0173105
Q9D0M3	2	0.29053	0.145951	0.29053	0.162867	0.270203	0.130448	FALSE	FALSE	FALSE	0.00206753	0.0172491	-0.0193167	0.133589	-0.00832288	-0.125266	NA	NA	NA	-0.148551	0.0869777	0.0615732	NA	NA	NA	-0.00429813	0.031968	-0.0276698
Q9D0W5	2	0.356967	0.23739	0.356967	0.122505	0.140536	0.142602	FALSE	FALSE	FALSE	-0.00597096	0.00128981	0.00468115	NA	NA	NA	0.0160517	-0.0468665	0.0308148	-0.0805663	0.0989287	-0.0183623	NA	NA	NA	-0.0234952	0.017784	0.0057112
Q9D1M4	2	0.51905	0.127685	0.51905	0.107259	0.145126	0.10088	FALSE	FALSE	FALSE	NA	NA	NA	NA	NA	NA	NA	NA	NA	-0.0594278	0.104221	-0.0447929	NA	NA	NA	-0.0594278	0.104221	-0.0447929
Q9D554	2	0.391539	0.215672	0.391539	0.119012	0.138627	0.135149	FALSE	FALSE	FALSE	-0.0074467	-0.0268862	0.0343329	0.00169808	0.0349105	-0.0366086	-0.043431	0.143351	-0.0999204	-0.132234	0.0502755	0.0819581	-0.0161873	-0.0375512	0.0537385	-0.0395201	0.03282	0.00670011
Q9D662	2	0.526333	0.151745	0.526333	0.0980919	0.119356	0.104474	FALSE	FALSE	FALSE	NA	NA	NA	NA	NA	NA	NA	NA	NA	-0.0647433	0.0680771	-0.00333381	NA	NA	NA	-0.0647433	0.0680771	-0.00333381
Q9D7M1	2	0.491032	0.132923	0.491032	0.11401	0.155964	0.10607	FALSE	FALSE	FALSE	0.168563	0.0422465	-0.316214	-0.314346	0.127404	0.186942	NA	NA	NA	NA	NA	NA	NA	NA	NA	-0.0728913	0.0848251	-0.0646362
Q9D7S9	2	0.562497	0.118674	0.562497	0.0969574	0.129369	0.0925026	FALSE	FALSE	FALSE	-0.00336004	0.0153234	-0.0119634	-0.00250327	0.0854047	-0.0829014	-0.0448148	-0.0158302	0.0606449	-0.029779	0.0199612	0.00981788	-0.00173685	0.0298901	-0.0281533	-0.0164388	0.0269498	-0.010511
Q9D819	2	0.412709	0.203814	0.412709	0.116365	0.136691	0.130421	FALSE	FALSE	FALSE	-0.0464954	0.0605042	-0.0140088	-0.096359	0.0239992	0.0723598	-0.137781	0.202404	-0.064623	-0.0559844	-0.019916	0.0759003	0.00483251	0.0222261	-0.0270586	-0.0663574	0.0578434	0.00851394
Q9D823	2	0.315296	0.2689	0.315296	0.12485	0.140261	0.150692	FALSE	FALSE	FALSE	NA	NA	NA	NA	NA	NA	NA	NA	NA	-0.502434	0.330265	0.172169	NA	NA	NA	-0.502434	0.330265	0.172169
Q9D8V7	2	0.608602	0.120944	0.608602	0.0824858	0.102162	0.0858058	FALSE	FALSE	FALSE	0.161437	-0.0507667	-0.11067	-0.288423	0.144302	0.144122	-0.0677756	0.0747202	-0.00694464	0.0588423	-0.0121536	-0.0466887	NA	NA	NA	-0.03398	0.0390254	-0.00504543
Q9D8W5	2	0.6833	0.0954685	0.6833	0.0674902	0.0846711	0.0690702	FALSE	FALSE	FALSE	0.0520849	-0.0907094	0.0386244	-0.0213322	0.0123487	0.00898347	0.000804068	0.0737941	-0.0745982	-0.0351352	0.0241338	0.0110014	-0.0343429	0.0267927	0.00755024	-0.00758427	0.009272	-0.00168774
Q9D967	2	0.46729	0.176863	0.46729	0.108264	0.129592	0.117991	FALSE	FALSE	FALSE	-0.0274565	0.00624746	0.0212091	NA	NA	NA	NA	NA	NA	NA	NA	NA	-0.0714594	0.0893102	-0.0178508	-0.049458	0.0477788	0.00167915
Q9DB27	2	0.300951	0.281557	0.300951	0.125035	0.139375	0.153083	FALSE	FALSE	FALSE	NA	NA	NA	-0.0996315	0.061792	0.0378395	NA	NA	NA	NA	NA	NA	NA	NA	NA	-0.0996315	0.061792	0.0378395
Q9DBB4	2	0.368229	0.147787	0.368229	0.144475	0.214383	0.125125	FALSE	FALSE	FALSE	NA	NA	NA	-0.129896	0.0614399	0.0684563	NA	NA	NA	0.090297	0.0524831	-0.14278	NA	NA	NA	-0.0197996	0.0569615	-0.0371619
Q9DBR1	2	0.41395	0.144164	0.41395	0.13302	0.189877	0.11899	FALSE	FALSE	FALSE	NA	NA	NA	NA	NA	NA	NA	NA	NA	-0.112125	0.258294	-0.146168	NA	NA	NA	-0.112125	0.258294	-0.146168
Q9EPV5	2	0.329953	0.148373	0.329953	0.153895	0.238986	0.128793	FALSE	FALSE	FALSE	0.037038	0.136642	-0.17368	0.0166066	-0.0577096	0.041103	NA	NA	NA	-0.0205953	0.00562077	0.0149746	-0.0657359	0.0434309	0.022305	-0.00817167	0.031996	-0.0238243
Q9EPY0	2	0.363665	0.232918	0.363665	0.121922	0.140301	0.141195	FALSE	FALSE	FALSE	0.0340159	0.0121315	-0.0461473	-0.168169	0.0715416	0.0966269	-0.0707778	0.0532305	0.0175473	-0.0532288	0.0766662	-0.0234375	-0.127922	0.0844054	0.043517	-0.0772163	0.059595	0.0176213
Q9EQP2	2	0.500428	0.131223	0.500428	0.111737	0.152261	0.104352	FALSE	FALSE	FALSE	0.0328864	0.0118308	-0.0447172	-0.0168632	-0.00963628	0.0264995	-0.110839	0.0873006	0.023538	-0.0104928	0.0220247	-0.0115319	0.0393264	0.0082815	-0.0476079	-0.0131964	0.0239603	-0.0107639
Q9ER34	2	0.359119	0.235938	0.359119	0.122323	0.140468	0.142152	FALSE	FALSE	FALSE	NA	NA	NA	NA	NA	NA	NA	NA	NA	-0.0817334	0.0277021	0.0540312	0.000734412	0.0339973	-0.0347317	-0.0404995	0.0308497	0.00964976
Q9ERD8	2	0.307378	0.14741	0.307378	0.159181	0.25597	0.130061	FALSE	FALSE	FALSE	-0.0124419	0.0823536	-0.0699117	NA	NA	NA	NA	NA	NA	-0.0236368	0.107625	-0.0839883	NA	NA	NA	-0.0180394	0.0949894	-0.07695
Q9ERK4	2	0.30273	0.279926	0.30273	0.125032	0.13951	0.152801	FALSE	FALSE	FALSE	-0.0178261	-0.00953376	0.0273599	-0.0993841	0.0903386	0.00904551	-0.041923	0.0283201	0.0136028	-0.0609404	0.00765745	0.0532829	0.0816548	-0.0302859	-0.0513689	-0.0276838	0.0172993	0.0103845
Q9ERR2	2	0.386124	0.218865	0.386124	0.119633	0.139035	0.136343	FALSE	FALSE	FALSE	NA	NA	NA	NA	NA	NA	NA	NA	NA	-0.0638456	0.0523192	0.0115265	NA	NA	NA	-0.0638456	0.0523192	0.0115265
Q9ES21	2	0.753694	0.0723481	0.753694	0.0530625	0.0675156	0.0533798	FALSE	FALSE	FALSE	-0.0553931	0.0572819	-0.00188884	-0.212851	0.18612	0.0267308	0.0220658	0.00915838	-0.0312242	-0.000141267	0.0539898	-0.0538486	-0.00827897	0.0264448	-0.0181659	-0.0509196	0.0665989	-0.0156793
Q9ESP1	2	0.420276	0.199792	0.420276	0.115342	0.135877	0.128713	FALSE	FALSE	FALSE	NA	NA	NA	NA	NA	NA	NA	NA	NA	NA	NA	NA	-0.107938	0.0956086	0.0123293	-0.107938	0.0956086	0.0123293
Q9EST6	2	0.611025	0.10761	0.611025	0.0856633	0.112895	0.0828066	FALSE	FALSE	FALSE	NA	NA	NA	-0.000595674	0.0795351	-0.0789394	NA	NA	NA	NA	NA	NA	-0.106802	0.0864356	0.0203667	-0.053699	0.0829853	-0.0292864
Q9JK11	2	0.393687	0.214425	0.393687	0.118759	0.138455	0.134674	FALSE	FALSE	FALSE	-0.145934	0.125532	0.0204026	-0.0795727	0.0922523	-0.0126796	0.00821269	-0.0367292	0.0285165	-0.0476111	0.02906	0.0185511	-0.0108999	0.0201203	-0.00922038	-0.055161	0.046047	0.00911404
Q9JLI8	2	0.468557	0.136733	0.468557	0.119489	0.165146	0.110075	FALSE	FALSE	FALSE	-0.0728861	0.141974	-0.0690876	NA	NA	NA	NA	NA	NA	NA	NA	NA	NA	NA	NA	-0.0728861	0.141974	-0.0690876
Q9JLN4	2	0.701314	0.0851059	0.701314	0.0651053	0.0842911	0.0641834	FALSE	FALSE	FALSE	0.0617219	-0.0878509	0.026129	-0.251947	0.19329	0.0586574	-0.135274	0.0894865	0.0457873	0.253248	-0.150998	-0.10225	-0.0722485	0.161327	-0.0890787	-0.0289	0.041051	-0.0121509
Q9JMG1	2	0.578138	0.131925	0.578138	0.0884073	0.108841	0.0926889	FALSE	FALSE	FALSE	-0.227855	0.25407	-0.0262149	NA	NA	NA	NA	NA	NA	NA	NA	NA	NA	NA	NA	-0.227855	0.25407	-0.0262149
Q9QUM0	2	0.573965	0.116144	0.573965	0.0942696	0.125383	0.0902388	TRUE	FALSE	TRUE	-0.573443	0.603075	-0.0296315	-0.446754	0.956268	-0.509513	-0.173906	0.247051	-0.0731441	-0.319389	0.63726	-0.31787	NA	NA	NA	-0.378373	0.610913	-0.23254
Q9QXB9	2	0.755952	0.0711622	0.755952	0.0527298	0.0673678	0.052788	FALSE	FALSE	FALSE	0.185187	0.0187611	-0.203948	-0.103927	-0.0196974	0.123624	-0.0697447	0.0774323	-0.0076876	-0.103079	0.162401	-0.0593222	-0.0500891	-0.0499785	0.100068	-0.0283304	0.0377837	-0.00945329
Q9QYJ0	2	0.456732	0.138578	0.456732	0.122395	0.170182	0.112114	FALSE	FALSE	FALSE	NA	NA	NA	-0.0366075	0.0735088	-0.0369013	NA	NA	NA	NA	NA	NA	NA	NA	NA	-0.0366075	0.0735088	-0.0369013
Q9QYJ2	2	0.473384	0.174108	0.473384	0.10727	0.128642	0.116595	TRUE	TRUE	FALSE	-0.18484	0.1499	0.0349394	NA	NA	NA	NA	NA	NA	-0.213832	0.239047	-0.0252152	NA	NA	NA	-0.199336	0.194474	0.00486213
Q9QZ23	2	0.392393	0.215175	0.392393	0.118912	0.13856	0.13496	FALSE	FALSE	FALSE	NA	NA	NA	NA	NA	NA	NA	NA	NA	-0.213764	0.17789	0.0358739	NA	NA	NA	-0.213764	0.17789	0.0358739
Q9R063	2	0.400708	0.145493	0.400708	0.136337	0.196543	0.12092	FALSE	FALSE	FALSE	0.0389979	-0.034904	-0.00409395	-0.105373	0.183517	-0.0781435	0.038967	-0.0104637	-0.0285033	-0.0068982	0.0334854	-0.0265872	-0.0456097	0.0226919	0.0229178	-0.0159832	0.0388653	-0.022882
Q9R0C8	2	0.348889	0.148402	0.348889	0.14928	0.226244	0.127184	FALSE	FALSE	FALSE	NA	NA	NA	NA	NA	NA	NA	NA	NA	-0.0125101	0.0411984	-0.0286883	NA	NA	NA	-0.0125101	0.0411984	-0.0286883
Q9R0N0	2	0.339018	0.250121	0.339018	0.123808	0.140803	0.14625	FALSE	FALSE	FALSE	NA	NA	NA	NA	NA	NA	-0.0694385	0.0926072	-0.0231686	-0.234438	0.124824	0.109613	NA	NA	NA	-0.151938	0.108716	0.0432224
Q9R1C7	2	0.400503	0.210535	0.400503	0.117932	0.137872	0.133158	FALSE	FALSE	FALSE	-0.00252682	0.0161628	-0.013636	0.0503062	0.0106656	-0.0609718	-0.0334841	-0.0157657	0.0492497	-0.147954	0.102315	0.0456394	NA	NA	NA	-0.0334147	0.0283443	0.00507033
Q9R1T3	2	0.460987	0.137927	0.460987	0.121347	0.168352	0.111386	FALSE	FALSE	FALSE	0.0821196	-0.0501047	-0.032015	0.0928603	-0.111112	0.0182512	-0.106169	0.246586	-0.140417	-0.117205	0.199706	-0.0825009	-0.112637	0.0346598	0.0779767	-0.0322061	0.063947	-0.031741
Q9R1Z0	2	0.296755	0.146569	0.296755	0.161538	0.264771	0.130368	FALSE	FALSE	TRUE	-0.0663756	0.0541962	0.0121794	-0.00300189	0.184767	-0.181765	-0.0541656	0.109061	-0.0548958	-0.0506449	0.204213	-0.153568	0.0778225	0.0668562	-0.144679	-0.0192731	0.123819	-0.104546
Q9WTM2	2	0.292493	0.289553	0.292493	0.124963	0.138636	0.154355	FALSE	FALSE	FALSE	NA	NA	NA	NA	NA	NA	-0.0305107	0.0582296	-0.0277189	-0.0437958	0.00506333	0.0387325	-0.07701	0.0271416	0.0498683	-0.0504388	0.0301449	0.020294
Q9WTT6	2	0.381076	0.221906	0.381076	0.120189	0.139381	0.137449	FALSE	FALSE	FALSE	-0.0632167	0.119034	-0.0558173	-0.236939	0.27224	-0.0353016	-0.0121625	-0.0876801	0.0998426	0.0231946	-0.0780246	0.0548299	-0.0277812	0.0308184	-0.00303723	-0.0633809	0.0512776	0.0121033
Q9WTV5	2	0.371042	0.147648	0.371042	0.143772	0.212742	0.124795	FALSE	FALSE	FALSE	0.0242079	0.065856	-0.0900639	-0.0607604	0.115546	-0.0547853	-0.0214275	-0.0174244	0.0388519	NA	NA	NA	NA	NA	NA	-0.0193266	0.0546591	-0.0353324
Q9WTX6	2	0.314977	0.26917	0.314977	0.124858	0.140246	0.150748	FALSE	FALSE	FALSE	NA	NA	NA	NA	NA	NA	NA	NA	NA	-0.080523	0.0528649	0.027658	NA	NA	NA	-0.080523	0.0528649	0.027658
Q9WU83	2	0.30222	0.280392	0.30222	0.125034	0.139472	0.152882	FALSE	FALSE	FALSE	NA	NA	NA	NA	NA	NA	NA	NA	NA	-0.122063	0.0761124	0.0459508	NA	NA	NA	-0.122063	0.0761124	0.0459508
Q9WV80	2	0.296661	0.28556	0.296661	0.125016	0.139021	0.153742	FALSE	FALSE	FALSE	NA	NA	NA	NA	NA	NA	NA	NA	NA	-0.146187	0.0890026	0.0571844	NA	NA	NA	-0.146187	0.0890026	0.0571844
Q9WVE8	2	0.469096	0.136646	0.469096	0.119357	0.16492	0.109981	FALSE	FALSE	FALSE	NA	NA	NA	NA	NA	NA	-0.00981523	0.0190936	-0.00927841	NA	NA	NA	NA	NA	NA	-0.00981523	0.0190936	-0.00927841
Q9WVK7	2	0.347337	0.148424	0.347337	0.149662	0.227244	0.127333	FALSE	FALSE	FALSE	0.0242656	0.15682	-0.181085	-0.133138	0.0880804	0.045058	-0.00999307	-0.00074441	0.0107375	-0.0102443	-0.0579217	0.068166	0.0664908	0.0225637	-0.0890545	-0.0125239	0.0417596	-0.0292357
Q9Z0M6	2	0.348256	0.148412	0.348256	0.149436	0.226652	0.127245	FALSE	FALSE	FALSE	-0.0840574	0.130511	-0.0464531	NA	NA	NA	NA	NA	NA	0.0696642	0.030795	-0.100459	-0.0798074	0.150483	-0.070676	-0.0314002	0.10393	-0.0725294
Q9Z2G9	2	0.608723	0.108154	0.608723	0.0861947	0.113655	0.0832729	FALSE	FALSE	FALSE	NA	NA	NA	NA	NA	NA	-0.0501841	0.0777483	-0.0275642	NA	NA	NA	NA	NA	NA	-0.0501841	0.0777483	-0.0275642
Q9Z2L0	2	0.756263	0.071358	0.756263	0.0525785	0.0670229	0.0527774	FALSE	FALSE	FALSE	-0.0765081	0.105876	-0.029368	-0.0172359	0.146437	-0.129201	0.021364	-0.0457746	0.0244106	-0.104507	0.0780061	0.0265011	-0.0234017	-0.0202793	0.043681	-0.0400578	0.0528531	-0.0127953
A2RRU1	3	0.402461	0.100916	0.115428	0.402461	0.261239	0.119955	FALSE	FALSE	FALSE	0.0465546	-0.00125967	-0.0452949	-0.0917816	0.0864038	0.00537772	0.0941179	-0.059734	-0.0343839	0.139076	-0.0422584	-0.0968177	0.00335639	-0.0136797	0.0103233	0.0382647	-0.00610558	-0.0321591
A4L9P7	3	0.493229	0.102962	0.102542	0.493229	0.159281	0.141986	FALSE	TRUE	FALSE	0.12791	-0.110161	-0.0177486	NA	NA	NA	NA	NA	NA	NA	NA	NA	0.156057	-0.0730698	-0.0829872	0.141983	-0.0916154	-0.0503679
A7E3N2	3	0.617927	0.071082	0.0769152	0.617927	0.144997	0.0890789	FALSE	TRUE	FALSE	0.0387892	-0.0559546	0.0171655	0.0441423	-0.0363001	-0.0078422	0.0817923	-0.0586996	-0.0230927	0.0467322	0.0028432	-0.0495754	0.0670833	0.0483711	-0.115454	0.0557078	-0.019948	-0.0357598
A8WCF8	3	0.706708	0.0572345	0.0595776	0.706708	0.101687	0.0747924	FALSE	FALSE	FALSE	0.0481028	0.0143771	-0.0624798	0.0249814	-0.0471645	0.022183	NA	NA	NA	0.154409	-0.0810026	-0.0734067	0.00763179	-0.00178126	-0.00585053	0.0587813	-0.0288928	-0.0298885
B0BNA5	3	0.674276	0.0613096	0.0657778	0.674276	0.121123	0.0775138	FALSE	FALSE	FALSE	0.154187	-0.0621119	-0.092075	0.0487089	-0.0733229	0.024614	-0.00617092	0.0641605	-0.0579896	0.0435285	-0.0194731	-0.0240554	0.0418433	-0.0185896	-0.0232537	0.0564194	-0.0218674	-0.034552
B0BNA7	3	0.573909	0.0850312	0.0865268	0.573909	0.140406	0.114127	FALSE	FALSE	FALSE	0.0312384	0.00486321	-0.0361016	-0.0248779	-0.0179358	0.0428138	-0.022495	-0.117027	0.139522	NA	NA	NA	0.323752	-0.045188	-0.278564	0.0769044	-0.0438219	-0.0330825
B0LT89	3	0.392531	0.126876	0.120937	0.392531	0.173672	0.185984	FALSE	FALSE	FALSE	NA	NA	NA	NA	NA	NA	NA	NA	NA	0.046688	-0.0376372	-0.00905083	NA	NA	NA	0.046688	-0.0376372	-0.00905083
B2GV54	3	0.38536	0.102238	0.117749	0.38536	0.27386	0.120794	TRUE	TRUE	FALSE	0.129048	-0.0879861	-0.0410617	0.164808	-0.0191105	-0.145697	0.134847	0.0285131	-0.16336	0.226238	0.00102441	-0.227116	0.0992054	-0.023221	-0.0759844	0.150829	-0.020156	-0.130644
B2RY04	3	0.660599	0.0637175	0.0684948	0.660599	0.126795	0.0803938	FALSE	FALSE	FALSE	NA	NA	NA	NA	NA	NA	NA	NA	NA	0.109904	-0.0127777	-0.0971264	0.0579162	-0.0511351	-0.00678101	0.0839101	-0.0319564	-0.0519537
B2RY56	3	0.284208	0.152667	0.133289	0.284208	0.16884	0.260995	FALSE	FALSE	FALSE	0.0379746	-0.00600969	-0.0319649	0.0654343	-0.0872019	0.0217676	-0.0390685	0.0419783	-0.00290987	-0.0348165	-0.0194299	0.0542464	0.117034	-0.103907	-0.0131262	0.0293115	-0.0349141	0.00560258
B2RYG7	3	0.338556	0.140152	0.128781	0.338556	0.174721	0.21779	FALSE	FALSE	FALSE	0.0203043	-0.0281021	0.00779773	-0.065606	0.0316328	0.0339732	0.049748	-0.0413222	-0.00842583	0.041241	-0.0361495	-0.00509157	0.024707	0.00683442	-0.0315414	0.0140789	-0.0134213	-0.000657575
D3Z4S3	3	0.707705	0.0570313	0.0593745	0.707705	0.101374	0.0745147	FALSE	FALSE	FALSE	NA	NA	NA	0.172032	-0.0844751	-0.0875571	NA	NA	NA	NA	NA	NA	NA	NA	NA	0.172032	-0.0844751	-0.0875571
D3ZBP4	3	0.537222	0.0841411	0.0924593	0.537222	0.182351	0.103827	FALSE	TRUE	FALSE	0.126543	-0.0884107	-0.0381326	0.120782	0.0121793	-0.132961	0.181826	-0.0297272	-0.152098	0.0354306	0.037992	-0.0734226	0.0445328	-0.0869537	0.0424209	0.101823	-0.0309841	-0.0708387
D3ZW55	3	0.314642	0.145887	0.131331	0.314642	0.173112	0.235028	FALSE	FALSE	FALSE	-0.01198	0.0470019	-0.0350219	0.000935337	-0.0551921	0.0542567	0.101009	-0.0634983	-0.0375107	-0.0103739	-0.00480501	0.0151789	0.0758322	-0.0856223	0.0097901	0.0310845	-0.0324231	0.00133863
E9Q8I9	3	0.691734	0.0602941	0.0626278	0.691734	0.10636	0.0789842	FALSE	FALSE	FALSE	0.0867131	-0.0078058	-0.0789073	0.057993	-0.0694543	0.0114613	NA	NA	NA	0.0484523	-0.00114796	-0.0473043	-0.0144333	-0.0107598	0.0251931	0.0446813	-0.022292	-0.0223893
F1MA98	3	0.491313	0.0908002	0.100901	0.491313	0.20615	0.110835	FALSE	FALSE	FALSE	0.0723331	-0.0642262	-0.0081069	0.0508211	0.0283118	-0.0791329	0.0477005	-0.00807439	-0.0396261	0.00422868	0.0181115	-0.0223402	0.0231562	-0.026584	0.00342786	0.0396479	-0.0104923	-0.0291556
O08547	3	0.393193	0.126713	0.120828	0.393193	0.173624	0.185641	FALSE	FALSE	FALSE	-0.0436332	0.0385829	0.00505032	0.00423894	0.0127881	-0.017027	0.0353371	0.0110007	-0.0463378	0.0118434	-0.0834952	0.0716518	0.0203559	-0.00152216	-0.0188338	0.00562843	-0.00452914	-0.00109929
O08730	3	0.30465	0.1482	0.132155	0.30465	0.171999	0.242996	TRUE	FALSE	FALSE	0.187146	-0.0940161	-0.09313	0.206682	-0.158319	-0.0483624	0.0641319	-0.0547041	-0.00942784	0.0868203	-0.136542	0.0497213	0.0119587	-0.161516	0.149558	0.111348	-0.12102	0.00967175
O08773	3	0.46995	0.0936261	0.104667	0.46995	0.21812	0.113638	FALSE	TRUE	FALSE	0.145736	-0.0149782	-0.130758	0.0332733	-0.0546519	0.0213785	0.0988848	0.0118464	-0.110731	0.103436	0.00882373	-0.11226	0.0412095	-0.0538073	0.0125979	0.0845078	-0.0205534	-0.0639544
O08808	3	0.424291	0.0988823	0.112187	0.424291	0.246245	0.118395	FALSE	TRUE	FALSE	0.0727607	-0.00456896	-0.0681917	0.163036	-0.0599743	-0.103061	0.0758007	-0.0203694	-0.0554313	0.129521	-0.0264064	-0.103115	0.0377731	0.0205153	-0.0582884	0.0957783	-0.0181608	-0.0776176
O08815	3	0.586393	0.076345	0.0830638	0.586393	0.159055	0.0951434	FALSE	FALSE	FALSE	0.124135	-0.0494071	-0.074728	0.0528949	-0.0633579	0.0104629	0.0223116	-0.0498544	0.0275428	0.0235374	0.0531612	-0.0766985	0.0538024	0.0156515	-0.0694538	0.0553363	-0.0187613	-0.0365749
O09044	3	0.356709	0.103811	0.121079	0.356709	0.297069	0.121331	FALSE	TRUE	FALSE	0.0570769	0.0732297	-0.130307	0.158691	0.00903344	-0.167724	0.170686	-0.12282	-0.047866	0.153078	0.029263	-0.182341	0.0405169	-0.0382034	-0.00231351	0.11601	-0.00989947	-0.10611
O09110	3	0.659498	0.0669329	0.0691888	0.659498	0.116209	0.0881713	FALSE	FALSE	FALSE	0.124359	-0.0359765	-0.0883824	-0.0784936	0.0808544	-0.00236085	NA	NA	NA	0.031363	-0.00543109	-0.0259319	-0.0256776	-0.0660224	0.0917	0.0128877	-0.00664389	-0.00624382
O09159	3	0.427183	0.118455	0.114962	0.427183	0.170236	0.169164	FALSE	FALSE	FALSE	-0.0210892	-0.0879277	0.109017	0.0501752	0.0664456	-0.116621	NA	NA	NA	NA	NA	NA	NA	NA	NA	0.014543	-0.010741	-0.00380196
O35344	3	0.314128	0.146007	0.131377	0.314128	0.173061	0.235427	FALSE	FALSE	FALSE	NA	NA	NA	0.0937798	-0.0980204	0.00424058	NA	NA	NA	NA	NA	NA	NA	NA	NA	0.0937798	-0.0980204	0.00424058
O35598	3	0.275016	0.154513	0.133516	0.275016	0.16701	0.269945	FALSE	FALSE	FALSE	0.0669996	-0.0478897	-0.0191099	0.108412	-0.0213646	-0.0870474	-0.0276043	-0.044635	0.0722394	0.00175881	-0.0724345	0.0706757	NA	NA	NA	0.0373915	-0.046581	0.00918943
O35643	3	0.338295	0.140215	0.128813	0.338295	0.174711	0.217966	FALSE	FALSE	FALSE	NA	NA	NA	NA	NA	NA	0.0810118	-0.132525	0.0515135	0.150851	-0.149934	-0.000916293	0.111032	-0.0482112	-0.068178	0.114298	-0.110224	-0.00586027
O35691	3	0.370361	0.132332	0.124431	0.370361	0.174809	0.198067	FALSE	FALSE	FALSE	NA	NA	NA	0.165454	-0.086403	-0.0790508	0.216536	-0.23212	0.0311681	NA	NA	NA	NA	NA	NA	0.190995	-0.159262	-0.0239414
O35737	3	0.76403	0.0451791	0.0478236	0.76403	0.0850207	0.0579469	FALSE	FALSE	FALSE	0.0897958	-0.18778	0.097984	0.0065137	0.0203422	-0.0268559	0.0437556	0.0433107	-0.0870662	-0.0426735	0.0818639	-0.0391904	NA	NA	NA	0.0243479	-0.0105657	-0.0137821
O35828	3	0.333714	0.104375	0.1231	0.333714	0.317948	0.120863	FALSE	FALSE	FALSE	0.00905483	-0.00841917	-0.000635658	0.0605011	0.022786	-0.0832871	0.0416211	-0.0688284	0.0272073	0.0355526	0.0167636	-0.0523161	-0.0129651	0.0321506	-0.0191855	0.0267529	-0.00110949	-0.0256434
O35910	3	0.638387	0.0675815	0.0728899	0.638387	0.136166	0.0849761	FALSE	TRUE	FALSE	NA	NA	NA	NA	NA	NA	0.257708	-0.131698	-0.12601	0.183028	-0.056344	-0.126684	0.0780726	-0.00358735	-0.0744852	0.172936	-0.0638765	-0.10906
O54772	3	0.346016	0.104159	0.122102	0.346016	0.306503	0.121221	FALSE	FALSE	FALSE	0.118541	-0.0242039	-0.0943372	0.029172	-0.00646779	-0.0227042	NA	NA	NA	-0.0241609	0.0225766	0.00158435	NA	NA	NA	0.0411841	-0.00269838	-0.0384857
O54774	3	0.368531	0.103269	0.119801	0.368531	0.28715	0.12125	FALSE	FALSE	FALSE	0.143404	-0.0160208	-0.127383	-0.110213	0.121925	-0.0117122	0.0871775	0.0656655	-0.152843	0.0459491	-0.185118	0.139169	0.0754477	-0.0121032	-0.0633446	0.048353	-0.00513025	-0.0432227
O54879	3	0.352947	0.136625	0.126927	0.352947	0.175031	0.20847	FALSE	FALSE	FALSE	0.0597795	-0.0212917	-0.0384879	0.0610778	-0.0735379	0.0124601	NA	NA	NA	0.0243069	-0.00927772	-0.0150292	0.00531879	-0.0324771	0.0271584	0.0376208	-0.0341461	-0.00347464
O55012	3	0.363294	0.103529	0.120385	0.363294	0.291481	0.121311	FALSE	TRUE	FALSE	0.165177	0.0763659	-0.241543	-0.112952	0.0435833	0.0693692	0.218212	-0.107552	-0.11066	0.118098	-0.063419	-0.0546788	0.14701	-0.000949731	-0.14606	0.107109	-0.0103943	-0.0967144
O55106	3	0.729986	0.0525015	0.0548338	0.729986	0.0943311	0.0683475	FALSE	FALSE	FALSE	0.0771054	-0.0100938	-0.0670117	0.0923811	-0.0712665	-0.0211145	NA	NA	NA	NA	NA	NA	NA	NA	NA	0.0847432	-0.0406802	-0.0440631
O55131	3	0.43034	0.0982579	0.111242	0.43034	0.242286	0.117874	FALSE	FALSE	FALSE	0.0919039	-0.0518179	-0.040086	0.0654785	-0.0977726	0.0322941	-0.0257679	0.0495351	-0.0237672	0.0115265	-0.0399359	0.0284095	0.0383639	0.104163	-0.142527	0.036301	-0.00716572	-0.0291352
O55156	3	0.452763	0.112362	0.110272	0.452763	0.166597	0.158005	FALSE	FALSE	FALSE	NA	NA	NA	NA	NA	NA	0.105191	-0.0734083	-0.0317828	NA	NA	NA	NA	NA	NA	0.105191	-0.0734083	-0.0317828
O55201	3	0.593585	0.0751604	0.0816683	0.593585	0.155796	0.0937905	FALSE	FALSE	FALSE	NA	NA	NA	0.0366564	-0.0897301	0.0530737	NA	NA	NA	0.119644	0.036028	-0.155672	NA	NA	NA	0.0781504	-0.026851	-0.0512994
O70145	3	0.42725	0.0985799	0.111727	0.42725	0.244298	0.118145	FALSE	TRUE	FALSE	0.0592395	-0.0484264	-0.0108131	0.0434319	-0.00706683	-0.0363651	0.0287926	-0.0245698	-0.00422283	0.021363	0.052622	-0.073985	0.110462	-0.023492	-0.0869703	0.0526579	-0.0101866	-0.0424713
O70351	3	0.563766	0.0872326	0.0885661	0.563766	0.143029	0.117406	FALSE	FALSE	FALSE	0.124181	-0.0536821	-0.0704987	0.0815495	-0.076182	-0.00536752	0.119346	-0.123047	0.00370122	-0.0400891	0.0661988	-0.0261097	0.14849	-0.063706	-0.0847837	0.0866954	-0.0500837	-0.0366117
O70521	3	0.722115	0.0527527	0.0562267	0.722115	0.101745	0.0671603	FALSE	FALSE	FALSE	0.0793096	-0.0718088	-0.00750079	-0.000565216	0.0445935	-0.0440283	NA	NA	NA	0.114738	-0.021697	-0.0930406	-0.0397867	-0.0141396	0.0539263	0.0384238	-0.015763	-0.0226608
O88370	3	0.342795	0.104235	0.122383	0.342795	0.309436	0.121151	FALSE	FALSE	FALSE	NA	NA	NA	NA	NA	NA	NA	NA	NA	0.078233	-0.00464356	-0.0735895	NA	NA	NA	0.078233	-0.00464356	-0.0735895
O88456	3	0.334875	0.141047	0.12922	0.334875	0.174565	0.220293	FALSE	FALSE	FALSE	NA	NA	NA	NA	NA	NA	NA	NA	NA	NA	NA	NA	0.044577	-0.0430568	-0.00152016	0.044577	-0.0430568	-0.00152016
O88588	3	0.505506	0.0888192	0.0983361	0.505506	0.198537	0.108802	FALSE	FALSE	FALSE	NA	NA	NA	-0.00963201	-0.0598543	0.0694863	0.00763916	0.136723	-0.144363	0.136591	-0.0243156	-0.112275	0.102043	-0.118284	0.0162412	0.0591602	-0.0164326	-0.0427276
O88807	3	0.363837	0.103503	0.120326	0.363837	0.291027	0.121307	FALSE	TRUE	FALSE	0.124674	-0.0273592	-0.0973146	0.0414586	0.0800752	-0.121534	0.128038	-0.0926485	-0.0353898	0.0626208	0.014265	-0.0768858	-0.0280527	-0.00654698	0.0345997	0.0657477	-0.00644289	-0.0593048
O88813	3	0.41391	0.0998942	0.113763	0.41391	0.253231	0.119202	FALSE	FALSE	FALSE	0.0509077	0.0317883	-0.082696	-0.161582	0.147746	0.0138362	0.10143	-0.0733257	-0.0281045	0.181815	-0.091151	-0.0906644	0.079287	-0.0593128	-0.0199741	0.0503717	-0.00885108	-0.0415206
O89046	3	0.557794	0.0809494	0.0885629	0.557794	0.17237	0.100323	FALSE	FALSE	FALSE	0.0601453	-0.0218085	-0.0383369	0.150172	-0.111272	-0.0389001	0.0048027	0.136126	-0.140929	0.0196526	-0.0679263	0.0482736	-0.0180936	-0.00438791	0.0224815	0.0433357	-0.0138536	-0.0294821
P00388	3	0.482704	0.0919629	0.102434	0.482704	0.210895	0.112004	FALSE	TRUE	FALSE	0.0441957	-0.0174019	-0.0267938	0.0983725	-0.0366403	-0.0617322	0.187216	-0.0934086	-0.0938075	0.0884794	-0.0428762	-0.0456032	0.16555	0.040722	-0.206273	0.116763	-0.029921	-0.0868418
P02535	3	0.325449	0.143322	0.130271	0.325449	0.174017	0.226941	FALSE	FALSE	FALSE	NA	NA	NA	0.317568	-0.317598	3.01e-05	NA	NA	NA	NA	NA	NA	NA	NA	NA	0.317568	-0.317598	3.01e-05
P04041	3	0.351038	0.104013	0.121639	0.351038	0.302016	0.121295	FALSE	TRUE	FALSE	0.141435	-0.170084	0.0286488	0.178301	-0.118608	-0.0596925	0.00315864	0.163381	-0.16654	0.189798	0.0627075	-0.252506	0.100798	0.0166234	-0.117421	0.122698	-0.009196	-0.113502
P04906	3	0.44502	0.0966451	0.108878	0.44502	0.232992	0.116464	TRUE	TRUE	FALSE	0.100168	0.00362655	-0.103794	0.187476	-0.119847	-0.0676296	0.0811939	-0.0175616	-0.0636323	0.160651	-0.0436914	-0.11696	0.16508	0.0278747	-0.192954	0.138914	-0.0299197	-0.108994
P05370	3	0.469636	0.093666	0.104721	0.469636	0.2183	0.113677	FALSE	FALSE	FALSE	0.0493042	-0.00947686	-0.0398273	0.0239497	-0.0231441	-0.00080563	0.0117739	-0.0305579	0.018784	0.0542365	0.0126868	-0.0669233	0.00415501	0.0156579	-0.0198129	0.0286839	-0.00696683	-0.021717
P05712	3	0.345853	0.138368	0.127867	0.345853	0.174936	0.212976	FALSE	FALSE	FALSE	NA	NA	NA	0.0307383	-0.0285699	-0.00216844	NA	NA	NA	NA	NA	NA	NA	NA	NA	0.0307383	-0.0285699	-0.00216844
P07335	3	0.524792	0.0958271	0.0963435	0.524792	0.152482	0.130555	FALSE	FALSE	FALSE	0.107813	-0.12264	0.0148275	NA	NA	NA	NA	NA	NA	NA	NA	NA	0.167382	-0.045754	-0.121628	0.137598	-0.0841971	-0.0534005
P07872	3	0.435381	0.11649	0.11348	0.435381	0.169163	0.165486	FALSE	TRUE	FALSE	0.0723624	-0.0414669	-0.0308955	0.0885683	-0.0577898	-0.0307785	NA	NA	NA	0.106333	-0.0944512	-0.0118813	NA	NA	NA	0.0890877	-0.0645693	-0.0245184
P07943	3	0.664603	0.0658763	0.0681504	0.664603	0.114671	0.0866997	FALSE	FALSE	FALSE	0.0635789	-0.102829	0.0392499	0.305212	-0.185835	-0.119376	-0.0471667	0.0848913	-0.0377245	-0.0880455	0.0764465	0.011599	0.179236	-0.0843641	-0.0948722	0.0825629	-0.042338	-0.0402249
P09215	3	0.425085	0.0988018	0.112064	0.425085	0.245721	0.118329	FALSE	TRUE	FALSE	0.110158	-0.0362781	-0.0738798	0.153849	-0.0305675	-0.123281	0.074527	-0.0288493	-0.0456777	0.128797	-0.0327067	-0.0960907	0.0384035	0.0319847	-0.0703883	0.101147	-0.0192834	-0.0818636
P09456	3	0.402635	0.100901	0.115403	0.402635	0.261115	0.119945	FALSE	TRUE	FALSE	0.0565836	0.00236436	-0.0589479	0.0432095	-0.0194235	-0.023786	0.0376215	-0.0151481	-0.0224735	0.0395152	0.0369899	-0.0765052	0.0511244	-0.041229	-0.0098954	0.0456109	-0.00728926	-0.0383216
P09527	3	0.37134	0.103117	0.119476	0.37134	0.284866	0.121201	FALSE	TRUE	FALSE	0.0767675	-0.0147862	-0.0619814	0.0336369	0.0316347	-0.0652716	0.0908476	-0.0726252	-0.0182224	0.0917106	0.0206792	-0.11239	-0.00775881	0.00347832	0.00428048	0.0570407	-0.00632384	-0.0507169
P09528	3	0.307425	0.147564	0.131943	0.307425	0.172336	0.240733	FALSE	FALSE	FALSE	NA	NA	NA	NA	NA	NA	NA	NA	NA	0.200042	-0.2149	0.0148581	NA	NA	NA	0.200042	-0.2149	0.0148581
P09650	3	0.316924	0.14535	0.131121	0.316924	0.173328	0.233276	TRUE	FALSE	TRUE	-0.5036	-0.681072	1.18467	NA	NA	NA	NA	NA	NA	1.80051	-1.28843	-0.512078	2.01257	-1.45127	-0.561302	1.10316	-1.14026	0.0370974
P09811	3	0.731881	0.052117	0.0544475	0.731881	0.0937287	0.0678256	FALSE	FALSE	FALSE	0.0868753	-0.000199023	-0.0866763	-0.0187893	0.0576581	-0.0388687	-0.0188156	-0.0526905	0.0715061	0.115468	-0.0509344	-0.0645338	0.0443392	-0.0539992	0.00965998	0.0418156	-0.020033	-0.0217826
P0C0R5	3	0.771335	0.0440248	0.0463837	0.771335	0.0815001	0.0567569	FALSE	FALSE	FALSE	NA	NA	NA	NA	NA	NA	0.219721	-0.0988873	-0.120833	NA	NA	NA	NA	NA	NA	0.219721	-0.0988873	-0.120833
P0C1Q3	3	0.361498	0.103611	0.120579	0.361498	0.292989	0.121323	FALSE	FALSE	FALSE	0.0445498	-0.0161898	-0.0283601	0.0713519	-0.0654759	-0.00587597	0.0599807	0.0354925	-0.0954732	0.14792	-0.0398298	-0.10809	-0.0400906	0.0593663	-0.0192757	0.0567423	-0.00532733	-0.0514149
P10711	3	0.334274	0.141193	0.12929	0.334274	0.174537	0.220706	FALSE	FALSE	FALSE	NA	NA	NA	0.207302	-0.163649	-0.0436534	NA	NA	NA	NA	NA	NA	-0.00148026	-0.0355854	0.0370657	0.102911	-0.0996172	-0.00329385
P10760	3	0.524114	0.0861132	0.0949097	0.524114	0.188913	0.105951	FALSE	FALSE	FALSE	0.0510445	-0.0352089	-0.0158356	0.10863	-0.125346	0.0167154	-0.0757016	0.114016	-0.0383144	-0.0548766	0.0553396	-0.000462952	0.0371124	-0.0282512	-0.00886122	0.0132418	-0.00389004	-0.00935177
P10854	3	0.611836	0.0769138	0.0788658	0.611836	0.130096	0.102288	FALSE	FALSE	FALSE	0.0856859	-0.0465628	-0.0391231	NA	NA	NA	NA	NA	NA	NA	NA	NA	NA	NA	NA	0.0856859	-0.0465628	-0.0391231
P11348	3	0.595105	0.0749086	0.0813727	0.595105	0.155111	0.0935021	FALSE	FALSE	FALSE	0.0420707	0.152814	-0.194885	0.146695	-0.0578867	-0.0888082	0.0584887	-0.180113	0.121624	NA	NA	NA	NA	NA	NA	0.0824181	-0.0283951	-0.054023
P11672	3	0.733087	0.0518725	0.0542017	0.733087	0.0933453	0.0674937	TRUE	TRUE	FALSE	0.402267	-0.178614	-0.223653	NA	NA	NA	0.326676	-0.17016	-0.156515	NA	NA	NA	NA	NA	NA	0.364471	-0.174387	-0.190084
P11730	3	0.515289	0.087411	0.0965428	0.515289	0.193429	0.107328	FALSE	FALSE	FALSE	0.133418	-0.029588	-0.10383	-0.137404	0.009755	0.127649	NA	NA	NA	0.169309	-0.0362359	-0.133073	0.0883925	-0.0165805	-0.071812	0.0634289	-0.0181623	-0.0452665
P11884	3	0.596488	0.0746793	0.0811037	0.596488	0.154489	0.093239	FALSE	FALSE	FALSE	0.495115	0.156797	-0.651913	NA	NA	NA	0.263948	-0.418962	0.155014	NA	NA	NA	NA	NA	NA	0.379532	-0.131082	-0.248449
P14604	3	0.698635	0.0588825	0.0612223	0.698635	0.104213	0.0770473	FALSE	FALSE	FALSE	0.108574	0.0804094	-0.188983	0.131052	-0.0910773	-0.0399745	-0.035016	0.0849502	-0.0499342	-0.11675	0.0379009	0.0788488	0.0969289	-0.203745	0.106816	0.0369578	-0.0183124	-0.0186454
P14669	3	0.289744	0.1515	0.133063	0.289744	0.169818	0.255874	FALSE	FALSE	FALSE	0.0663342	-0.10339	0.0370561	0.031848	-0.0719464	0.0400984	0.0407875	-0.0636127	0.0228252	0.105856	-0.012553	-0.0933031	-0.0429657	0.0172	0.0257656	0.040372	-0.0468605	0.00648845
P14740	3	0.612299	0.0720337	0.0780179	0.612299	0.147464	0.0901854	FALSE	FALSE	FALSE	NA	NA	NA	NA	NA	NA	NA	NA	NA	NA	NA	NA	0.371918	-0.131972	-0.239946	0.371918	-0.131972	-0.239946
P15337	3	0.458455	0.111022	0.109204	0.458455	0.165677	0.155641	FALSE	FALSE	FALSE	NA	NA	NA	NA	NA	NA	NA	NA	NA	-0.00196569	0.0182343	-0.0162686	0.0717778	-0.0663809	-0.00539684	0.034906	-0.0240733	-0.0108327
P15978	3	0.360903	0.103637	0.120642	0.360903	0.293491	0.121326	FALSE	FALSE	FALSE	0.184308	-0.109684	-0.0746246	0.175473	-0.0350912	-0.140382	-0.00436539	0.11178	-0.107415	NA	NA	NA	NA	NA	NA	0.118472	-0.0109983	-0.107474
P16086	3	0.753443	0.047082	0.0499459	0.753443	0.0892832	0.060246	FALSE	FALSE	FALSE	0.0300256	-0.0226599	-0.00736569	0.0494385	-0.00864046	-0.040798	0.0444209	-0.0019967	-0.0424242	0.00515485	0.00711811	-0.012273	-0.00496801	-0.0267387	0.0317067	0.0248144	-0.0105835	-0.0142308
P16446	3	0.363264	0.10353	0.120388	0.363264	0.291506	0.121312	FALSE	FALSE	FALSE	0.0644752	-0.0230853	-0.04139	0.125291	-0.127948	0.00265628	0.000340066	0.0348425	-0.0351825	-0.0352745	0.0825825	-0.047308	-0.0191889	0.0204517	-0.00126282	0.0271287	-0.00263126	-0.0244974
P16675	3	0.59571	0.0748084	0.0812551	0.59571	0.154839	0.0933871	FALSE	FALSE	FALSE	0.00973808	-0.0150559	0.00531778	0.210197	-0.251685	0.0414885	-0.0278945	0.159156	-0.131262	-0.115559	0.0469117	0.0686471	0.0154253	0.0289746	-0.0444	0.0183814	-0.00633972	-0.0120416
P17225	3	0.426249	0.11868	0.11513	0.426249	0.170352	0.16959	FALSE	FALSE	FALSE	0.038832	-0.09158	0.052748	NA	NA	NA	NA	NA	NA	NA	NA	NA	0.0319053	0.0392209	-0.0711263	0.0353687	-0.0261795	-0.00918914
P17475	3	0.402599	0.100905	0.115409	0.402599	0.261141	0.119947	FALSE	FALSE	FALSE	0.0637048	-0.144259	0.080554	0.000322083	0.0601602	-0.0604823	0.0497585	-0.0170688	-0.0326897	0.222597	0.0180152	-0.240612	0.165278	0.00300608	-0.168284	0.100332	-0.0160292	-0.0843029
P21619	3	0.706029	0.0573731	0.059716	0.706029	0.1019	0.0749817	FALSE	FALSE	FALSE	0.00679086	0.0326502	-0.039441	0.126236	-0.106818	-0.0194187	0.0635824	-0.0675654	0.00398301	-0.0156342	0.0271829	-0.0115487	0.0701193	-0.00895439	-0.0611649	0.0502189	-0.0247009	-0.0255181
P21961	3	0.528794	0.094934	0.0955501	0.528794	0.151561	0.12916	TRUE	TRUE	FALSE	NA	NA	NA	NA	NA	NA	NA	NA	NA	1.2145	-0.73496	-0.47954	1.84035	-1.2157	-0.79832	1.52742	-0.97533	-0.63893
P22892	3	0.314824	0.145844	0.131314	0.314824	0.17313	0.234888	FALSE	FALSE	FALSE	0.048223	-0.0337084	-0.0145146	0.0422271	-0.0705147	0.0282876	0.00893391	0.00200364	-0.0104366	0.0742805	-0.0578325	-0.016448	-0.020135	0.00402452	0.0214806	0.0307059	-0.0312055	0.0016738
P23249	3	0.750777	0.0475643	0.0504807	0.750777	0.0903457	0.0608328	FALSE	TRUE	FALSE	NA	NA	NA	NA	NA	NA	NA	NA	NA	0.425009	-0.306722	-0.118287	0.364935	-0.0289435	-0.335991	0.394972	-0.167833	-0.227139
P23640	3	0.465795	0.0941514	0.105384	0.465795	0.220526	0.114144	FALSE	FALSE	FALSE	0.0437678	-0.00798976	-0.035778	0.0136212	0.0584537	-0.0720749	0.0740306	-0.0918323	0.0178017	0.0780992	-0.0218333	-0.056266	-0.0310023	0.0205723	0.01043	0.0357033	-0.00852586	-0.0271774
P23800	3	0.275621	0.154396	0.133507	0.275621	0.167139	0.269337	FALSE	FALSE	FALSE	NA	NA	NA	NA	NA	NA	NA	NA	NA	NA	NA	NA	0.0847196	-0.105221	0.0205017	0.0847196	-0.105221	0.0205017
P23965	3	0.62182	0.0704206	0.0761512	0.62182	0.1433	0.0883076	FALSE	FALSE	FALSE	NA	NA	NA	0.235375	-0.0848031	-0.150572	NA	NA	NA	NA	NA	NA	NA	NA	NA	0.235375	-0.0848031	-0.150572
P24135	3	0.358559	0.135243	0.12615	0.358559	0.175028	0.205019	FALSE	FALSE	FALSE	0.0271453	-0.0661435	0.0389982	0.0906575	-0.0265505	-0.064107	0.0750502	-0.0997222	0.024672	0.0470949	-0.0104319	-0.0366631	0.0781402	-0.0806518	0.00251158	0.0636176	-0.0567	-0.00691766
P25286	3	0.76562	0.0448971	0.0475053	0.76562	0.0843666	0.0576111	TRUE	TRUE	FALSE	0.0776311	-0.035389	-0.0422422	0.100364	-0.0211024	-0.0792619	0.157477	-0.129082	-0.0283949	0.13646	-0.0281457	-0.108315	0.0995803	-0.0351024	-0.0644779	0.114303	-0.0497643	-0.0645383
P25799	3	0.761791	0.0455788	0.048272	0.761791	0.0859323	0.0584261	FALSE	FALSE	FALSE	0.00181441	-0.0224572	0.0206427	NA	NA	NA	0.150833	-0.0148877	-0.135945	NA	NA	NA	0.0214941	-0.0379087	0.0164146	0.0580471	-0.0250845	-0.0329626
P26039	3	0.492248	0.103187	0.102733	0.492248	0.159478	0.142354	FALSE	FALSE	FALSE	0.0175016	-0.00519771	-0.0123039	0.00925272	0.0191455	-0.0283982	-0.00983782	-0.0146516	0.0247226	0.00541224	-0.00022108	-0.00519116	-0.00922801	-0.0074153	0.0166433	0.00262015	-0.00166803	-0.000905471
P27321	3	0.283898	0.152731	0.1333	0.283898	0.168783	0.261288	FALSE	FALSE	FALSE	-0.00240937	0.018715	-0.0163057	0.0750667	-0.0673308	-0.0077359	0.0613748	-0.138529	0.077154	0.0607275	-0.0528337	-0.00789375	-0.00217599	0.0102465	-0.00807052	0.0385167	-0.0459464	0.00742964
P27645	3	0.322388	0.144054	0.130587	0.322388	0.173791	0.229179	FALSE	FALSE	FALSE	NA	NA	NA	NA	NA	NA	NA	NA	NA	0.243179	-0.246058	0.00287847	NA	NA	NA	0.243179	-0.246058	0.00287847
P27661	3	0.470455	0.108217	0.106931	0.470455	0.163614	0.150784	FALSE	FALSE	FALSE	0.18641	-0.165246	-0.0211643	0.174961	-0.0756685	-0.0992923	NA	NA	NA	-0.0387268	0.0236811	0.0150457	NA	NA	NA	0.107548	-0.0724111	-0.035137
P27867	3	0.356519	0.103819	0.121099	0.356519	0.297233	0.121331	FALSE	FALSE	FALSE	0.0183493	-0.0731112	0.0547619	0.0188398	-0.0301949	0.0113551	0.0101307	0.0207223	-0.030853	0.108041	0.000164228	-0.108206	-0.0276826	0.0715682	-0.0438856	0.0255357	-0.00217026	-0.0233654
P28023	3	0.393921	0.126535	0.120708	0.393921	0.173571	0.185264	FALSE	FALSE	FALSE	0.0672679	-0.0993629	0.0320951	0.0729464	-0.0214402	-0.0515062	0.110571	-0.0152648	-0.0953063	0.0360338	-0.11421	0.0781765	-0.017714	0.0341597	-0.0164458	0.053821	-0.0432237	-0.0105973
P28494	3	0.360665	0.134724	0.125852	0.360665	0.17501	0.203749	FALSE	FALSE	FALSE	0.162771	-0.148751	-0.0140193	NA	NA	NA	NA	NA	NA	NA	NA	NA	0.121192	-0.102643	-0.0185495	0.141982	-0.125697	-0.0162844
P29147	3	0.710533	0.0564552	0.0587984	0.710533	0.100485	0.0737283	FALSE	FALSE	FALSE	0.0824286	0.0152438	-0.0976725	0.0978008	-0.103495	0.00569384	NA	NA	NA	NA	NA	NA	NA	NA	NA	0.0901147	-0.0441254	-0.0459893
P30835	3	0.329238	0.142411	0.129862	0.329238	0.174263	0.224225	FALSE	FALSE	FALSE	NA	NA	NA	NA	NA	NA	NA	NA	NA	0.0283178	-0.0322004	0.00388258	0.0133031	-0.00883792	-0.00446516	0.0208104	-0.0205192	-0.000291292
P30839	3	0.341499	0.104262	0.122492	0.341499	0.310629	0.121119	FALSE	FALSE	FALSE	-0.003783	-0.00961717	0.0134002	-0.0361385	-0.0176989	0.0538374	0.0611828	-0.0106184	-0.0505644	0.0416892	0.0233814	-0.0650705	0.0900699	0.00585423	-0.0959242	0.0306041	-0.00173978	-0.0288643
P32577	3	0.353385	0.103934	0.121412	0.353385	0.299953	0.121316	FALSE	FALSE	FALSE	0.0589795	0.0413869	-0.100366	0.121924	-0.0765666	-0.0453576	0.00833513	0.0555625	-0.0638976	-0.00785066	-0.0062614	0.0141121	0.0360103	-0.0313569	-0.0046534	0.0434797	-0.00344709	-0.0400326
P35213	3	0.341572	0.139416	0.12841	0.341572	0.174825	0.215777	FALSE	FALSE	FALSE	0.0302634	-0.0474835	0.0172201	-0.0097463	0.00747213	0.00227417	0.0655626	-0.0360665	-0.0294961	-0.0390489	0.0116492	0.0273997	0.0602937	-0.0368063	-0.0234874	0.0214649	-0.020247	-0.0012179
P35282	3	0.356006	0.103838	0.121151	0.356006	0.297676	0.121329	FALSE	TRUE	FALSE	0.0832986	-0.00287219	-0.0804264	0.06754	-0.000624313	-0.0669157	0.130539	0.0936661	-0.224205	0.107508	-0.0203222	-0.0871863	0.132942	-0.113712	-0.0192295	0.104366	-0.008773	-0.0955925
P35293	3	0.402105	0.124533	0.119341	0.402105	0.172912	0.18111	FALSE	FALSE	FALSE	0.130644	0.042556	-0.1732	-0.0197257	0.0181863	0.0015394	0.0643702	-0.140254	0.0758839	0.21071	-0.146311	-0.0643986	-0.0213069	-0.0607529	0.0820598	0.0729382	-0.0573152	-0.015623
P35407	3	0.404295	0.123998	0.118969	0.404295	0.172717	0.180021	FALSE	FALSE	FALSE	-0.0364594	0.0477112	-0.0112518	NA	NA	NA	0.0340293	-0.0435492	0.0095199	0.233338	-0.0861424	-0.147196	0.070699	-0.153679	0.08298	0.0754018	-0.0589149	-0.0164869
P35704	3	0.301765	0.148854	0.132363	0.301765	0.171627	0.245391	FALSE	FALSE	FALSE	-0.0392021	0.0983818	-0.0591797	0.189446	-0.25303	0.0635844	-0.0753518	0.154804	-0.079452	-0.0895048	0.0117835	0.0777213	0.169095	-0.181917	0.0128221	0.0308965	-0.0339957	0.00309922
P35831	3	0.471032	0.0934878	0.104479	0.471032	0.217497	0.113504	FALSE	FALSE	FALSE	0.0224371	0.0781581	-0.100595	NA	NA	NA	NA	NA	NA	0.0787267	-0.102878	0.0241508	NA	NA	NA	0.0505819	-0.0123597	-0.0382222
P36370	3	0.50677	0.0886392	0.0981056	0.50677	0.197871	0.108614	FALSE	TRUE	FALSE	0.00910061	-0.00157737	-0.00752325	0.0686233	-0.0345353	-0.034088	0.15212	0.0687147	-0.220834	0.0807964	-0.114295	0.0334983	0.124215	-0.0395852	-0.0846294	0.0869709	-0.0242556	-0.0627153
P36372	3	0.577552	0.0777873	0.0847727	0.577552	0.163108	0.0967798	FALSE	TRUE	FALSE	NA	NA	NA	0.136694	-0.0756084	-0.0610855	0.123724	0.0486181	-0.172342	0.0923525	-0.111287	0.0189341	0.0607435	0.00045774	-0.0612013	0.103378	-0.0344548	-0.0689236
P38650	3	0.330429	0.104397	0.123331	0.330429	0.321119	0.120724	FALSE	TRUE	FALSE	0.105547	-0.0440487	-0.0614981	NA	NA	NA	0.0482811	0.0520474	-0.100328	0.0501834	-0.015102	-0.0350814	NA	NA	NA	0.0680038	-0.00236777	-0.065636
P40615	3	0.32721	0.104403	0.123542	0.32721	0.324276	0.120569	FALSE	FALSE	FALSE	0.166785	-0.0957903	-0.0709952	0.100657	0.0162528	-0.11691	NA	NA	NA	-0.151889	0.0848046	0.0670844	0.0762344	-0.0106756	-0.0655588	0.047947	-0.00135213	-0.0465949
P41562	3	0.298232	0.149646	0.132597	0.298232	0.171139	0.248386	FALSE	FALSE	FALSE	0.0390073	-0.0231666	-0.0158407	0.180226	-0.292979	0.112753	-0.0623818	0.140893	-0.0785116	NA	NA	NA	NA	NA	NA	0.0522839	-0.0584175	0.00613361
P43138	3	0.390528	0.101866	0.11707	0.390528	0.269957	0.120578	FALSE	TRUE	FALSE	0.153246	-0.0911967	-0.0620498	0.103922	-0.00404748	-0.0998743	0.00426102	0.0537976	-0.0580586	0.0385091	-0.00106908	-0.03744	NA	NA	NA	0.0749846	-0.0106289	-0.0643557
P47197	3	0.565136	0.0797848	0.0871596	0.565136	0.168894	0.0990256	FALSE	FALSE	FALSE	0.0699976	-0.0105176	-0.05948	0.0530112	-0.0186167	-0.0343946	-0.0366344	0.0231436	0.0134907	NA	NA	NA	0.0664678	-0.0436622	-0.0228056	0.0382106	-0.0124132	-0.0257974
P47727	3	0.347518	0.104119	0.121967	0.347518	0.30515	0.121247	FALSE	FALSE	FALSE	0.0397095	0.0627542	-0.102464	0.0492348	-0.0311646	-0.0180702	0.0161415	0.145407	-0.161549	0.00888068	-0.184788	0.175907	NA	NA	NA	0.0284916	-0.0019478	-0.0265438
P47754	3	0.570312	0.0789561	0.0861664	0.570312	0.166468	0.098097	FALSE	FALSE	FALSE	0.0200634	0.00917939	-0.0292428	0.0245772	0.00390152	-0.0284787	0.0770185	-0.0660255	-0.010993	0.0521669	0.013198	-0.0653649	0.0293606	-0.0269853	-0.00237533	0.0406373	-0.0133464	-0.0272909
P47791	3	0.34328	0.104224	0.122341	0.34328	0.308991	0.121163	FALSE	FALSE	FALSE	0.0481644	-0.0291162	-0.0190482	NA	NA	NA	0.0919159	0.0949904	-0.186906	-0.0476717	-0.0878522	0.135524	0.00126883	0.0163302	-0.017599	0.0234193	-0.00141194	-0.0220074
P47860	3	0.724769	0.0522732	0.055695	0.724769	0.100686	0.066576	FALSE	FALSE	FALSE	-0.0603286	-0.149371	0.2097	-0.0758322	0.0595144	0.0163177	0.153486	0.107296	-0.260782	0.0475673	-0.00154351	-0.0460238	0.118061	-0.0911828	-0.0268779	0.0365906	-0.0150574	-0.0215332
P47875	3	0.525957	0.0858391	0.0945668	0.525957	0.18798	0.105658	FALSE	FALSE	FALSE	0.0356581	0.0409615	-0.0766196	0.0895573	0.0231164	-0.112674	0.0621879	-0.148795	0.0866075	0.0617844	0.00152563	-0.0633101	0.0663146	-0.00997145	-0.0563432	0.0631005	-0.0186327	-0.0444678
P48975	3	0.403695	0.100811	0.115253	0.403695	0.26036	0.119881	FALSE	TRUE	FALSE	0.0550007	-0.0266678	-0.0283329	0.0384853	0.0104351	-0.0489205	0.108162	-0.0554525	-0.0527099	0.0640663	0.0215924	-0.0856587	0.0586232	-0.0022379	-0.0563853	0.0648676	-0.0104661	-0.0544015
P49020	3	0.326835	0.104403	0.123565	0.326835	0.324647	0.12055	FALSE	FALSE	FALSE	-0.0506367	0.068993	-0.0183563	0.0549872	0.0429203	-0.0979075	0.149962	-0.116145	-0.033817	NA	NA	NA	NA	NA	NA	0.0514375	-0.00141052	-0.050027
P49290	3	0.554677	0.08144	0.0891569	0.554677	0.173859	0.100867	TRUE	TRUE	FALSE	0.969134	-0.534477	-0.434657	1.36792	-0.689827	-0.678088	0.929399	-0.269156	-0.660243	1.23083	-0.365756	-0.865071	1.04978	0.0983983	-1.14818	1.10941	-0.352163	-0.757247
P49710	3	0.345947	0.10416	0.122108	0.345947	0.306565	0.121219	FALSE	FALSE	FALSE	0.00783832	0.0503502	-0.0581885	-0.00262312	-0.0180875	0.0207106	-0.00610498	0.00751168	-0.0014067	0.0781304	-0.0480429	-0.0300875	-0.0218631	0.00464742	0.0172156	0.0110755	-0.000724212	-0.0103513
P49722	3	0.404329	0.12399	0.118963	0.404329	0.172714	0.180004	FALSE	FALSE	FALSE	0.0805396	-0.102589	0.0220498	-0.0737162	0.0190742	0.054642	0.105755	-0.0139741	-0.110137	-0.0709685	0.0253832	0.0455853	0.144234	-0.0839886	-0.0602455	0.0371688	-0.0312189	-0.00962108
P49793	3	0.445188	0.114155	0.11168	0.445188	0.167762	0.161214	FALSE	FALSE	FALSE	0.0847245	-0.039052	-0.0456725	0.14401	-0.123172	-0.0208377	NA	NA	NA	NA	NA	NA	NA	NA	NA	0.114367	-0.081112	-0.0332551
P50116	3	0.307834	0.14747	0.13191	0.307834	0.172383	0.240403	FALSE	FALSE	FALSE	-0.0620072	-0.0106629	0.0726701	-0.00953875	0.0881944	-0.0786557	0.137748	-0.192747	0.0549989	0.144863	-0.0829696	-0.0618931	0.00413605	-0.0326063	0.0284703	0.0430401	-0.0461582	0.00311811
P50339	3	0.327182	0.142906	0.130086	0.327182	0.174134	0.225692	FALSE	FALSE	TRUE	-0.473627	-0.504268	0.977895	NA	NA	NA	NA	NA	NA	NA	NA	NA	2.28036	-1.54807	-1.11931	0.903367	-1.02617	-0.0707062
P50393	3	0.276422	0.154239	0.133494	0.276422	0.167307	0.268537	FALSE	FALSE	FALSE	NA	NA	NA	NA	NA	NA	NA	NA	NA	0.105826	-0.130911	0.0250858	NA	NA	NA	0.105826	-0.130911	0.0250858
P50398	3	0.553141	0.081681	0.0894492	0.553141	0.174596	0.101133	FALSE	FALSE	FALSE	0.158907	0.0049741	-0.163881	-0.00270516	-0.0742908	0.076996	NA	NA	NA	0.176258	-0.0364593	-0.139799	0.0813452	-0.0251166	-0.0562287	0.103451	-0.0327231	-0.0707282
P51111	3	0.327731	0.142774	0.130027	0.327731	0.174169	0.225298	FALSE	FALSE	FALSE	NA	NA	NA	NA	NA	NA	NA	NA	NA	0.374747	-0.371581	-0.00316648	NA	NA	NA	0.374747	-0.371581	-0.00316648
P52480	3	0.392157	0.101744	0.116852	0.392157	0.268743	0.120503	FALSE	FALSE	FALSE	0.0646371	-0.000484027	-0.0641531	-0.0358604	0.0786272	-0.0427668	0.266285	-0.0248235	-0.241461	0.0815803	-0.0211607	-0.0604197	0.0536461	-0.0942239	0.0405778	0.0860576	-0.012413	-0.0736446
P52632	3	0.72174	0.0541755	0.0565145	0.72174	0.0969471	0.0706224	TRUE	TRUE	FALSE	0.104497	-0.0209875	-0.0835097	0.186067	-0.0811775	-0.10489	0.116566	-0.136647	0.0200814	NA	NA	NA	0.153835	-0.0327811	-0.121054	0.140241	-0.0678983	-0.0723429
P53994	3	0.373251	0.103009	0.119251	0.373251	0.283328	0.121161	FALSE	FALSE	FALSE	0.0411999	0.00975965	-0.0509596	NA	NA	NA	0.0135956	-0.00101277	-0.0125828	0.070237	-0.00789488	-0.0623422	0.00197327	-0.0153396	0.0133664	0.0317515	-0.00362191	-0.0281295
P54645	3	0.761768	0.0455828	0.0482765	0.761768	0.0859413	0.0584309	FALSE	TRUE	FALSE	0.095876	-0.00170553	-0.0941705	0.0420907	-0.0253043	-0.0167864	0.0724976	-0.0470427	-0.0254548	0.0889045	-0.0530055	-0.0358989	0.0563554	-0.0266588	-0.0296966	0.0711448	-0.0307434	-0.0404014
P54731	3	0.398899	0.101213	0.115929	0.398899	0.2638	0.120159	FALSE	FALSE	FALSE	0.183782	0.10803	-0.291812	-0.177679	0.0561263	0.121553	0.12071	-0.123027	0.00231757	-0.057371	-0.0518473	0.109218	NA	NA	NA	0.0173604	-0.00267961	-0.0146808
P54822	3	0.562383	0.0875337	0.0888435	0.562383	0.143382	0.117857	FALSE	FALSE	FALSE	NA	NA	NA	0.0145456	0.0383974	-0.0529429	0.0272952	-0.0626149	0.0353196	NA	NA	NA	NA	NA	NA	0.0209204	-0.0121087	-0.00881166
P55213	3	0.551772	0.0898539	0.0909704	0.551772	0.146049	0.121355	FALSE	FALSE	FALSE	NA	NA	NA	0.280999	-0.165093	-0.115906	NA	NA	NA	NA	NA	NA	NA	NA	NA	0.280999	-0.165093	-0.115906
P56212	3	0.598976	0.079647	0.0814687	0.598976	0.133675	0.106233	FALSE	FALSE	FALSE	NA	NA	NA	NA	NA	NA	NA	NA	NA	0.072239	-0.039867	-0.0323719	NA	NA	NA	0.072239	-0.039867	-0.0323719
P58200	3	0.373997	0.131436	0.12388	0.373997	0.174685	0.196002	FALSE	FALSE	FALSE	NA	NA	NA	NA	NA	NA	NA	NA	NA	0.150169	-0.127617	-0.0225522	NA	NA	NA	0.150169	-0.127617	-0.0225522
P58389	3	0.753906	0.0469984	0.049853	0.753906	0.0890985	0.0601443	FALSE	FALSE	FALSE	0.019439	-0.0576142	0.0381751	0.0331965	-0.0345572	0.00136073	-0.0168319	0.0274241	-0.0105922	0.0646229	0.0310228	-0.0956457	-0.0231413	0.000739856	0.0224014	0.015457	-0.00659693	-0.00886011
P59108	3	0.332751	0.141562	0.129466	0.332751	0.17446	0.22176	FALSE	FALSE	FALSE	0.0531846	-0.027443	-0.0257416	-0.0691321	-0.0127048	0.081837	0.0858498	-0.1181	0.0322506	0.0631781	0.0459039	-0.109082	-0.0509962	0.0324473	0.0185489	0.0164168	-0.0159794	-0.000437419
P59999	3	0.389215	0.12769	0.121479	0.389215	0.173898	0.187718	FALSE	FALSE	FALSE	-0.0015652	0.0156982	-0.014133	0.00274567	-0.0416089	0.0388632	0.0634864	-0.0346383	-0.0288482	0.0741564	-0.0204134	-0.0537429	0.0784931	-0.0958291	0.017336	0.0434633	-0.0353583	-0.00810497
P61022	3	0.39474	0.101545	0.116502	0.39474	0.266834	0.120378	FALSE	FALSE	FALSE	-0.0354403	0.0627121	-0.0272718	0.00516466	0.0198565	-0.0250211	0.0610995	-0.0268737	-0.0342258	0.139241	-0.0808905	-0.0583504	NA	NA	NA	0.0425162	-0.00629891	-0.0362173
P61028	3	0.543896	0.0831179	0.0912015	0.543896	0.179072	0.102713	FALSE	TRUE	FALSE	0.118094	-0.0324867	-0.0856071	NA	NA	NA	0.0962477	-0.0671611	-0.0290866	0.0934262	0.00441478	-0.097841	NA	NA	NA	0.102589	-0.0317443	-0.0708449
P61107	3	0.332092	0.104387	0.123216	0.332092	0.319508	0.120797	FALSE	FALSE	FALSE	0.0295358	-0.0157614	-0.0137744	0.0677339	-0.0225745	-0.0451594	0.0136607	0.0152383	-0.028899	-0.0222349	0.0311018	-0.00886688	-0.0173865	-0.0107281	0.0281146	0.0142618	-0.000544776	-0.013717
P61161	3	0.473283	0.0931986	0.104088	0.473283	0.216208	0.113222	FALSE	FALSE	FALSE	0.0330808	-0.027089	-0.00599172	0.0370126	-0.0171222	-0.0198904	0.021104	0.0921305	-0.113234	0.0954542	-0.0448032	-0.0506511	0.0565898	-0.0631228	0.00653294	0.0486483	-0.0120013	-0.0366469
P61205	3	0.41371	0.121709	0.117346	0.41371	0.171792	0.175443	FALSE	FALSE	FALSE	0.0810688	-0.0288966	-0.0521722	-0.0344173	0.0180936	0.0163237	0.103212	-0.105898	0.00268524	0.039955	-0.0297371	-0.0102179	-0.0223956	0.0187048	0.00369076	0.0334847	-0.0255466	-0.00793809
P62311	3	0.627346	0.0694781	0.0750652	0.627346	0.140906	0.0872053	FALSE	FALSE	FALSE	NA	NA	NA	NA	NA	NA	NA	NA	NA	NA	NA	NA	0.0442033	-0.0160622	-0.0281411	0.0442033	-0.0160622	-0.0281411
P62743	3	0.310549	0.146842	0.131688	0.310549	0.172689	0.238232	FALSE	FALSE	FALSE	NA	NA	NA	NA	NA	NA	NA	NA	NA	0.0393729	-0.0417549	0.00238205	NA	NA	NA	0.0393729	-0.0417549	0.00238205
P62806	3	0.569512	0.0859838	0.0874114	0.569512	0.141551	0.115542	FALSE	FALSE	FALSE	0.070227	-0.0406772	-0.0295498	0.0600295	0.0160251	-0.0760546	0.0151524	0.0180348	-0.0331872	-0.0646026	0.0193757	0.045227	0.00281063	-0.0606867	0.0578761	0.0167234	-0.00958567	-0.00713771
P62944	3	0.341717	0.13938	0.128392	0.341717	0.174829	0.215682	FALSE	FALSE	FALSE	0.0586985	-0.047137	-0.0115615	-0.0753055	0.0642371	0.0110684	0.00339377	0.0121521	-0.0155459	0.0164927	-0.0207174	0.00422471	0.0237609	-0.034028	0.0102671	0.00540805	-0.00509863	-0.000309422
P62962	3	0.403902	0.100793	0.115223	0.403902	0.260213	0.119868	FALSE	TRUE	FALSE	0.0679361	0.000920523	-0.0688566	0.0721135	-0.0309848	-0.0411286	0.0389638	0.0226808	-0.0616447	0.120513	-0.0371542	-0.0833588	0.012648	-0.0059236	-0.00672437	0.0624349	-0.0100923	-0.0523426
P63005	3	0.644486	0.0665267	0.0716854	0.644486	0.133571	0.0837304	FALSE	FALSE	FALSE	0.0611491	0.00594486	-0.0670939	0.00768014	0.00678661	-0.0144667	-0.0327067	-0.0072107	0.0399174	0.017697	0.017375	-0.035072	0.00368591	-0.0443217	0.0406357	0.0115011	-0.00428518	-0.00721592
P63082	3	0.579713	0.0837775	0.0853577	0.579713	0.138878	0.112273	FALSE	FALSE	FALSE	0.106063	-0.0599767	-0.046086	NA	NA	NA	NA	NA	NA	NA	NA	NA	NA	NA	NA	0.106063	-0.0599767	-0.046086
P63085	3	0.427863	0.118292	0.11484	0.427863	0.17015	0.168855	FALSE	FALSE	FALSE	0.0674169	-0.0536705	-0.0137464	NA	NA	NA	-0.0356134	0.0230716	0.0125419	-0.02517	0.0218412	0.00332887	0.0573465	-0.0384209	-0.0189256	0.015995	-0.0117947	-0.00420031
P63101	3	0.437315	0.0975083	0.110131	0.437315	0.237816	0.117229	FALSE	FALSE	FALSE	0.000433757	-0.00343055	0.00299679	0.0828697	-0.0310246	-0.0518451	0.0206122	0.0114092	-0.0320214	0.00329307	0.0642278	-0.0675209	0.0301169	-0.0694846	0.0393677	0.0274651	-0.00566055	-0.0218046
P63328	3	0.531996	0.0942214	0.0949143	0.531996	0.150816	0.128052	FALSE	FALSE	FALSE	0.0776352	0.0091865	-0.0868217	0.140281	-0.15648	0.0161985	-0.00721726	0.0488053	-0.041588	0.0627285	-0.0556272	-0.0071013	-0.0330656	0.00868142	0.0243842	0.0480724	-0.0290867	-0.0189857
P63330	3	0.427813	0.118304	0.114849	0.427813	0.170156	0.168878	FALSE	FALSE	FALSE	0.112396	-0.0672334	-0.0451626	0.0107988	-0.0236208	0.012822	NA	NA	NA	NA	NA	NA	NA	NA	NA	0.0615974	-0.0454271	-0.0161703
P68180	3	0.68329	0.0620256	0.0643472	0.68329	0.10897	0.0813675	FALSE	FALSE	FALSE	0.180192	-0.040452	-0.13974	0.0103463	-0.0726161	0.0622698	0.100337	-0.0162211	-0.0841157	0.047252	0.0805876	-0.12784	0.121267	-0.182439	0.0611717	0.0918789	-0.0462282	-0.0456507
P68404	3	0.346648	0.138173	0.127764	0.346648	0.174953	0.212463	TRUE	FALSE	FALSE	0.138753	-0.0338962	-0.104856	0.14246	-0.239289	0.0968286	0.0613044	-0.0878246	0.0265202	0.197309	-0.0886284	-0.10868	0.0576568	-0.104196	0.0465392	0.119496	-0.110767	-0.0087297
P69060	3	0.392996	0.126762	0.120861	0.392996	0.173638	0.185743	FALSE	FALSE	FALSE	NA	NA	NA	NA	NA	NA	NA	NA	NA	-0.0753954	0.0447529	0.0306425	0.123568	-0.0835374	-0.0400302	0.0240861	-0.0193922	-0.00469388
P70280	3	0.288108	0.151849	0.133137	0.288108	0.169539	0.257367	FALSE	FALSE	FALSE	NA	NA	NA	NA	NA	NA	NA	NA	NA	NA	NA	NA	0.00951112	-0.0111235	0.00161236	0.00951112	-0.0111235	0.00161236
P70315	3	0.699687	0.0586674	0.0610079	0.699687	0.103885	0.0767527	FALSE	FALSE	FALSE	0.0704946	-0.0123727	-0.0581219	0.0762402	-0.0791082	0.00286794	0.0203588	-0.00524636	-0.0151124	0.0243018	0.0203776	-0.0446795	0.0332086	-0.0348243	0.00161569	0.0449208	-0.0222348	-0.022686
P70333	3	0.504202	0.100463	0.100401	0.504202	0.157015	0.13792	FALSE	FALSE	FALSE	NA	NA	NA	0.186717	-0.126111	-0.0606069	NA	NA	NA	-0.0489498	0.0389037	0.0100461	NA	NA	NA	0.0688838	-0.0436034	-0.0252804
P70349	3	0.328417	0.142609	0.129952	0.328417	0.174213	0.224809	FALSE	FALSE	FALSE	-0.0235523	-0.00949318	0.0330455	0.13731	-0.11695	-0.0203598	0.0284618	0.0583464	-0.0868082	-0.0931138	0.090141	0.00297279	-0.00842839	-0.0622746	0.070703	0.0081354	-0.00804605	-8.94e-05
P70398	3	0.330468	0.104396	0.123328	0.330468	0.321081	0.120726	FALSE	FALSE	FALSE	0.0853754	0.00281366	-0.088189	-0.0588819	-0.00350069	0.0623826	0.0490824	0.0412301	-0.0903125	0.00272612	-0.0326471	0.0299209	0.0420432	-0.0120958	-0.0299474	0.024069	-0.000839947	-0.0232291
P70460	3	0.354446	0.136257	0.126722	0.354446	0.175037	0.207539	FALSE	FALSE	FALSE	0.034332	-0.0286461	-0.00568587	-0.0157287	0.00311301	0.0126157	0.00339636	-0.0275448	0.0241484	0.298664	-0.211895	-0.0867685	0.0139763	-0.037271	0.0232948	0.0669279	-0.0604488	-0.00647908
P70470	3	0.43058	0.0982326	0.111204	0.43058	0.24213	0.117853	FALSE	FALSE	FALSE	0.201017	0.00891616	-0.209933	-0.0811115	-0.00857032	0.0896819	0.0254934	-0.0367945	0.0113011	0.0478926	-0.00176539	-0.0461272	NA	NA	NA	0.0483228	-0.00955351	-0.0387693
P70500	3	0.386354	0.102169	0.11762	0.386354	0.273103	0.120755	FALSE	FALSE	FALSE	NA	NA	NA	NA	NA	NA	NA	NA	NA	0.043784	-0.00446163	-0.0393223	0.162484	-0.0234402	-0.139044	0.103134	-0.0139509	-0.0891831
P70600	3	0.336194	0.104348	0.122915	0.336194	0.315587	0.120956	FALSE	TRUE	FALSE	0.0671961	0.0214057	-0.0886018	0.120882	0.0209875	-0.14187	0.0662366	-0.037566	-0.0286705	0.103202	-0.0366633	-0.066539	0.0463151	0.0130866	-0.0594016	0.0807665	-0.00374993	-0.0770166
P70615	3	0.67055	0.0646478	0.0669403	0.67055	0.112868	0.0849934	FALSE	FALSE	FALSE	0.0446414	-0.138878	0.0942366	0.154689	-0.122432	-0.0322563	0.0461491	0.102706	-0.148855	0.068973	-0.0232054	-0.0457676	-0.0279898	0.0358074	-0.00781767	0.0572925	-0.0292005	-0.028092
P70619	3	0.594627	0.0805757	0.0823479	0.594627	0.134866	0.107583	FALSE	FALSE	FALSE	-0.0144204	-0.0158769	0.0302972	-0.0813752	-0.0226758	0.104051	0.167204	-0.0770734	-0.0901303	0.0122978	0.0300571	-0.0423549	0.113584	-0.0238969	-0.0896871	0.039458	-0.0218932	-0.0175648
P70665	3	0.760499	0.0458104	0.048531	0.760499	0.0864548	0.0587051	FALSE	FALSE	FALSE	NA	NA	NA	0.107171	-0.0462092	-0.0609614	NA	NA	NA	NA	NA	NA	NA	NA	NA	0.107171	-0.0462092	-0.0609614
P70709	3	0.507653	0.0885131	0.0979443	0.507653	0.197407	0.108483	FALSE	TRUE	FALSE	NA	NA	NA	NA	NA	NA	0.624904	-0.0949795	-0.529924	1.08644	-0.383647	-0.702798	NA	NA	NA	0.855674	-0.239313	-0.616361
P81269	3	0.430803	0.0982091	0.111169	0.430803	0.241986	0.117833	FALSE	FALSE	FALSE	NA	NA	NA	0.0683761	-0.0135374	-0.0548387	NA	NA	NA	NA	NA	NA	NA	NA	NA	0.0683761	-0.0135374	-0.0548387
P82450	3	0.601925	0.0737745	0.0800447	0.601925	0.152057	0.0921985	FALSE	FALSE	FALSE	0.0601356	-0.020969	-0.0391667	NA	NA	NA	NA	NA	NA	NA	NA	NA	NA	NA	NA	0.0601356	-0.020969	-0.0391667
P83006	3	0.358977	0.10372	0.120845	0.358977	0.295126	0.121332	FALSE	FALSE	FALSE	0.0268251	0.0089315	-0.0357566	0.089046	-0.0550334	-0.0340126	NA	NA	NA	0.0779823	0.0287699	-0.106752	NA	NA	NA	0.0646178	-0.00577733	-0.0588405
P83917	3	0.349323	0.137516	0.127413	0.349323	0.174997	0.210751	FALSE	FALSE	FALSE	0.0399555	-0.0891916	0.0492361	NA	NA	NA	NA	NA	NA	-0.059959	0.0123278	0.0476312	0.221687	-0.108407	-0.11328	0.0672279	-0.061757	-0.00547083
P84089	3	0.397711	0.101309	0.116094	0.397711	0.264662	0.120224	FALSE	FALSE	FALSE	0.0657261	0.0153118	-0.0810379	0.0974723	-0.114839	0.0173667	-0.0119016	0.0557958	-0.0438942	-0.118364	0.0387061	0.079658	NA	NA	NA	0.00823319	-0.00125633	-0.00697686
P84903	3	0.297466	0.149816	0.132645	0.297466	0.171028	0.249046	FALSE	FALSE	FALSE	0.0324764	-0.00605022	-0.0264262	NA	NA	NA	0.142736	-0.167663	0.0249276	0.116442	-0.124698	0.00825565	0.0239575	-0.0554156	0.0314581	0.078903	-0.0884568	0.00955379
P85968	3	0.769125	0.0445136	0.0468412	0.769125	0.0820554	0.0574649	FALSE	FALSE	FALSE	0.0445258	-0.0092579	-0.0352679	0.063651	-0.0565712	-0.00707984	0.0722922	-0.00811234	-0.0641798	0.102526	-0.0557837	-0.0467419	-0.0251072	0.0125739	0.0125333	0.0515775	-0.0234302	-0.0281472
P85971	3	0.474239	0.107337	0.106208	0.474239	0.162931	0.149286	FALSE	FALSE	FALSE	0.121648	-0.0893211	-0.0323264	0.0507408	-0.0914904	0.0407496	0.0725362	0.0103595	-0.0828957	0.0286989	-0.0120316	-0.0166673	-0.00843721	0.00524135	0.00319586	0.0530373	-0.0354485	-0.0175888
P86172	3	0.43829	0.0974011	0.109974	0.43829	0.2372	0.117136	FALSE	FALSE	FALSE	0.0682884	-0.139233	0.0709445	0.00147611	0.0717602	-0.0732364	-0.00590448	0.0344232	-0.0285187	NA	NA	NA	0.0728919	0.00470177	-0.0775936	0.034188	-0.00708692	-0.027101
P86182	3	0.355759	0.103848	0.121176	0.355759	0.297889	0.121328	FALSE	TRUE	FALSE	0.0607839	0.0686641	-0.129448	0.097954	-0.0398403	-0.0581136	0.108411	-0.0511607	-0.0572506	NA	NA	NA	NA	NA	NA	0.0890497	-0.00744563	-0.0816041
P86252	3	0.535324	0.0844297	0.0928157	0.535324	0.18329	0.10414	FALSE	TRUE	FALSE	0.0318393	-0.00017731	-0.031662	0.104256	-0.0518194	-0.0524364	0.189245	-0.00751313	-0.181732	NA	NA	NA	0.143399	-0.0824275	-0.0609713	0.117185	-0.0354843	-0.0817005
P97571	3	0.385661	0.102217	0.11771	0.385661	0.27363	0.120782	FALSE	FALSE	FALSE	0.0498676	0.0100181	-0.0598856	-0.00358608	0.0256599	-0.0220738	0.0739177	-0.0652177	-0.00870002	0.121808	-0.0633177	-0.05849	-0.0269652	0.0640028	-0.0370375	0.0430083	-0.00577093	-0.0372374
P97576	3	0.289939	0.151459	0.133054	0.289939	0.16985	0.255698	FALSE	FALSE	FALSE	NA	NA	NA	0.104065	-0.120683	0.0166171	NA	NA	NA	NA	NA	NA	NA	NA	NA	0.104065	-0.120683	0.0166171
P97594	3	0.358026	0.135375	0.126225	0.358026	0.175031	0.205343	FALSE	FALSE	FALSE	0.83167	-0.863085	0.0314154	1.56003	-1.70568	0.145642	0.214463	0.545539	-0.760002	-0.130508	-0.135586	0.266093	0.690095	-0.667537	-0.0225577	0.633151	-0.565269	-0.0678817
P97687	3	0.522254	0.0863889	0.0952551	0.522254	0.189858	0.106244	TRUE	TRUE	FALSE	0.448852	-0.278409	-0.170443	0.506087	-0.230213	-0.275874	NA	NA	NA	0.394924	0.141688	-0.536612	0.155847	-0.0730756	-0.0827717	0.376428	-0.110003	-0.266425
P97697	3	0.585882	0.0824497	0.0841137	0.585882	0.137233	0.110321	TRUE	TRUE	FALSE	0.0948912	-0.0600173	-0.0348739	0.0313983	-0.0357689	0.0043706	0.0908526	-0.0143368	-0.0765158	0.135053	-0.0403473	-0.0947055	0.0773178	-0.0904849	0.0131671	0.0859025	-0.048191	-0.0377115
P97878	3	0.444613	0.0966917	0.108945	0.444613	0.233245	0.116506	FALSE	FALSE	FALSE	0.0330794	-0.00710878	-0.0259706	NA	NA	NA	NA	NA	NA	NA	NA	NA	NA	NA	NA	0.0330794	-0.00710878	-0.0259706
Q00899	3	0.360922	0.134661	0.125815	0.360922	0.175007	0.203596	FALSE	FALSE	FALSE	0.180057	-0.159276	-0.0207809	NA	NA	NA	NA	NA	NA	NA	NA	NA	NA	NA	NA	0.180057	-0.159276	-0.0207809
Q05175	3	0.408584	0.100383	0.114548	0.408584	0.256916	0.11957	FALSE	FALSE	FALSE	0.135865	-0.139342	0.0034764	0.0212587	0.0513914	-0.0726501	0.151955	-0.337823	0.185867	0.103365	0.146622	-0.249987	0.00834503	0.208327	-0.216672	0.0841577	-0.0141647	-0.0699931
Q05186	3	0.600232	0.0740569	0.0803748	0.600232	0.152813	0.0925237	FALSE	TRUE	FALSE	NA	NA	NA	0.299801	-0.231412	-0.0683893	NA	NA	NA	0.198587	0.0581377	-0.256725	NA	NA	NA	0.249194	-0.0866371	-0.162557
Q06606	3	0.388474	0.127872	0.121599	0.388474	0.173946	0.188109	FALSE	FALSE	FALSE	0.80675	-0.783007	-0.0237428	1.27411	-1.03316	-0.240957	0.226232	0.449945	-0.676177	-0.172961	-0.265969	0.43893	0.786373	-0.748594	-0.0377792	0.584101	-0.476156	-0.107945
Q08024	3	0.567013	0.0865264	0.0879138	0.567013	0.142196	0.116351	FALSE	FALSE	FALSE	NA	NA	NA	NA	NA	NA	0.149952	-0.0862429	-0.0637095	NA	NA	NA	NA	NA	NA	0.149952	-0.0862429	-0.0637095
Q08849	3	0.44011	0.115362	0.112616	0.44011	0.168503	0.163409	TRUE	TRUE	FALSE	0.0806565	-0.190554	0.109897	0.218558	-0.194111	-0.0244469	0.094939	-0.05795	-0.036989	0.339333	-0.115465	-0.223868	0.0529829	-0.0059441	-0.0470388	0.157294	-0.112805	-0.0444891
Q09014	3	0.335645	0.104354	0.122957	0.335645	0.316108	0.120936	FALSE	FALSE	FALSE	0.0179704	-0.0276212	0.00965081	0.0175673	0.0248934	-0.0424607	0.0112294	-0.0253548	0.0141254	0.0459371	-0.0171351	-0.028802	0.0312946	0.039596	-0.0708906	0.0247998	-0.00112434	-0.0236754
Q10728	3	0.310254	0.146911	0.131713	0.310254	0.172657	0.238466	FALSE	FALSE	FALSE	0.028419	-0.0442856	0.0158666	0.108359	-0.081719	-0.02664	0.0137886	-0.00883379	-0.0049548	0.0549528	-0.0208324	-0.0341204	-0.00936975	-0.0525977	0.0619675	0.0392299	-0.0416537	0.00242376
Q2PQA9	3	0.748028	0.0488422	0.0511545	0.748028	0.0885907	0.0633844	FALSE	FALSE	FALSE	-0.016968	-0.0235902	0.0405582	-0.0415352	0.0250426	0.0164926	0.0274304	0.0280809	-0.0555113	0.0740596	0.00115974	-0.0752194	0.0323505	-0.0661356	0.0337851	0.0150675	-0.00708852	-0.00797894
Q3B7D5	3	0.364502	0.133778	0.125298	0.364502	0.174953	0.201469	FALSE	FALSE	FALSE	0.0875737	-0.0383332	-0.0492405	-0.0244213	0.0551465	-0.0307253	0.0331491	-0.0675156	0.0343664	0.0310826	-0.047808	0.0167254	0.0170727	-0.0278477	0.010775	0.0288914	-0.0252716	-0.00361979
Q3B7T9	3	0.499593	0.0896539	0.0994105	0.499593	0.201678	0.109664	TRUE	TRUE	FALSE	0.257681	-0.0678994	-0.189782	NA	NA	NA	0.378676	-0.149912	-0.228764	0.317991	-0.0287095	-0.289281	0.114484	-0.0446241	-0.0698594	0.267208	-0.0727862	-0.194422
Q3B7Z2	3	0.281192	0.153286	0.133385	0.281192	0.168269	0.263868	FALSE	FALSE	FALSE	0.0679017	-0.0129256	-0.0549761	-0.00158663	-0.108407	0.109993	NA	NA	NA	0.0499482	-0.0335645	-0.0163837	0.0545989	-0.0515853	-0.00301359	0.0427155	-0.0516205	0.00890496
Q3KRE0	3	0.395428	0.101491	0.116408	0.395428	0.266329	0.120343	FALSE	FALSE	FALSE	NA	NA	NA	0.116942	-0.0174462	-0.0994956	NA	NA	NA	NA	NA	NA	NA	NA	NA	0.116942	-0.0174462	-0.0994956
Q3KRF1	3	0.347426	0.137982	0.127663	0.347426	0.174967	0.211962	FALSE	FALSE	FALSE	0.0625751	-0.0710305	0.00845544	0.0336853	-0.015928	-0.0177573	NA	NA	NA	NA	NA	NA	0.0253369	-0.0254588	0.000121868	0.0405324	-0.0374724	-0.00305999
Q3MID2	3	0.363832	0.103503	0.120326	0.363832	0.291031	0.121307	TRUE	TRUE	TRUE	0.217529	0.025753	-0.243283	0.290947	-0.0945799	-0.196367	0.370961	-0.0318029	-0.339158	0.320145	-0.06444	-0.255705	0.233151	0.0246819	-0.257833	0.286547	-0.0280776	-0.258469
Q3MIE4	3	0.493638	0.0904811	0.100485	0.493638	0.204886	0.110511	FALSE	TRUE	FALSE	0.16289	-0.0377464	-0.125144	0.18821	-0.115271	-0.0729398	0.0168365	0.0351193	-0.0519558	0.0214237	0.0159108	-0.0373345	0.0448318	-0.0138749	-0.0309569	0.0868386	-0.0231724	-0.0636662
Q3SWS8	3	0.273445	0.154816	0.133535	0.273445	0.166671	0.271534	FALSE	FALSE	FALSE	NA	NA	NA	0.0509319	-0.0639529	0.013021	NA	NA	NA	NA	NA	NA	NA	NA	NA	0.0509319	-0.0639529	0.013021
Q3TBD2	3	0.373595	0.131535	0.123941	0.373595	0.1747	0.196229	FALSE	FALSE	FALSE	0.0445898	-0.0341706	-0.0104191	0.0506072	-0.0496913	-0.000915909	0.0283038	-0.0119777	-0.0163261	0.0762907	-0.0445725	-0.0317182	0.0118138	-0.0396299	0.0278161	0.042321	-0.0360084	-0.00631265
Q3TXS7	3	0.609596	0.0724892	0.0785469	0.609596	0.148655	0.0907135	FALSE	FALSE	FALSE	NA	NA	NA	NA	NA	NA	NA	NA	NA	NA	NA	NA	0.021577	-0.00762233	-0.0139547	0.021577	-0.00762233	-0.0139547
Q3U2S8	3	0.651392	0.0686154	0.0708371	0.651392	0.118633	0.0905228	FALSE	TRUE	FALSE	0.0282012	-0.0624263	0.0342251	0.0358885	-0.0129584	-0.0229301	0.107521	-0.0314456	-0.0760756	0.0657899	-0.00187318	-0.0639167	0.242137	-0.140626	-0.101511	0.0959075	-0.0498658	-0.0460416
Q3U9G9	3	0.684357	0.0595226	0.0637708	0.684357	0.116984	0.0753656	FALSE	FALSE	FALSE	0.157477	-0.012336	-0.145141	-0.101074	0.132928	-0.031854	0.100205	-0.0859559	-0.0142494	0.0970407	-0.0644083	-0.0326325	0.063881	-0.0948389	0.0309579	0.0635062	-0.0249223	-0.0385839
Q3UHD9	3	0.363023	0.103541	0.120415	0.363023	0.291708	0.121313	FALSE	FALSE	FALSE	NA	NA	NA	NA	NA	NA	NA	NA	NA	0.0524051	-0.00506072	-0.0473444	NA	NA	NA	0.0524051	-0.00506072	-0.0473444
Q3ULJ0	3	0.578338	0.0840742	0.085635	0.578338	0.139242	0.112711	FALSE	FALSE	FALSE	NA	NA	NA	NA	NA	NA	0.16078	-0.197995	0.0372149	0.0606939	0.0573704	-0.118064	0.0201135	0.00376481	-0.0238783	0.0805291	-0.0456198	-0.0349092
Q3UZZ4	3	0.355661	0.103851	0.121185	0.355661	0.297974	0.121328	FALSE	FALSE	FALSE	0.29034	-0.376541	0.0862001	-0.345216	0.462302	-0.117086	0.0713877	-0.00787053	-0.0635171	-0.0664141	-0.0413765	0.107791	0.12924	-0.0431338	-0.0861063	0.0158677	-0.00132392	-0.0145438
Q3V1L4	3	0.479168	0.106195	0.105262	0.479168	0.162018	0.147356	FALSE	FALSE	FALSE	0.175974	0.0367967	-0.212771	-0.292552	0.120154	0.172398	0.103182	-0.126853	0.0236708	0.0360657	-0.0683472	0.0322815	0.084026	-0.032396	-0.05163	0.0213391	-0.0141291	-0.00721003
Q497B0	3	0.656556	0.0675429	0.0697871	0.656556	0.117091	0.0890226	FALSE	FALSE	FALSE	0.142011	-0.0912882	-0.0507225	0.119788	-0.0416018	-0.0781861	-0.0583168	0.0806653	-0.0223486	-0.0123061	0.11399	-0.101684	-0.0147814	-0.152981	0.167762	0.0352788	-0.0182431	-0.0170358
Q498U4	3	0.296361	0.150061	0.132711	0.296361	0.170866	0.250001	FALSE	FALSE	FALSE	0.029289	-0.0281203	-0.00116875	0.178642	-0.16028	-0.0183627	0.00139077	0.0440496	-0.0454404	-0.0583544	-0.0137289	0.0720833	0.0564077	-0.0755421	0.0191344	0.0414751	-0.0467243	0.00524919
Q4FZV0	3	0.700859	0.0584282	0.0607693	0.700859	0.103519	0.076425	FALSE	FALSE	FALSE	0.0386762	-0.0430437	0.00436756	0.0140506	-0.0688657	0.0548151	0.154759	-0.0321543	-0.122605	0.052051	0.0157242	-0.0677752	0.0728192	-0.0359776	-0.0368416	0.0664712	-0.0328634	-0.0336078
Q4FZY0	3	0.596057	0.074751	0.0811877	0.596057	0.154683	0.0933213	FALSE	TRUE	FALSE	0.0683503	-0.0190397	-0.0493106	0.034077	-0.0429331	0.00885611	0.0592963	-0.0295203	-0.0297761	0.0870902	-0.0112927	-0.0757975	0.0416793	0.00253272	-0.044212	0.0580986	-0.0200506	-0.038048
Q4G050	3	0.589387	0.075853	0.0824833	0.589387	0.157694	0.0945825	FALSE	FALSE	FALSE	0.0433532	0.0381748	-0.081528	0.0391214	-0.146219	0.107098	-0.0397764	0.0508266	-0.0110502	0.230593	-0.0359604	-0.194633	NA	NA	NA	0.0683228	-0.0232945	-0.0450284
Q4KM49	3	0.342787	0.104235	0.122383	0.342787	0.309443	0.121151	FALSE	FALSE	FALSE	0.00839539	0.0394757	-0.0478711	-0.0315792	0.00407218	0.027507	NA	NA	NA	-0.00239512	-0.0320996	0.0344947	0.118764	-0.0169779	-0.101786	0.0232962	-0.0013824	-0.0219138
Q4KM73	3	0.509881	0.0991773	0.0992862	0.509881	0.1558	0.135856	FALSE	FALSE	FALSE	0.0763273	-0.0556144	-0.0207128	0.108886	-0.135472	0.0265863	0.023414	0.0268766	-0.0502906	0.0552475	0.0189832	-0.0742307	0.0465346	-0.0493826	0.00284803	0.0620818	-0.0389219	-0.02316
Q4QRL3	3	0.633143	0.0684845	0.0739239	0.633143	0.13841	0.0860391	FALSE	TRUE	FALSE	0.0485094	0.00138202	-0.0498914	0.0761754	-0.0534533	-0.0227221	0.132903	-0.101718	-0.0311851	0.11863	-0.0602554	-0.0583744	0.0946136	0.0414642	-0.136078	0.0941662	-0.034516	-0.0596502
Q4V8B0	3	0.307668	0.147508	0.131923	0.307668	0.172364	0.240536	FALSE	FALSE	FALSE	0.0779899	-0.154893	0.0769034	0.119574	-0.0571297	-0.0624444	NA	NA	NA	NA	NA	NA	NA	NA	NA	0.098782	-0.106012	0.00722952
Q4V8K1	3	0.688686	0.0609186	0.0632485	0.688686	0.107304	0.0798428	TRUE	TRUE	FALSE	0.632462	-0.286614	-0.345848	0.169682	0.122963	-0.292645	0.467403	-0.181436	-0.285967	0.691442	-0.508617	-0.182825	0.152732	-0.204067	0.0513352	0.422744	-0.211554	-0.21119
Q53UA7	3	0.286478	0.152193	0.133204	0.286478	0.169252	0.258872	FALSE	FALSE	FALSE	-0.0257512	-0.0111411	0.0368923	0.0746284	-0.0421421	-0.0324863	0.0993968	-0.139389	0.0399926	0.0185302	-0.00389782	-0.0146323	NA	NA	NA	0.0417011	-0.0491426	0.00744155
Q5FVI6	3	0.759333	0.0460197	0.0487646	0.759333	0.0869245	0.0589578	FALSE	FALSE	FALSE	0.105007	-0.0121199	-0.0928868	0.0878174	-0.073333	-0.0144845	0.00859788	-0.0451609	0.0365631	0.0616676	0.0328889	-0.0945565	0.00887257	-0.0193113	0.0104387	0.0543924	-0.0234072	-0.0309852
Q5FWK3	3	0.604058	0.0785648	0.0804407	0.604058	0.13227	0.104667	FALSE	FALSE	FALSE	0.0277567	-0.0446301	0.0168734	-0.0122889	-0.0369385	0.0492274	0.053241	0.0328269	-0.086068	0.059596	-0.0490547	-0.0105413	-0.0157997	0.0360899	-0.0202902	0.022501	-0.0123413	-0.0101597
Q5HZE4	3	0.407584	0.123197	0.118407	0.407584	0.17241	0.178403	FALSE	FALSE	FALSE	0.137147	-0.270678	0.133531	0.0786382	-0.00435118	-0.0742871	0.0065867	0.121731	-0.128317	-0.126248	0.0863869	0.0398611	0.0488031	-0.0453748	-0.00342833	0.0289855	-0.0224573	-0.00652821
Q5MYT7	3	0.415752	0.0997204	0.113488	0.415752	0.251973	0.119067	FALSE	FALSE	FALSE	NA	NA	NA	NA	NA	NA	0.541613	-0.0965326	-0.44508	NA	NA	NA	NA	NA	NA	0.541613	-0.0965326	-0.44508
Q5PQN7	3	0.711348	0.0562893	0.0586324	0.711348	0.100229	0.0735019	FALSE	FALSE	FALSE	0.307039	-0.294136	-0.0129039	NA	NA	NA	0.0183502	0.101515	-0.119865	0.0620166	0.00307868	-0.0650953	NA	NA	NA	0.129135	-0.0631807	-0.0659548
Q5RKI0	3	0.543038	0.0917756	0.0927157	0.543038	0.148188	0.124283	FALSE	FALSE	FALSE	0.0234603	-0.00479439	-0.0186659	0.00866099	-0.00713686	-0.00152413	0.00451989	-0.0372874	0.0327675	0.0605112	-0.0107718	-0.0497395	0.0220755	-0.0109562	-0.0111192	0.0238456	-0.0141893	-0.00965626
Q5U300	3	0.351352	0.104003	0.121608	0.351352	0.301738	0.121298	FALSE	FALSE	FALSE	0.0556391	-0.0289258	-0.0267133	0.00265799	0.00206035	-0.00471834	-0.0162287	0.0224556	-0.00622682	-0.01435	0.0296559	-0.0153059	0.0311244	-0.0296905	-0.00143396	0.0117686	-0.000888897	-0.0108797
Q5U405	3	0.651334	0.0686274	0.0708489	0.651334	0.11865	0.0905397	FALSE	FALSE	FALSE	NA	NA	NA	0.0919569	-0.0478147	-0.0441422	NA	NA	NA	NA	NA	NA	NA	NA	NA	0.0919569	-0.0478147	-0.0441422
Q5XFX0	3	0.323008	0.143906	0.130524	0.323008	0.173839	0.228723	FALSE	FALSE	FALSE	0.121953	-0.0333979	-0.0885551	0.0578126	-0.103897	0.0460847	-0.0220296	-0.0192881	0.0413176	0.0182547	0.0269502	-0.0452049	-0.0418041	-0.00581897	0.0476231	0.0268373	-0.0270904	0.000253097
Q5XHY5	3	0.606997	0.0729258	0.0790549	0.606997	0.149804	0.0912189	FALSE	FALSE	FALSE	0.0854785	0.00280109	-0.0882796	NA	NA	NA	NA	NA	NA	0.0928753	-0.0402522	-0.0526232	-0.000108789	-0.0252427	0.0253515	0.059415	-0.0208979	-0.0385171
Q5XI32	3	0.56691	0.0865488	0.0879345	0.56691	0.142223	0.116384	FALSE	FALSE	FALSE	0.0340402	-0.00447739	-0.0295628	0.0293529	-0.0326187	0.00326583	0.0199184	-0.0286123	0.00869391	0.0489713	-0.0349196	-0.0140517	0.000326829	0.0243489	-0.0246757	0.0265219	-0.0152558	-0.0112661
Q5XIP9	3	0.658659	0.0640574	0.0688796	0.658659	0.127605	0.080799	FALSE	FALSE	FALSE	0.149444	0.0177947	-0.167238	0.0569369	-0.0583185	0.0013816	-0.023761	-0.0521782	0.0759392	0.0814684	-0.0084119	-0.0730565	0.0306571	-0.0108498	-0.0198073	0.058949	-0.0223927	-0.0365563
Q60520	3	0.650805	0.0654287	0.0704355	0.650805	0.130901	0.0824295	FALSE	FALSE	FALSE	NA	NA	NA	0.042805	-0.0160891	-0.0267159	NA	NA	NA	NA	NA	NA	NA	NA	NA	0.042805	-0.0160891	-0.0267159
Q60648	3	0.537632	0.0929707	0.0937933	0.537632	0.149486	0.126118	FALSE	FALSE	FALSE	0.17256	-0.107209	-0.0653506	0.300615	-0.40186	0.101246	-0.0531437	0.205964	-0.15282	-0.193741	0.218946	-0.0252054	-0.0715821	-0.00864618	0.0802283	0.0309416	-0.0185612	-0.0123803
Q60973	3	0.276961	0.154133	0.133484	0.276961	0.16742	0.268002	FALSE	FALSE	FALSE	0.110001	-0.135713	0.0257124	NA	NA	NA	NA	NA	NA	NA	NA	NA	NA	NA	NA	0.110001	-0.135713	0.0257124
Q61164	3	0.314573	0.145903	0.131337	0.314573	0.173105	0.235081	FALSE	FALSE	FALSE	0.0353514	-0.0814042	0.0460528	0.135499	-0.103843	-0.0316563	0.00502231	0.00174989	-0.0067722	NA	NA	NA	NA	NA	NA	0.0586244	-0.0611658	0.00254144
Q61550	3	0.531538	0.0850024	0.0935251	0.531538	0.185175	0.104759	FALSE	FALSE	FALSE	NA	NA	NA	0.106004	0.0462655	-0.15227	0.0572078	0.02006	-0.0772679	0.0685745	-0.00374922	-0.0648253	0.0702363	-0.153124	0.0828876	0.0755058	-0.0226369	-0.0528689
Q62095	3	0.477757	0.0926168	0.103306	0.477757	0.213669	0.112652	FALSE	FALSE	FALSE	0.134309	-0.0337501	-0.100559	NA	NA	NA	NA	NA	NA	NA	NA	NA	NA	NA	NA	0.134309	-0.0337501	-0.100559
Q62189	3	0.60216	0.0789686	0.0808246	0.60216	0.132796	0.10525	FALSE	FALSE	FALSE	NA	NA	NA	0.163269	-0.089755	-0.0735138	NA	NA	NA	NA	NA	NA	NA	NA	NA	0.163269	-0.089755	-0.0735138
Q62523	3	0.290364	0.151368	0.133034	0.290364	0.169921	0.255313	FALSE	FALSE	FALSE	0.040056	0.0268119	-0.0668679	-0.0540281	0.0614174	-0.00738933	0.025773	-0.120556	0.0947828	0.0765486	-0.0642925	-0.0122561	0.0344108	-0.0454661	0.0110553	0.0245521	-0.028417	0.00386496
Q62753	3	0.746731	0.0491054	0.0514192	0.746731	0.0890031	0.0637414	FALSE	TRUE	FALSE	0.0928588	-0.0171004	-0.0757585	0.00901614	0.00527944	-0.0142956	0.0397701	-0.0184249	-0.0213453	0.147572	-0.0781009	-0.0694711	0.0533571	-0.0530709	-0.000286213	0.0685148	-0.0322835	-0.0362313
Q63189	3	0.460186	0.0948472	0.106342	0.460186	0.223819	0.114806	TRUE	TRUE	FALSE	1.18844	-0.687465	-0.500979	1.43717	-0.690673	-0.746498	0.9413	-0.209373	-0.731927	0.726509	0.119283	-0.845792	1.02063	0.231653	-1.25229	1.06281	-0.247315	-0.815497
Q63358	3	0.512048	0.0986882	0.09886	0.512048	0.155329	0.135075	FALSE	TRUE	FALSE	NA	NA	NA	0.265738	-0.337515	0.0717762	0.171177	0.00998714	-0.181164	0.0728358	-0.0366946	-0.0361412	0.0308843	0.0264962	-0.0573805	0.135159	-0.0844314	-0.0507273
Q63468	3	0.643189	0.0703239	0.0725043	0.643189	0.121062	0.0929215	FALSE	FALSE	FALSE	0.109163	-0.102151	-0.00701265	0.186681	-0.053028	-0.133653	NA	NA	NA	NA	NA	NA	NA	NA	NA	0.147922	-0.0775893	-0.070333
Q63610	3	0.37983	0.129998	0.122977	0.37983	0.174434	0.19276	FALSE	FALSE	FALSE	0.0390208	-0.0358953	-0.00312553	0.0115264	0.016913	-0.0284394	-0.0239243	-0.0197309	0.0436552	0.110516	-0.0538258	-0.0566899	-0.0226993	-0.00306511	0.0257645	0.0228879	-0.0191208	-0.00376704
Q63644	3	0.572517	0.0786013	0.0857425	0.572517	0.165441	0.097698	FALSE	FALSE	FALSE	0.0647802	-0.0494769	-0.0153033	0.0349653	0.0362381	-0.0712034	0.0477542	-0.0725937	0.0248395	0.131814	-0.0394828	-0.0923308	-0.0319882	0.0437173	-0.0117291	0.049465	-0.0163196	-0.0331454
Q63663	3	0.512756	0.0985286	0.0987206	0.512756	0.155175	0.134821	FALSE	FALSE	FALSE	0.060478	-0.119371	0.0588928	0.0485612	-0.115555	0.0669942	0.12124	-0.0719976	-0.0492424	-0.051839	0.0214845	0.0303546	0.126604	0.0951065	-0.221711	0.0610089	-0.0380666	-0.0229424
Q63810	3	0.567112	0.0865048	0.0878939	0.567112	0.142171	0.116318	FALSE	FALSE	FALSE	0.111891	0.0412151	-0.153106	0.0640108	-0.15471	0.0906991	0.00158692	0.0602402	-0.0618271	0.0520622	-0.0787505	0.0266882	NA	NA	NA	0.0573877	-0.0330013	-0.0243865
Q640N3	3	0.441856	0.0970039	0.109396	0.441856	0.234959	0.116785	FALSE	TRUE	FALSE	0.049893	0.0323431	-0.0822361	0.0524312	-0.0543054	0.00187417	NA	NA	NA	0.127874	-0.0175542	-0.110319	0.0295423	-0.0154476	-0.0140948	0.064935	-0.013741	-0.051194
Q641X3	3	0.481522	0.105652	0.104809	0.481522	0.161574	0.146444	FALSE	FALSE	FALSE	0.00582735	-0.0293988	0.0235714	0.145499	-0.129606	-0.0158928	0.00558393	-0.017228	0.0116441	0.0671058	-0.0316316	-0.0354742	-0.0122266	0.0682527	-0.0560261	0.0423579	-0.0279223	-0.0144355
Q64399	3	0.735646	0.0513533	0.0536798	0.735646	0.0925309	0.0667894	FALSE	FALSE	FALSE	0.105772	-0.00279131	-0.102981	0.116771	-0.0740174	-0.0427535	0.0249545	0.042139	-0.0670935	NA	NA	NA	0.041971	-0.10345	0.0614792	0.0723672	-0.03453	-0.0378372
Q64478	3	0.448921	0.0961948	0.108234	0.448921	0.230594	0.116056	FALSE	FALSE	FALSE	NA	NA	NA	NA	NA	NA	0.0194833	-0.00428546	-0.0151978	NA	NA	NA	NA	NA	NA	0.0194833	-0.00428546	-0.0151978
Q64525	3	0.366873	0.103354	0.119989	0.366873	0.288511	0.121274	FALSE	FALSE	FALSE	NA	NA	NA	0.138573	-0.0143087	-0.124264	NA	NA	NA	NA	NA	NA	NA	NA	NA	0.138573	-0.0143087	-0.124264
Q64537	3	0.503927	0.0890434	0.0986237	0.503927	0.199371	0.109034	FALSE	FALSE	FALSE	0.0747446	-0.0588653	-0.0158793	0.0410829	-0.00977544	-0.0313075	0.0310516	-0.11192	0.0808681	0.0420931	0.128339	-0.170432	NA	NA	NA	0.047243	-0.0130553	-0.0341877
Q64560	3	0.388653	0.127828	0.12157	0.388653	0.173935	0.188014	FALSE	FALSE	FALSE	0.0532622	-0.086763	0.0335008	0.0397534	-0.0258278	-0.0139256	0.0333042	-0.145505	0.1122	0.112286	0.0467013	-0.158987	0.0504197	-0.0241009	-0.0263188	0.0578051	-0.047099	-0.0107061
Q64640	3	0.336935	0.140547	0.128976	0.336935	0.174656	0.218886	FALSE	FALSE	FALSE	NA	NA	NA	0.264248	-0.25336	-0.0108884	NA	NA	NA	NA	NA	NA	NA	NA	NA	0.264248	-0.25336	-0.0108884
Q64674	3	0.45313	0.0956993	0.107533	0.45313	0.228036	0.115602	FALSE	FALSE	FALSE	-0.0400509	0.0238957	0.0161552	NA	NA	NA	0.150855	-0.0408067	-0.110048	0.0990395	-0.0302611	-0.0687784	NA	NA	NA	0.0699479	-0.015724	-0.0542239
Q64737	3	0.431003	0.117538	0.114274	0.431003	0.169747	0.167437	FALSE	FALSE	FALSE	0.132021	-0.0121387	-0.119882	0.175529	-0.242151	0.0666216	0.155522	-0.0762639	-0.0792577	NA	NA	NA	-0.0164222	0.00358206	0.0128401	0.111662	-0.0817429	-0.0299195
Q66H76	3	0.315713	0.145635	0.131233	0.315713	0.173215	0.234203	FALSE	FALSE	FALSE	0.0390128	-0.0589476	0.0199348	0.00442556	-0.00352106	-0.000904502	0.00536467	0.0115874	-0.0169521	0.0536599	0.0104474	-0.0641072	-0.0696147	0.00631741	0.0632973	0.00656964	-0.00682329	0.000253653
Q66HF9	3	0.413929	0.0998925	0.11376	0.413929	0.253218	0.1192	FALSE	TRUE	FALSE	0.0676874	-0.00166353	-0.0660239	0.0471529	-0.0296583	-0.0174946	0.0531705	-0.0208959	-0.0322746	0.131609	0.00220417	-0.133813	0.0491714	-0.0112833	-0.0378881	0.0697582	-0.0122594	-0.0574988
Q66HR0	3	0.719284	0.0532637	0.0567935	0.719284	0.102876	0.0677826	FALSE	FALSE	FALSE	NA	NA	NA	NA	NA	NA	NA	NA	NA	0.108067	-0.0441882	-0.0638793	NA	NA	NA	0.108067	-0.0441882	-0.0638793
Q68A21	3	0.608557	0.077609	0.0795299	0.608557	0.131016	0.103288	FALSE	FALSE	FALSE	0.0644719	-0.0155156	-0.0489564	-0.00924548	0.0209963	-0.0117509	0.214577	-0.152666	-0.0619109	NA	NA	NA	NA	NA	NA	0.0899344	-0.0490616	-0.0408727
Q68FX1	3	0.280765	0.153373	0.133397	0.280765	0.168186	0.264279	FALSE	FALSE	FALSE	-0.0250213	0.0285044	-0.00348311	0.0578346	-0.101904	0.0440692	NA	NA	NA	-0.0147908	0.0515748	-0.0367839	NA	NA	NA	0.00600748	-0.00727486	0.00126738
Q69ZK0	3	0.333418	0.104377	0.123121	0.333418	0.318232	0.120851	FALSE	TRUE	FALSE	0.225687	0.0216104	-0.247298	NA	NA	NA	NA	NA	NA	0.161209	-0.0114889	-0.149721	0.212585	-0.0346265	-0.177959	0.199827	-0.00816834	-0.191659
Q6AXU6	3	0.333837	0.141299	0.129341	0.333837	0.174515	0.221007	FALSE	FALSE	FALSE	0.133505	-0.0990529	-0.0344522	0.0726073	-0.100778	0.028171	NA	NA	NA	NA	NA	NA	NA	NA	NA	0.103056	-0.0999156	-0.00314061
Q6AY20	3	0.346626	0.138178	0.127767	0.346626	0.174952	0.212477	FALSE	FALSE	FALSE	NA	NA	NA	0.0772628	-0.112621	0.0353578	NA	NA	NA	NA	NA	NA	0.000113596	0.0408915	-0.0410051	0.0386882	-0.0358645	-0.00282365
Q6AYA1	3	0.58672	0.0822698	0.0839447	0.58672	0.137008	0.110057	FALSE	FALSE	FALSE	0.0672835	-0.0325954	-0.0346881	0.198901	-0.116574	-0.0823273	NA	NA	NA	NA	NA	NA	NA	NA	NA	0.133092	-0.0745845	-0.0585077
Q6AYG3	3	0.350222	0.137295	0.127294	0.350222	0.175008	0.210181	FALSE	FALSE	FALSE	NA	NA	NA	-0.0219572	-0.126049	0.148007	NA	NA	NA	0.267417	-0.294042	0.0266251	0.178792	0.0315326	-0.210325	0.141417	-0.12952	-0.0118978
Q6AYH5	3	0.694982	0.0596293	0.0619663	0.694982	0.105351	0.0780714	FALSE	FALSE	FALSE	0.0505519	0.00409793	-0.0546498	0.0283701	-0.0789132	0.0505431	0.0961773	-0.0985382	0.00236098	-0.0432625	0.0771735	-0.033911	-0.0239445	0.0425252	-0.0185808	0.0215785	-0.010731	-0.0108475
Q6AYJ8	3	0.319346	0.144777	0.13089	0.319346	0.173543	0.231444	FALSE	FALSE	FALSE	0.131256	-0.0413034	-0.0899526	-0.0865319	-0.021628	0.10816	0.0520231	0.105404	-0.157427	0.0759921	-0.191023	0.115031	0.0507403	-0.0802556	0.0295152	0.0446959	-0.0457612	0.00106527
Q6AYS8	3	0.368863	0.132702	0.124655	0.368863	0.174852	0.198928	FALSE	FALSE	FALSE	0.00615487	-0.182911	0.176756	NA	NA	NA	-0.03383	0.241029	-0.207199	NA	NA	NA	0.102999	-0.123127	0.0201273	0.0251081	-0.0216695	-0.00343858
Q6IRK9	3	0.70418	0.0577502	0.0600927	0.70418	0.10248	0.0754973	FALSE	FALSE	FALSE	0.219487	-0.0934384	-0.126049	0.399729	-0.174604	-0.225124	NA	NA	NA	-0.167728	0.165399	0.0023292	0.193353	-0.215114	0.0217611	0.16121	-0.0794395	-0.0817706
Q6MG14	3	0.352808	0.13666	0.126946	0.352808	0.17503	0.208557	FALSE	FALSE	FALSE	0.120305	-0.403271	0.282966	-0.0333799	0.152115	-0.118735	NA	NA	NA	0.208313	-0.016938	-0.191375	NA	NA	NA	0.0984129	-0.0893644	-0.00904843
Q6P069	3	0.396209	0.101429	0.116301	0.396209	0.265757	0.120303	FALSE	FALSE	FALSE	0.0977375	-0.0543202	-0.0434173	-0.0875307	0.0889073	-0.00137659	0.131759	-0.0652477	-0.0665116	0.0973109	-0.0159731	-0.0813378	-0.0822482	0.0230233	0.0592249	0.0314057	-0.00472205	-0.0266837
Q6P2B1	3	0.433574	0.0979142	0.11073	0.433574	0.240201	0.117581	FALSE	TRUE	FALSE	0.392934	-0.0231707	-0.381349	0.0765233	-0.0151347	-0.0613886	NA	NA	NA	0.0897924	-0.0841984	-0.00559397	0.168891	-0.0288335	-0.140057	0.182035	-0.0378343	-0.147097
Q6P542	3	0.294508	0.150469	0.132819	0.294508	0.170585	0.25162	FALSE	FALSE	FALSE	0.113957	0.00133988	-0.115297	0.109891	-0.224152	0.114261	-0.109178	0.032706	0.0764718	NA	NA	NA	-0.0335355	0.0979452	-0.0644097	0.0202837	-0.0230402	0.0027565
Q6P6R2	3	0.387065	0.102118	0.117527	0.387065	0.272563	0.120726	FALSE	FALSE	FALSE	0.0124263	0.053909	-0.0663353	0.0538362	0.0498488	-0.103685	0.0548069	-0.0532985	-0.00150835	0.00309977	-0.0415708	0.038471	0.0256783	-0.0293252	0.0036469	0.0299695	-0.00408734	-0.0258821
Q6P6T4	3	0.314981	0.145807	0.1313	0.314981	0.173145	0.234767	FALSE	FALSE	FALSE	0.042906	-0.0322597	-0.0106463	-0.00603138	-0.0629228	0.0689542	0.0311978	0.0187734	-0.0499712	0.132612	-0.0337311	-0.0988811	-0.000317945	-0.0985718	0.0988898	0.0400734	-0.0417424	0.00166905
Q6P747	3	0.722516	0.054018	0.0563565	0.722516	0.0967014	0.0704081	FALSE	FALSE	FALSE	0.096618	-0.0362602	-0.0603578	0.11343	-0.058676	-0.0547543	0.0696113	-0.000911698	-0.0686996	-0.0420153	0.0169513	0.0250641	0.0507399	-0.0606149	0.009875	0.0576768	-0.0279023	-0.0297745
Q6P9R2	3	0.48037	0.0922728	0.102846	0.48037	0.2122	0.112312	FALSE	TRUE	FALSE	0.0720237	-0.0362476	-0.0357762	-0.0165384	0.0274131	-0.0108746	NA	NA	NA	0.183598	-0.0189558	-0.164643	0.140272	-0.0685372	-0.071735	0.094839	-0.0240819	-0.0707571
Q6PD03	3	0.378376	0.102701	0.118631	0.378376	0.279264	0.12103	FALSE	FALSE	FALSE	0.149766	-0.0876098	-0.0621558	0.01864	-0.00556796	-0.013072	0.051234	0.0287166	-0.0799506	0.0870757	0.0305339	-0.11761	-0.123926	0.0115317	0.112395	0.0365578	-0.0044791	-0.0320787
Q6PEC0	3	0.465004	0.109488	0.107967	0.465004	0.164571	0.15297	FALSE	FALSE	FALSE	0.479364	-0.362926	-0.116438	NA	NA	NA	NA	NA	NA	NA	NA	NA	0.0636977	-0.00667033	-0.0570274	0.271531	-0.184798	-0.0867328
Q6PGG2	3	0.726772	0.0531538	0.055489	0.726772	0.0953518	0.0692334	FALSE	FALSE	FALSE	0.0934135	-0.0275408	-0.0658726	-0.126141	0.0773561	0.0487848	0.00507037	-0.0241785	0.0191081	0.0993843	-0.0764427	-0.0229416	0.0106284	0.011139	-0.0217675	0.0164711	-0.00793339	-0.00853774
Q6PHN9	3	0.614423	0.0716752	0.0776021	0.614423	0.146531	0.0897691	FALSE	FALSE	FALSE	NA	NA	NA	NA	NA	NA	NA	NA	NA	NA	NA	NA	0.0616918	-0.0219667	-0.0397251	0.0616918	-0.0219667	-0.0397251
Q6UPR8	3	0.424518	0.0988592	0.112152	0.424518	0.246094	0.118376	FALSE	FALSE	FALSE	0.0579379	-0.0175084	-0.0404295	0.0261082	-0.0144187	-0.0116896	0.00469248	0.0132395	-0.017932	0.0501972	-0.0076977	-0.0424995	NA	NA	NA	0.034734	-0.00659631	-0.0281377
Q6VBQ5	3	0.329628	0.1044	0.123385	0.329628	0.3219	0.120687	FALSE	TRUE	FALSE	NA	NA	NA	0.242047	-0.0472469	-0.1948	0.271936	0.0477974	-0.319734	0.127103	0.0500945	-0.177198	0.113384	-0.075678	-0.0377057	0.188617	-0.00625825	-0.182359
Q6WVG3	3	0.41769	0.0995348	0.113196	0.41769	0.250658	0.118921	FALSE	TRUE	FALSE	0.230461	-0.0923654	-0.138096	0.449622	-0.322332	-0.12729	0.140247	0.134496	-0.274743	-0.0215979	0.160359	-0.138761	0.172071	-0.0557339	-0.116337	0.194161	-0.0351152	-0.159046
Q6X9T7	3	0.68207	0.0622761	0.0645955	0.68207	0.109345	0.081713	FALSE	FALSE	FALSE	NA	NA	NA	NA	NA	NA	0.322514	-0.16247	-0.160045	NA	NA	NA	NA	NA	NA	0.322514	-0.16247	-0.160045
Q76EI6	3	0.572821	0.0785523	0.085684	0.572821	0.1653	0.0976429	FALSE	FALSE	FALSE	NA	NA	NA	NA	NA	NA	NA	NA	NA	0.236678	-0.0781338	-0.158544	NA	NA	NA	0.236678	-0.0781338	-0.158544
Q76MZ3	3	0.336112	0.104349	0.122921	0.336112	0.315665	0.120953	FALSE	FALSE	FALSE	0.0857861	-0.0276072	-0.0581789	0.0545442	-0.0356651	-0.0188791	0.0106441	0.0627998	-0.0734439	0.00547172	0.0250181	-0.0304898	0.0479908	-0.0340041	-0.0139867	0.0408874	-0.00189171	-0.0389957
Q7TMY8	3	0.383722	0.12904	0.122362	0.383722	0.174231	0.190644	FALSE	FALSE	FALSE	NA	NA	NA	NA	NA	NA	NA	NA	NA	NA	NA	NA	0.149143	-0.123214	-0.0259288	0.149143	-0.123214	-0.0259288
Q7TPB1	3	0.337355	0.140444	0.128926	0.337355	0.174674	0.218601	FALSE	FALSE	FALSE	0.00799574	0.000254127	-0.00824987	0.00737992	-0.0149742	0.00759429	NA	NA	NA	NA	NA	NA	NA	NA	NA	0.00768783	-0.00736004	-0.000327787
Q7TSI3	3	0.374696	0.102925	0.119078	0.374696	0.282173	0.121128	FALSE	TRUE	FALSE	0.0648929	-0.114414	0.0495214	0.0735715	0.00376223	-0.0773338	0.0738871	0.0341309	-0.108018	0.224241	0.0690291	-0.29327	0.162808	-0.0623226	-0.100485	0.11988	-0.0139629	-0.105917
Q80UP5	3	0.308813	0.147244	0.131831	0.308813	0.172496	0.239616	FALSE	FALSE	FALSE	NA	NA	NA	NA	NA	NA	0.236522	-0.11804	-0.118482	0.0340242	-0.170931	0.136907	NA	NA	NA	0.135273	-0.144486	0.00921245
Q80X90	3	0.706654	0.0555377	0.0593204	0.706654	0.107942	0.0705468	FALSE	FALSE	FALSE	0.00412583	-0.00629714	0.00217131	0.199247	-0.156691	-0.0425555	0.0136271	0.0242584	-0.0378856	-0.0900975	0.137619	-0.0475219	0.0201386	-0.0581398	0.0380012	0.0294081	-0.01185	-0.0175581
Q80Z29	3	0.278677	0.153793	0.133449	0.278677	0.167771	0.266311	FALSE	FALSE	FALSE	-0.0131579	-0.113341	0.126499	0.0606577	-0.0970573	0.0363996	NA	NA	NA	0.102759	-0.0479501	-0.0548092	0.0502949	0.0129995	-0.0632944	0.0501385	-0.0613373	0.0111988
Q80ZG1	3	0.521781	0.0965007	0.0969394	0.521781	0.153166	0.131612	FALSE	FALSE	FALSE	NA	NA	NA	NA	NA	NA	NA	NA	NA	0.260123	-0.159936	-0.100187	NA	NA	NA	0.260123	-0.159936	-0.100187
Q8BHN3	3	0.345745	0.138394	0.127881	0.345745	0.174934	0.213046	FALSE	FALSE	FALSE	0.0334354	-0.0290084	-0.00442699	0.00656695	0.00111309	-0.00768004	0.0126867	-0.0187123	0.00602566	-0.0227822	-0.000525003	0.0233072	0.0357439	-0.0139091	-0.0218348	0.0131301	-0.0122084	-0.000921779
Q8BJY1	3	0.369278	0.103229	0.119715	0.369278	0.286539	0.121238	FALSE	FALSE	FALSE	0.0817559	-0.00656832	-0.0751875	0.112395	-0.0873209	-0.0250742	-0.0104288	0.00826306	0.00216576	0.0374191	0.0873085	-0.124728	0.0498773	-0.0307828	-0.0190946	0.0542037	-0.0058201	-0.0483836
Q8BMD8	3	0.343747	0.104214	0.122301	0.343747	0.308564	0.121174	FALSE	FALSE	FALSE	-0.0201596	-0.0174586	0.0376182	-0.00211316	0.040821	-0.0387078	0.0632701	-0.0536486	-0.00962148	0.0494955	0.00905124	-0.0585468	-0.00676308	0.0161118	-0.00934876	0.016746	-0.00102463	-0.0157213
Q8BPU7	3	0.522784	0.0863104	0.0951567	0.522784	0.189588	0.106161	FALSE	TRUE	FALSE	0.0713404	-0.0402573	-0.0310831	0.0732011	-0.0599876	-0.0132135	0.0506402	0.00721904	-0.0578593	0.0269688	0.0292188	-0.0561876	0.034467	-0.0112969	-0.0231701	0.0513235	-0.0150208	-0.0363027
Q8BUK6	3	0.562653	0.087475	0.0887895	0.562653	0.143314	0.117769	FALSE	FALSE	FALSE	NA	NA	NA	0.00799669	-0.0211313	0.0131346	0.0210783	-0.0831865	0.0621082	-0.026025	0.0809289	-0.0549039	0.0390228	-0.000953812	-0.038069	0.0105182	-0.00608566	-0.00443252
Q8BVE3	3	0.34036	0.139712	0.12856	0.34036	0.174786	0.216582	FALSE	FALSE	FALSE	0.103489	-0.0475732	-0.0559158	-0.00666646	-0.0327212	0.0393877	0.0769259	-0.0357935	-0.0411324	-0.00187761	0.0143523	-0.0124747	-0.0618382	-0.00249407	0.0643323	0.0220065	-0.0208459	-0.00116059
Q8BYA0	3	0.759249	0.0465592	0.0488639	0.759249	0.0850454	0.060283	FALSE	FALSE	FALSE	0.212229	0.0206456	-0.232875	NA	NA	NA	NA	NA	NA	NA	NA	NA	0.154755	-0.190702	0.0359468	0.183492	-0.085028	-0.0984639
Q8C0L0	3	0.311563	0.146606	0.131602	0.311563	0.172798	0.237431	FALSE	FALSE	FALSE	0.087032	-0.0537241	-0.0333079	-0.108379	0.0648849	0.0434942	0.149388	-0.100117	-0.0492704	0.0554911	-0.0592443	0.00375316	-0.0404234	-0.00293837	0.0433617	0.0286217	-0.0302279	0.00160617
Q8CDN6	3	0.385662	0.128563	0.122052	0.385662	0.17412	0.189603	FALSE	FALSE	FALSE	NA	NA	NA	0.0753136	-0.0618799	-0.0134337	NA	NA	NA	NA	NA	NA	NA	NA	NA	0.0753136	-0.0618799	-0.0134337
Q8CH18	3	0.727559	0.0529941	0.0553287	0.727559	0.0951021	0.0690165	FALSE	FALSE	FALSE	NA	NA	NA	0.122411	-0.0750937	-0.047317	NA	NA	NA	NA	NA	NA	0.0363838	-0.00132785	-0.035056	0.0793972	-0.0382108	-0.0411865
Q8CI94	3	0.678231	0.0630656	0.0653772	0.678231	0.110524	0.082803	FALSE	FALSE	FALSE	0.0817406	-0.0463221	-0.0354185	NA	NA	NA	NA	NA	NA	NA	NA	NA	0.051878	-0.0212505	-0.0306275	0.0668093	-0.0337863	-0.033023
Q8K003	3	0.36228	0.134326	0.12562	0.36228	0.174989	0.202784	FALSE	FALSE	FALSE	0.0806432	-0.0587726	-0.0218707	0.0735012	-0.17426	0.100759	NA	NA	NA	NA	NA	NA	0.0525265	0.0509951	-0.103522	0.0688903	-0.0606791	-0.00821126
Q8K1R7	3	0.553027	0.0895785	0.0907191	0.553027	0.145737	0.120938	FALSE	FALSE	FALSE	0.03812	-0.0330787	-0.00504125	0.0818761	-0.105247	0.0233712	0.0801985	0.00479376	-0.0849923	0.0428933	0.0455014	-0.0883948	-0.0452595	-0.0279886	0.0732482	0.0395657	-0.0232039	-0.0163618
Q8K2F0	3	0.572514	0.0853332	0.0868076	0.572514	0.140771	0.114575	FALSE	FALSE	FALSE	NA	NA	NA	0.0353262	-0.0201671	-0.015159	NA	NA	NA	NA	NA	NA	NA	NA	NA	0.0353262	-0.0201671	-0.015159
Q8K2H4	3	0.350005	0.104046	0.121736	0.350005	0.30293	0.121283	FALSE	FALSE	FALSE	0.106391	-0.0218601	-0.0845308	-0.0213859	0.127792	-0.106406	0.056732	-0.0811854	0.0244534	0.196995	-0.0517975	-0.145198	0.0010062	0.00224068	-0.00324687	0.0679477	-0.00496212	-0.0629856
Q8K2V1	3	0.584071	0.0767253	0.0835132	0.584071	0.160114	0.095576	FALSE	FALSE	FALSE	NA	NA	NA	NA	NA	NA	NA	NA	NA	0.501954	-0.169435	-0.332519	NA	NA	NA	0.501954	-0.169435	-0.332519
Q8QZY9	3	0.405665	0.123665	0.118735	0.405665	0.172591	0.179344	FALSE	FALSE	FALSE	0.0819708	-0.0275329	-0.0544379	0.0842641	-0.096495	0.0122308	NA	NA	NA	0.0848524	-0.0714666	-0.0133858	NA	NA	NA	0.0836958	-0.0651648	-0.018531
Q8R1Q8	3	0.506059	0.100042	0.100036	0.506059	0.156621	0.137242	FALSE	FALSE	FALSE	NA	NA	NA	NA	NA	NA	0.16798	-0.00941684	-0.158563	NA	NA	NA	0.163514	-0.199756	0.0362411	0.165747	-0.104586	-0.0611611
Q8R3E3	3	0.724123	0.0536916	0.056029	0.724123	0.0961922	0.0699644	FALSE	FALSE	FALSE	NA	NA	NA	NA	NA	NA	NA	NA	NA	0.14334	-0.0692295	-0.0741107	NA	NA	NA	0.14334	-0.0692295	-0.0741107
Q8R511	3	0.589052	0.0817694	0.083474	0.589052	0.13638	0.109325	FALSE	FALSE	FALSE	-0.00078648	0.0269267	-0.0261402	0.0183156	0.00719089	-0.0255065	0.0165992	-0.0540393	0.0374401	0.0953432	-0.0654933	-0.02985	0.0487378	-0.0141577	-0.0345801	0.0356419	-0.0199145	-0.0157273
Q8VBT6	3	0.350955	0.104016	0.121646	0.350955	0.302089	0.121294	FALSE	TRUE	FALSE	0.181991	0.00907084	-0.191062	NA	NA	NA	0.106092	0.0282099	-0.134302	0.0950461	-0.038385	-0.056661	0.152495	-0.0389579	-0.113537	0.133906	-0.0100156	-0.123891
Q8VD04	3	0.378908	0.102667	0.118565	0.378908	0.278846	0.121014	FALSE	FALSE	FALSE	0.0998874	-0.0123248	-0.0875625	NA	NA	NA	NA	NA	NA	NA	NA	NA	NA	NA	NA	0.0998874	-0.0123248	-0.0875625
Q8VD48	3	0.627494	0.0694527	0.075036	0.627494	0.140842	0.0871755	FALSE	FALSE	FALSE	NA	NA	NA	0.141982	-0.0516037	-0.0903784	NA	NA	NA	NA	NA	NA	NA	NA	NA	0.141982	-0.0516037	-0.0903784
Q8VDD5	3	0.650921	0.0654086	0.0704127	0.650921	0.130852	0.0824057	FALSE	FALSE	FALSE	0.0248328	0.0356171	-0.06045	0.0235804	-0.0381237	0.0145433	0.0834275	-0.0147083	-0.0687193	0.114539	-0.0391227	-0.0754163	0.01928	-0.0435314	0.0242514	0.053132	-0.0199738	-0.0331582
Q8VDJ3	3	0.615757	0.0760842	0.0780714	0.615757	0.128989	0.101098	FALSE	FALSE	FALSE	0.057203	-0.0309423	-0.0262607	NA	NA	NA	NA	NA	NA	NA	NA	NA	NA	NA	NA	0.057203	-0.0309423	-0.0262607
Q8VDM6	3	0.335908	0.140796	0.129098	0.335908	0.174612	0.219585	FALSE	FALSE	FALSE	0.0542342	-0.0482518	-0.00598237	0.109113	-0.0342222	-0.0748912	0.0307427	-0.129265	0.0985223	0.0456831	-0.0409837	-0.00469935	0.0111002	0.011302	-0.0224023	0.0501747	-0.0482841	-0.00189058
Q91V92	3	0.427681	0.118336	0.114873	0.427681	0.170173	0.168938	FALSE	FALSE	FALSE	0.0409967	-0.0593405	0.0183438	0.160515	-0.124216	-0.0362984	0.00980886	-0.000981339	-0.00882752	-0.00462669	-0.0525718	0.0571985	0.15714	-0.0312947	-0.125846	0.0727667	-0.0536809	-0.0190858
Q91VJ4	3	0.383359	0.129129	0.12242	0.383359	0.174251	0.19084	FALSE	FALSE	FALSE	0.0337605	0.0364222	-0.0701827	0.070015	-0.000489193	-0.0695258	0.094698	-0.0837088	-0.0109892	0.130509	-0.289052	0.158543	0.00624196	0.0595967	-0.0658387	0.0670449	-0.0554462	-0.0115987
Q91VR8	3	0.390765	0.127309	0.121227	0.390765	0.173795	0.186905	FALSE	FALSE	FALSE	NA	NA	NA	NA	NA	NA	0.0360068	0.019902	-0.0559088	NA	NA	NA	0.019729	-0.0650508	0.0453218	0.0278679	-0.0225744	-0.00529351
Q91XS8	3	0.522575	0.0863414	0.0951955	0.522575	0.189695	0.106194	FALSE	TRUE	FALSE	0.188905	-0.00348134	-0.185424	-0.0428935	0.019806	0.0230875	NA	NA	NA	0.156114	-0.0744206	-0.0816936	0.118291	-0.0648736	-0.053417	0.105104	-0.0307424	-0.0743617
Q91Y81	3	0.546473	0.0910185	0.0920299	0.546473	0.147353	0.123126	FALSE	FALSE	FALSE	NA	NA	NA	0.145353	-0.086056	-0.0592966	NA	NA	NA	NA	NA	NA	NA	NA	NA	0.145353	-0.086056	-0.0592966
Q91ZJ5	3	0.418622	0.0994445	0.113055	0.418622	0.250029	0.11885	FALSE	FALSE	FALSE	0.0306683	-0.0679188	0.0372505	0.0653642	0.00589351	-0.0712577	0.084863	-0.034725	-0.050138	0.0871101	0.0846045	-0.171715	0.00655653	-0.0378545	0.0312979	0.0549124	-0.0100001	-0.0449124
Q91ZR1	3	0.378324	0.130369	0.123213	0.378324	0.174505	0.19359	FALSE	FALSE	FALSE	NA	NA	NA	-0.0249676	0.00846961	0.016498	0.0766924	-0.0468054	-0.029887	0.067574	-0.0169985	-0.0505755	0.0732766	-0.106251	0.0329742	0.0481438	-0.0403962	-0.0077476
Q920P6	3	0.531658	0.0942966	0.0949815	0.531658	0.150895	0.128169	FALSE	FALSE	FALSE	0.0560555	-0.00260818	-0.0534474	0.104769	-0.162112	0.0573428	0.0874735	-0.0190269	-0.0684467	0.0314772	0.0383618	-0.069839	0.0124585	-0.0315264	0.0190679	0.0584468	-0.0353823	-0.0230645
Q920Q0	3	0.76188	0.0455629	0.0482542	0.76188	0.0858963	0.058407	FALSE	FALSE	FALSE	0.130066	-0.137697	0.00763133	-0.00846139	-0.041438	0.0498994	0.0972276	-0.0127501	-0.0844775	0.0730779	0.0492397	-0.122318	0.00779681	0.0131096	-0.0209064	0.0599414	-0.0259072	-0.0340342
Q921G6	3	0.595152	0.074901	0.0813637	0.595152	0.15509	0.0934933	FALSE	FALSE	FALSE	NA	NA	NA	0.0407641	-0.0317557	-0.00900842	NA	NA	NA	NA	NA	NA	0.127403	-0.0261869	-0.101216	0.0840835	-0.0289713	-0.0551122
Q925Q9	3	0.370499	0.103163	0.119574	0.370499	0.285547	0.121217	FALSE	TRUE	FALSE	0.0541645	-0.0746319	0.0204674	0.113555	-0.0504782	-0.0630764	0.0955379	0.0200757	-0.115614	0.0869193	0.07083	-0.157749	0.0476131	-0.00933192	-0.0382812	0.0795579	-0.00870728	-0.0708506
Q99J45	3	0.343376	0.138975	0.128184	0.343376	0.174877	0.214589	FALSE	FALSE	FALSE	NA	NA	NA	0.0416305	0.016147	-0.0577775	NA	NA	NA	0.145976	-0.0537531	-0.0922226	0.00870669	-0.146414	0.137707	0.0654376	-0.06134	-0.00409759
Q99K48	3	0.352694	0.136687	0.126961	0.352694	0.175029	0.208628	FALSE	FALSE	FALSE	NA	NA	NA	0.103806	-0.0942972	-0.00950922	NA	NA	NA	NA	NA	NA	NA	NA	NA	0.103806	-0.0942972	-0.00950922
Q99KE1	3	0.374513	0.102936	0.1191	0.374513	0.282319	0.121132	FALSE	TRUE	FALSE	0.10469	-0.0345342	-0.0701562	0.147625	-0.0506641	-0.0969611	0.245802	0.0302619	-0.276064	0.0579507	-0.0287416	-0.0292092	0.00538206	0.0184535	-0.0238355	0.11229	-0.0130449	-0.0992452
Q99LL3	3	0.404927	0.100705	0.115077	0.404927	0.259486	0.119805	FALSE	FALSE	FALSE	0.136844	-0.06278	-0.0740641	-0.204587	0.0749081	0.129679	0.101932	0.0168998	-0.118831	0.119976	-0.0597896	-0.0601859	0.0626081	-0.00459726	-0.0580108	0.0433545	-0.00707181	-0.0362827
Q99M64	3	0.341657	0.104259	0.122479	0.341657	0.310482	0.121123	FALSE	FALSE	FALSE	0.124592	0.0624009	-0.186993	-0.101528	-0.00631067	0.107839	NA	NA	NA	NA	NA	NA	0.168116	-0.0670172	-0.101099	0.0637266	-0.00364233	-0.0600842
Q99ML5	3	0.395339	0.101498	0.11642	0.395339	0.266394	0.120348	FALSE	FALSE	FALSE	0.054732	0.00303047	-0.0577624	0.0114206	-0.0602627	0.0488421	0.0928214	0.0850391	-0.17786	NA	NA	NA	-0.0679739	-0.0413707	0.109345	0.02275	-0.00339098	-0.019359
Q99MZ8	3	0.676008	0.0635229	0.0658295	0.676008	0.111204	0.0834354	FALSE	FALSE	FALSE	0.0704605	-0.0289128	-0.0415477	-0.0221925	0.0382131	-0.0160206	-0.0199192	-0.0351839	0.0551031	0.105164	-0.0353612	-0.0698032	0.070831	-0.0423273	-0.0285037	0.0408688	-0.0207144	-0.0201544
Q9CR00	3	0.724638	0.0522969	0.0557214	0.724638	0.100739	0.066605	FALSE	FALSE	FALSE	NA	NA	NA	NA	NA	NA	NA	NA	NA	0.0358931	-0.0147681	-0.021125	NA	NA	NA	0.0358931	-0.0147681	-0.021125
Q9CWZ7	3	0.371231	0.103123	0.119489	0.371231	0.284954	0.121203	FALSE	FALSE	FALSE	0.0707954	0.0188799	-0.0896753	0.0762248	-0.0351524	-0.0410724	NA	NA	NA	NA	NA	NA	NA	NA	NA	0.0735101	-0.00813626	-0.0653739
Q9CZE3	3	0.478787	0.0924815	0.103125	0.478787	0.213089	0.112518	FALSE	TRUE	FALSE	0.0907357	0.0260206	-0.116756	0.238578	-0.214375	-0.0242027	0.0218206	0.0362202	-0.0580408	0.0946296	7.08e-06	-0.0946367	-0.0173396	0.044023	-0.0266834	0.0856849	-0.0216209	-0.064064
Q9D0F9	3	0.629071	0.0732789	0.075371	0.629071	0.125181	0.097098	FALSE	FALSE	FALSE	0.108215	-0.0746339	-0.0335809	NA	NA	NA	0.0584759	-0.081305	0.022829	0.245375	-0.0566599	-0.188715	-0.0210238	0.00427146	0.0167523	0.0977605	-0.0520818	-0.0456787
Q9D0J8	3	0.632532	0.0685894	0.0740443	0.632532	0.138672	0.0861625	FALSE	FALSE	FALSE	0.100996	-0.0663613	-0.0346348	0.119971	-0.117897	-0.00207329	0.00393859	0.0771169	-0.0810555	-0.00230278	0.0915682	-0.0892655	0.0134892	-0.0708862	0.0573969	0.0472183	-0.0172919	-0.0299264
Q9D2V7	3	0.54539	0.0828872	0.0909191	0.54539	0.178344	0.10246	FALSE	FALSE	FALSE	0.0165733	-0.0139799	-0.00259334	0.0302785	-0.058756	0.0284774	-0.0198738	0.0499528	-0.030079	0.00276212	0.0474186	-0.0501807	0.0876099	-0.0610799	-0.02653	0.02347	-0.00728889	-0.0161811
Q9D620	3	0.36097	0.134649	0.125808	0.36097	0.175006	0.203567	FALSE	FALSE	FALSE	NA	NA	NA	0.139608	-0.123477	-0.0161314	NA	NA	NA	NA	NA	NA	NA	NA	NA	0.139608	-0.123477	-0.0161314
Q9D6Z1	3	0.622491	0.074663	0.076706	0.622491	0.127072	0.0990671	FALSE	FALSE	FALSE	0.0514175	0.0258993	-0.0773168	0.136691	-0.04459	-0.0921015	NA	NA	NA	-0.0630355	-0.0400884	0.103124	0.073611	-0.0478615	-0.0257495	0.0496711	-0.0266602	-0.0230109
Q9D868	3	0.341333	0.139474	0.12844	0.341333	0.174817	0.215936	FALSE	FALSE	FALSE	-0.0131388	0.00722054	0.00591822	-0.0337427	-0.0656119	0.0993546	NA	NA	NA	NA	NA	NA	0.149944	-0.0389042	-0.11104	0.0343541	-0.0324319	-0.00192225
Q9D8C4	3	0.405114	0.123799	0.118829	0.405114	0.172642	0.179616	FALSE	FALSE	FALSE	NA	NA	NA	NA	NA	NA	NA	NA	NA	0.179579	-0.140017	-0.0395621	NA	NA	NA	0.179579	-0.140017	-0.0395621
Q9D8V0	3	0.71832	0.0534377	0.0569865	0.71832	0.103262	0.0679944	FALSE	FALSE	FALSE	NA	NA	NA	0.047198	-0.0192774	-0.0279206	NA	NA	NA	NA	NA	NA	NA	NA	NA	0.047198	-0.0192774	-0.0279206
Q9DB34	3	0.743109	0.048953	0.0520187	0.743109	0.0933935	0.0625257	FALSE	FALSE	FALSE	0.0501899	-0.00328723	-0.0469026	-0.0421242	0.0757385	-0.0336143	0.159321	-0.175947	0.0166268	0.142025	-0.0126263	-0.129399	0.000774399	-0.0143663	0.0135919	0.0620372	-0.0260977	-0.0359395
Q9DCD6	3	0.570896	0.0856837	0.0871331	0.570896	0.141192	0.115095	FALSE	FALSE	FALSE	0.018624	0.0153476	-0.0339716	NA	NA	NA	0.0610409	-0.0901977	0.0291567	-0.00723707	0.0141534	-0.00691629	0.00856367	0.0143596	-0.0229233	0.0202479	-0.0115843	-0.0086636
Q9DCV4	3	0.557866	0.0885195	0.0897497	0.557866	0.144526	0.119339	FALSE	FALSE	FALSE	NA	NA	NA	NA	NA	NA	NA	NA	NA	0.346184	-0.201637	-0.144546	NA	NA	NA	0.346184	-0.201637	-0.144546
Q9DCZ1	3	0.350884	0.104018	0.121653	0.350884	0.302151	0.121293	FALSE	FALSE	FALSE	NA	NA	NA	NA	NA	NA	0.235032	0.0371175	-0.27215	-0.0126535	-0.053721	0.0663745	NA	NA	NA	0.111189	-0.00830176	-0.102888
Q9EPU0	3	0.329307	0.142395	0.129854	0.329307	0.174267	0.224177	FALSE	FALSE	FALSE	0.114368	0.0257223	-0.14009	0.0515252	-0.128823	0.0772976	0.0851006	-0.0649346	-0.020166	-0.0427757	-0.00973778	0.0525135	0.0219195	-0.0490856	0.0271662	0.0460275	-0.0453717	-0.000655809
Q9ERA9	3	0.696479	0.0573612	0.061353	0.696479	0.11205	0.0727564	FALSE	FALSE	FALSE	NA	NA	NA	NA	NA	NA	NA	NA	NA	NA	NA	NA	0.0576396	-0.0229508	-0.0346888	0.0576396	-0.0229508	-0.0346888
Q9ERN0	3	0.476946	0.10671	0.105689	0.476946	0.162433	0.148223	FALSE	FALSE	FALSE	0.101456	-0.0447734	-0.0566823	-0.0493595	0.0677605	-0.018401	0.0642694	-0.0857556	0.0214862	0.0806717	-0.066133	-0.0145387	-0.0315879	0.0188916	0.0126963	0.0330899	-0.022002	-0.0110879
Q9EST5	3	0.614577	0.0763337	0.0783105	0.614577	0.129323	0.101456	FALSE	FALSE	FALSE	0.00378159	-0.109636	0.105854	NA	NA	NA	-0.0509955	0.176816	-0.125821	0.0703439	-0.0797093	0.00936536	NA	NA	NA	0.00771	-0.00417625	-0.00353375
Q9ET30	3	0.493654	0.102865	0.10246	0.493654	0.159195	0.141826	FALSE	FALSE	FALSE	NA	NA	NA	NA	NA	NA	NA	NA	NA	0.0765306	-0.0493443	-0.0271863	NA	NA	NA	0.0765306	-0.0493443	-0.0271863
Q9JHJ0	3	0.383421	0.102371	0.117998	0.383421	0.275345	0.120866	FALSE	FALSE	FALSE	0.0791318	-0.0220257	-0.0571061	0.100628	-0.0682658	-0.0323626	-0.0709551	0.105035	-0.0340795	0.0305777	-0.00459787	-0.0259798	0.0150441	-0.0303195	0.0152755	0.0308854	-0.00403487	-0.0268505
Q9JHW0	3	0.48847	0.104053	0.103466	0.48847	0.160229	0.143782	FALSE	FALSE	FALSE	0.0900415	-0.0586	-0.0314415	NA	NA	NA	NA	NA	NA	NA	NA	NA	NA	NA	NA	0.0900415	-0.0586	-0.0314415
Q9JI11	3	0.352615	0.103961	0.121487	0.352615	0.300627	0.12131	FALSE	TRUE	FALSE	0.0476247	0.00537494	-0.0529996	0.0221355	-0.0146883	-0.00744717	0.0745077	-0.0153518	-0.0591559	0.0488881	0.00875423	-0.0576424	0.0417837	-0.00238267	-0.0394011	0.0469879	-0.00365873	-0.0433292
Q9JI92	3	0.381931	0.102471	0.118187	0.381931	0.276494	0.120917	FALSE	TRUE	FALSE	0.216884	0.115494	-0.332379	0.0589841	0.015857	-0.0748411	NA	NA	NA	0.22699	-0.00384692	-0.223143	0.15678	-0.19699	0.0804182	0.16491	-0.0173713	-0.137486
Q9JIY5	3	0.766631	0.0447189	0.0473031	0.766631	0.0839464	0.0574005	FALSE	FALSE	FALSE	NA	NA	NA	NA	NA	NA	NA	NA	NA	0.0574018	-0.0499095	-0.00749228	0.106384	-0.0215607	-0.0848229	0.0818927	-0.0357351	-0.0461576
Q9JJ00	3	0.57811	0.0776967	0.084665	0.57811	0.162851	0.0966774	FALSE	FALSE	FALSE	NA	NA	NA	0.0692389	0.0316236	-0.100862	0.0205037	0.021723	-0.0422267	0.053533	-0.0163966	-0.0371364	0.05403	-0.102782	0.0487525	0.0493264	-0.0164581	-0.0328683
Q9JJ19	3	0.757681	0.0468792	0.0491841	0.757681	0.0855367	0.0607188	FALSE	TRUE	FALSE	0.0408607	-0.00501973	-0.035841	0.0443289	-0.0347292	-0.00959976	0.0520865	-0.0330594	-0.0190271	0.0997796	-0.0918297	-0.00794994	0.0641157	0.02475	-0.0888657	0.0602343	-0.0279776	-0.0322567
Q9JJ22	3	0.357316	0.13555	0.126325	0.357316	0.175034	0.205776	FALSE	FALSE	FALSE	NA	NA	NA	-0.00302801	0.0366402	-0.0336122	0.116155	-0.117439	0.00128357	0.0806311	-0.086624	-0.0156631	0.111414	-0.117955	0.00872106	0.0762931	-0.0713444	-0.00981766
Q9JJ54	3	0.303032	0.148567	0.132274	0.303032	0.171793	0.244334	FALSE	FALSE	FALSE	0.0478146	-0.0359161	-0.0118984	0.10335	-0.0583114	-0.0450382	NA	NA	NA	NA	NA	NA	0.0102512	-0.0824187	0.0721675	0.0538051	-0.0588821	0.00507694
Q9JJM9	3	0.486664	0.104467	0.103816	0.486664	0.160583	0.14447	FALSE	FALSE	FALSE	0.0787375	-0.100034	0.0212965	-0.0355526	0.0720498	-0.0364972	0.0303007	-0.0201198	-0.010181	0.0685131	-0.00351786	-0.0649952	0.0102552	-0.0477938	0.0375386	0.0304508	-0.0198831	-0.0105676
Q9JJW3	3	0.397709	0.101309	0.116094	0.397709	0.264664	0.120224	FALSE	FALSE	FALSE	NA	NA	NA	NA	NA	NA	NA	NA	NA	NA	NA	NA	0.0140184	-0.00213907	-0.0118794	0.0140184	-0.00213907	-0.0118794
Q9JKF1	3	0.392511	0.101717	0.116805	0.392511	0.268481	0.120487	FALSE	TRUE	FALSE	0.0783786	-0.0134054	-0.0649732	0.0744686	-0.00292223	-0.0715463	0.072699	-0.0274862	-0.0452129	0.0782833	0.0124197	-0.0907029	-0.00146626	-0.0123817	0.013848	0.0604726	-0.00875518	-0.0517175
Q9JKY5	3	0.771297	0.0440336	0.0463915	0.771297	0.0815071	0.0567703	FALSE	TRUE	FALSE	0.0434011	-0.0312481	-0.012153	0.133347	-0.0216148	-0.111733	0.01923	0.0182617	-0.0374917	0.05752	-0.0286277	-0.0288923	0.068938	-0.0819229	0.0129849	0.0644873	-0.0290303	-0.035457
Q9JLA3	3	0.328098	0.142686	0.129987	0.328098	0.174193	0.225036	FALSE	FALSE	FALSE	0.0428477	-0.0126308	-0.0302169	0.0196839	-0.0427728	0.0230889	0.0316622	0.0180834	-0.0497456	-0.0185462	-0.00144598	0.0199922	-0.0152506	-0.0210385	0.0362891	0.0120794	-0.0119609	-0.000118479
Q9JLJ3	3	0.730485	0.0524003	0.0547322	0.730485	0.0941726	0.0682101	FALSE	FALSE	FALSE	0.0983016	0.0412821	-0.139584	0.249984	-0.112832	-0.137152	-0.00739539	-0.090937	0.0983324	-0.0102128	0.00569404	0.00451872	0.0521416	-0.0268788	-0.0252628	0.0765638	-0.0367344	-0.0398294
Q9JLQ2	3	0.350656	0.137189	0.127236	0.350656	0.175013	0.209907	FALSE	FALSE	FALSE	0.0611813	-0.0107677	-0.0504136	0.0700109	-0.0943591	0.0243482	-0.0251428	0.0673922	-0.0422494	0.0758663	-0.0652632	-0.0106031	0.0162274	-0.078213	0.0619856	0.0396286	-0.0362422	-0.00338647
Q9JLT6	3	0.661524	0.0665133	0.0687767	0.661524	0.1156	0.0875864	FALSE	FALSE	FALSE	0.0151597	-0.0441058	0.0289461	0.0647725	0.0258658	-0.0906383	0.128754	-0.0588084	-0.0699458	0.0577351	-0.0183804	-0.0393548	-0.0602246	-0.0106463	0.0708709	0.0412394	-0.021215	-0.0200244
Q9JM90	3	0.456859	0.111398	0.109505	0.456859	0.165939	0.1563	FALSE	FALSE	FALSE	0.0738679	0.0108974	-0.0847653	0.173739	-0.0921317	-0.0816069	-0.00885675	-0.0817857	0.0906424	NA	NA	NA	0.0287464	-0.0220686	-0.00667776	0.066874	-0.0462721	-0.0206019
Q9JMA1	3	0.374002	0.102966	0.119161	0.374002	0.282727	0.121144	FALSE	FALSE	FALSE	0.102634	-0.0465355	-0.0560986	0.0771486	-0.0390298	-0.0381188	0.0564893	0.0281548	-0.0846441	-0.0694382	0.0830733	-0.0136351	0.0257497	-0.047872	0.0221223	0.0385167	-0.00444183	-0.0340749
Q9JMH9	3	0.767308	0.0446002	0.0471678	0.767308	0.0836626	0.0572612	FALSE	FALSE	FALSE	0.0634262	-0.0816438	0.0182175	-0.00792317	0.129102	-0.121179	NA	NA	NA	0.00451226	-0.0736899	0.0691777	NA	NA	NA	0.0200051	-0.00874381	-0.0112613
Q9QUN7	3	0.304161	0.148311	0.132192	0.304161	0.171938	0.243399	FALSE	FALSE	FALSE	NA	NA	NA	NA	NA	NA	0.0526645	-0.0439043	-0.00876018	0.0819328	-0.102687	0.0207547	NA	NA	NA	0.0672986	-0.0732959	0.00599724
Q9QX47	3	0.295402	0.150272	0.132768	0.295402	0.170721	0.250837	FALSE	FALSE	FALSE	NA	NA	NA	0.0428324	-0.0484595	0.0056271	NA	NA	NA	NA	NA	NA	NA	NA	NA	0.0428324	-0.0484595	0.0056271
Q9QXQ0	3	0.454757	0.0955052	0.10726	0.454757	0.227056	0.115422	FALSE	FALSE	FALSE	0.0529055	-0.0353054	-0.0176001	0.0162525	0.0309093	-0.0471618	0.0526952	-0.00885519	-0.0438401	0.0796875	-0.0205132	-0.0591742	-0.00162945	-0.0115437	0.0131731	0.0399822	-0.00906165	-0.0309206
Q9QXU8	3	0.479617	0.106092	0.105176	0.479617	0.161934	0.147182	FALSE	FALSE	FALSE	0.22704	-0.178393	-0.0486464	0.10277	-0.0397956	-0.0629739	NA	NA	NA	NA	NA	NA	NA	NA	NA	0.164905	-0.109095	-0.0558102
Q9QYF3	3	0.64034	0.0672442	0.0725044	0.64034	0.135333	0.0845783	FALSE	FALSE	FALSE	NA	NA	NA	NA	NA	NA	NA	NA	NA	0.0948524	-0.0351337	-0.0597188	NA	NA	NA	0.0948524	-0.0351337	-0.0597188
Q9QZ73	3	0.556461	0.0888266	0.0900313	0.556461	0.144879	0.119801	FALSE	FALSE	FALSE	0.133083	-0.0679342	-0.0651492	-0.0391443	0.0195361	0.0196082	NA	NA	NA	NA	NA	NA	0.0787789	-0.052402	-0.0263769	0.0575726	-0.0336	-0.0239726
Q9QZC2	3	0.673026	0.0615305	0.0660264	0.673026	0.121638	0.0777787	FALSE	FALSE	FALSE	NA	NA	NA	NA	NA	NA	NA	NA	NA	0.190328	-0.0736529	-0.116675	NA	NA	NA	0.190328	-0.0736529	-0.116675
Q9QZM5	3	0.321155	0.144348	0.130711	0.321155	0.173693	0.230092	FALSE	FALSE	FALSE	0.0838408	-0.0775146	-0.00632628	-0.0340193	0.00268817	0.0313311	0.06413	-0.092996	0.0288659	0.0748806	0.0106112	-0.0854919	-0.0113835	-0.0231935	0.0345769	0.0354897	-0.0360809	0.000591171
Q9R0I8	3	0.585711	0.0764568	0.0831957	0.585711	0.159366	0.0952706	TRUE	TRUE	FALSE	0.127409	-0.0420431	-0.0853654	0.16231	-0.0375445	-0.124766	0.0412451	-0.0383738	-0.00287136	0.108687	-0.00726616	-0.101421	0.096282	-0.0562423	-0.0400397	0.107187	-0.036294	-0.0708925
Q9R189	3	0.47494	0.0929842	0.103799	0.47494	0.215264	0.113013	TRUE	TRUE	FALSE	0.113689	-0.0457405	-0.0679485	0.0818508	0.0281114	-0.109962	0.121303	-0.0496847	-0.0716183	0.161983	-0.0278237	-0.134159	0.0896667	-0.04608	-0.0435867	0.113698	-0.0282435	-0.0854549
Q9R1R4	3	0.341324	0.139476	0.128441	0.341324	0.174817	0.215942	FALSE	FALSE	FALSE	NA	NA	NA	NA	NA	NA	NA	NA	NA	0.1502	-0.1418	-0.00839984	NA	NA	NA	0.1502	-0.1418	-0.00839984
Q9R1T1	3	0.415737	0.121217	0.116992	0.415737	0.171575	0.174479	FALSE	FALSE	FALSE	0.157223	-0.0205602	-0.136663	-0.0443648	-0.0435536	0.0879184	0.0314163	0.14676	-0.178176	-0.1256	-0.00640704	0.132007	0.249208	-0.279595	0.0303873	0.0535764	-0.0406711	-0.0129053
Q9R1T4	3	0.361378	0.103616	0.120592	0.361378	0.293091	0.121324	FALSE	FALSE	FALSE	0.0406961	-0.0753184	0.0346223	0.120368	-0.0252339	-0.0951343	0.0156136	0.0846458	-0.100259	0.0505572	-0.00537952	-0.0451777	NA	NA	NA	0.0568088	-0.00532149	-0.0514873
Q9R233	3	0.344573	0.104195	0.122229	0.344573	0.307811	0.121192	FALSE	TRUE	FALSE	-0.00598601	0.023061	-0.017075	0.182454	-0.0913174	-0.0911365	0.0429947	0.0573319	-0.100327	0.0203852	-0.00564108	-0.0147441	0.129892	-0.00664289	-0.123249	0.073948	-0.00464171	-0.0693062
Q9WTY9	3	0.693303	0.0599728	0.0623082	0.693303	0.105873	0.0785429	FALSE	FALSE	FALSE	0.0973986	-0.0725966	-0.024802	-0.0194506	-0.0700554	0.089506	0.165617	-0.0291951	-0.136422	0.0310636	0.035046	-0.0661096	NA	NA	NA	0.0686571	-0.0342003	-0.0344569
Q9WU49	3	0.452876	0.0957295	0.107575	0.452876	0.228189	0.115629	FALSE	TRUE	FALSE	0.0801556	0.0198254	-0.099981	0.0513768	0.10389	-0.155267	0.235871	-0.171299	-0.0645725	0.106949	-0.0598894	-0.0470594	0.0433066	-0.00874553	-0.034561	0.103532	-0.0232436	-0.0802882
Q9WU70	3	0.675794	0.0635671	0.0658732	0.675794	0.11127	0.0834965	FALSE	TRUE	FALSE	0.137856	-0.0870587	-0.050797	NA	NA	NA	0.087514	-0.0602241	-0.0272898	0.187516	-0.0620342	-0.125482	NA	NA	NA	0.137629	-0.0697724	-0.0678562
Q9WUF4	3	0.459866	0.110691	0.108939	0.459866	0.165443	0.155062	FALSE	FALSE	FALSE	0.096817	-0.0286858	-0.0681312	0.0456032	-0.0413632	-0.00424006	0.0453317	-0.0168172	-0.0285146	0.0396328	-0.0723511	0.0327183	0.0308442	-0.0183599	-0.0124843	0.0516458	-0.0355154	-0.0161304
Q9WUM4	3	0.484468	0.0917273	0.102122	0.484468	0.209915	0.111768	FALSE	TRUE	FALSE	0.14086	-0.0869994	-0.0538601	0.180087	-0.1458	-0.0342865	0.0157351	0.0403081	-0.0560432	-0.0223198	0.102159	-0.0798393	0.0736738	-0.00977991	-0.0638939	0.0776071	-0.0200225	-0.0575846
Q9WUT3	3	0.580352	0.0773321	0.0842321	0.580352	0.161819	0.0962647	FALSE	FALSE	FALSE	0.0463111	-0.0200825	-0.0262286	0.0362925	-0.0317501	-0.00454241	NA	NA	NA	0.167227	-0.0307162	-0.136511	0.00469518	-0.0027511	-0.00194407	0.0636315	-0.021325	-0.0423065
Q9WVR7	3	0.479855	0.0923407	0.102937	0.479855	0.212488	0.112379	FALSE	TRUE	FALSE	0.0771906	-0.0375734	-0.0396172	0.0977331	0.0250229	-0.122756	0.217974	-0.121103	-0.0968706	0.147915	-0.00163277	-0.146282	0.0828954	-0.0227656	-0.0601299	0.124742	-0.0316105	-0.0931312
Q9Z0P5	3	0.49346	0.0905056	0.100516	0.49346	0.204982	0.110536	FALSE	TRUE	FALSE	0.111412	-0.0647627	-0.046649	0.0222581	-0.0353005	0.0130424	0.100189	-0.00191571	-0.0982729	0.136575	-0.00986829	-0.126706	0.0390671	0.00264332	-0.0417104	0.0819	-0.0218408	-0.0600593
Q9Z0T0	3	0.475032	0.107153	0.106056	0.475032	0.162786	0.148973	FALSE	FALSE	FALSE	-0.00181373	0.0207295	-0.0189157	-0.0799457	0.0629996	0.0169461	0.0316546	-0.0296908	-0.00196383	0.113173	-0.100706	-0.0124664	0.0367432	-0.019941	-0.0168022	0.0199622	-0.0133218	-0.0066404
Q9Z1P2	3	0.469158	0.0937268	0.104804	0.469158	0.218576	0.113735	FALSE	TRUE	FALSE	0.0487936	-0.042018	-0.00677557	0.0139537	0.0453655	-0.0593192	0.0422344	-0.00563821	-0.0365962	0.172576	-0.0567305	-0.115845	0.0502007	-0.0204204	-0.0297803	0.0655516	-0.0158883	-0.0496633
Q9Z2I8	3	0.520044	0.09689	0.097283	0.520044	0.153558	0.132225	FALSE	FALSE	FALSE	NA	NA	NA	0.129216	-0.114057	-0.0151587	-0.040085	0.0827612	-0.0426762	-0.0495167	0.014851	0.0346657	0.0448969	-0.0356617	-0.00923518	0.0211278	-0.0130267	-0.00810111
Q9Z2Q1	3	0.2884	0.151787	0.133124	0.2884	0.169589	0.2571	FALSE	FALSE	FALSE	0.0797293	-0.0234775	-0.0562518	0.0332144	-0.0517944	0.0185801	0.0505274	-0.0250572	-0.0254701	-0.0419536	-0.021997	0.0639505	0.0418914	-0.0685261	0.0266348	0.0326818	-0.0381704	0.00548868
Q9Z2U0	3	0.276388	0.154246	0.133495	0.276388	0.1673	0.268572	FALSE	FALSE	FALSE	NA	NA	NA	0.0793926	-0.0982293	0.0188367	NA	NA	NA	NA	NA	NA	NA	NA	NA	0.0793926	-0.0982293	0.0188367
Q9Z339	3	0.398987	0.125295	0.119866	0.398987	0.173176	0.182677	FALSE	FALSE	FALSE	0.0775926	-0.0151133	-0.0624793	0.0276636	-0.0682787	0.040615	NA	NA	NA	NA	NA	NA	NA	NA	NA	0.0526281	-0.041696	-0.0109321
A1L108	4	0.399933	0.120905	0.190842	0.170899	0.399933	0.11742	FALSE	FALSE	FALSE	0.0641687	0.0170503	-0.081219	0.107795	-0.0610405	-0.046755	-0.0427178	0.0987243	-0.0560066	-0.0808412	0.0858934	-0.00505215	-0.00940812	-0.030945	0.0403531	0.00779941	0.0219365	-0.0297359
A2AF47	4	0.436275	0.0971118	0.120909	0.237849	0.436275	0.107856	FALSE	FALSE	FALSE	0.047707	0.0132884	-0.0609955	0.0485844	-0.0158515	-0.032733	NA	NA	NA	-0.0283705	0.0328491	-0.00447866	0.0359462	-0.010224	-0.0257222	0.0259668	0.00501554	-0.0309823
A2AN08	4	0.769217	0.0434942	0.0585946	0.0828452	0.769217	0.0458486	FALSE	FALSE	FALSE	NA	NA	NA	-0.0515031	0.0571442	-0.0056411	0.0790136	-0.0431816	-0.035832	NA	NA	NA	0.043959	0.031794	-0.075753	0.0238232	0.0152522	-0.0390754
B0BN18	4	0.381437	0.124982	0.201183	0.172042	0.381437	0.120356	FALSE	FALSE	FALSE	0.0361897	-0.0646978	0.0285081	-0.0517111	0.0198206	0.0318904	-0.0365091	0.190392	-0.153883	0.0207353	-0.0174194	-0.00331592	0.0643136	-0.0140239	-0.0502898	0.0066037	0.0228143	-0.029418
B0BN93	4	0.779812	0.041592	0.056196	0.0786337	0.779812	0.043766	FALSE	FALSE	FALSE	0.066726	0.000404911	-0.0671309	0.049813	0.00112053	-0.0509336	0.0225179	0.0417066	-0.0642245	-0.0410228	0.0125207	0.0285021	-0.0125291	0.000723972	0.0118051	0.017101	0.0112953	-0.0283964
B0BNM1	4	0.47324	0.0925772	0.116801	0.215528	0.47324	0.101854	FALSE	TRUE	FALSE	0.0436684	-0.0630889	0.0194206	0.00846299	0.0298303	-0.0382932	0.0740799	0.0827737	-0.156854	0.0424787	0.0450165	-0.0874952	0.0761067	-0.0314631	-0.0446437	0.0489593	0.0126137	-0.061573
B2GUV7	4	0.421026	0.0987559	0.122223	0.247835	0.421026	0.11016	FALSE	FALSE	FALSE	NA	NA	NA	NA	NA	NA	NA	NA	NA	NA	NA	NA	0.0569675	0.0094085	-0.066376	0.0569675	0.0094085	-0.066376
B2GUZ5	4	0.490829	0.090195	0.11445	0.205689	0.490829	0.0988376	FALSE	TRUE	FALSE	0.0744393	0.00563015	-0.0800694	0.0316393	0.023683	-0.0553224	0.103879	-0.00663428	-0.097245	0.0902949	0.0431635	-0.133458	-0.014115	0.0161681	-0.00205307	0.0572276	0.0164021	-0.0736297
B2GV87	4	0.659195	0.0631675	0.0834602	0.126784	0.659195	0.0673935	FALSE	FALSE	FALSE	0.0601661	-0.0424009	-0.0177653	-0.0338188	0.0382649	-0.0044461	0.0955925	0.0229022	-0.118495	-0.00558589	0.0514408	-0.0458549	-0.0137615	-0.0175282	0.0312898	0.0205185	0.0105358	-0.0310543
B2RXR6	4	0.740076	0.0487661	0.0653313	0.0942455	0.740076	0.0515813	FALSE	FALSE	FALSE	0.0435164	0.0117607	-0.055277	-0.0282191	0.00678371	0.0214354	0.0941996	-0.0553805	-0.0388191	-0.0121537	0.0346398	-0.0224861	-0.0420514	0.035506	0.00654536	0.0110584	0.00666194	-0.0177203
B3DMA2	4	0.368963	0.127705	0.208661	0.172458	0.368963	0.122213	FALSE	FALSE	FALSE	0.0612818	0.0166017	-0.0778836	NA	NA	NA	NA	NA	NA	NA	NA	NA	-0.0274106	0.122228	-0.0948171	0.0169356	0.0694147	-0.0863503
B4F777	4	0.620544	0.0698302	0.0915807	0.143189	0.620544	0.0748557	FALSE	FALSE	FALSE	0.0669048	0.0231005	-0.0900053	0.0821171	0.0185254	-0.100642	0.0161797	-0.0251264	0.00894669	0.0261308	0.0408157	-0.0669465	-0.0694262	-0.000213701	0.0696399	0.0243812	0.0114203	-0.0358016
B4F795	4	0.557378	0.086719	0.124533	0.143211	0.557378	0.0881584	FALSE	FALSE	FALSE	0.209722	0.248286	-0.458008	NA	NA	NA	NA	NA	NA	NA	NA	NA	NA	NA	NA	0.209722	0.248286	-0.458008
O08557	4	0.474338	0.0924321	0.116661	0.2149	0.474338	0.101668	FALSE	FALSE	FALSE	0.10538	-0.049591	-0.0557887	-0.0752244	0.0940333	-0.0188089	0.0739295	-0.0286441	-0.0452855	0.105833	0.0750258	-0.180858	0.0306866	-0.0283923	-0.00229422	0.0481208	0.0124863	-0.0606071
O08618	4	0.436172	0.0971234	0.120918	0.237914	0.436172	0.107872	FALSE	FALSE	FALSE	NA	NA	NA	NA	NA	NA	0.210056	0.0617853	-0.271841	-0.0571485	-0.0322796	0.0894281	NA	NA	NA	0.0764536	0.0147529	-0.0912064
O08984	4	0.347829	0.103995	0.124541	0.304686	0.347829	0.118949	FALSE	TRUE	FALSE	0.138213	0.000517292	-0.138731	0.0683623	0.0819457	-0.150308	0.126052	-0.0221989	-0.103853	0.127036	-0.0191299	-0.107907	-0.0173962	-0.0319274	0.0493236	0.0884536	0.00184135	-0.090295
O09061	4	0.514537	0.0958034	0.139965	0.153171	0.514537	0.0965242	FALSE	FALSE	FALSE	0.0602193	0.0411008	-0.10132	0.00311367	-0.0144035	0.0112899	0.0602453	0.0605978	-0.120843	-0.116404	0.0721579	0.0442459	0.0941059	-0.0197432	-0.0743627	0.0202561	0.0279419	-0.048198
O09175	4	0.767662	0.0437751	0.0589524	0.0834556	0.767662	0.0461546	FALSE	FALSE	FALSE	0.0408711	-0.00090422	-0.0399669	-0.097983	0.0278846	0.0700983	0.0274126	-0.00896772	-0.0184449	0.0980867	-0.0116448	-0.0864419	-0.0297824	0.018255	0.0115274	0.00772103	0.00492457	-0.0126456
O35127	4	0.569833	0.0782425	0.101471	0.165967	0.569833	0.0844866	FALSE	FALSE	FALSE	NA	NA	NA	NA	NA	NA	NA	NA	NA	NA	NA	NA	0.135111	0.0545288	-0.18964	0.135111	0.0545288	-0.18964
O35239	4	0.473032	0.104781	0.1564	0.161347	0.473032	0.10444	FALSE	FALSE	FALSE	NA	NA	NA	NA	NA	NA	0.0165289	0.0260369	-0.0425658	0.0665537	-0.0189387	-0.047615	-0.00395264	0.124909	-0.120956	0.0263766	0.0440023	-0.070379
O35244	4	0.487505	0.101631	0.150471	0.158684	0.487505	0.101708	FALSE	FALSE	FALSE	0.0899005	-0.087836	-0.00206443	-0.0271029	0.0200997	0.00700317	-0.00970722	0.124454	-0.114747	0.114848	0.104835	-0.219682	-0.0468078	0.0264572	0.0203506	0.024226	0.037602	-0.061828
O35343	4	0.349323	0.103944	0.124572	0.30334	0.349323	0.118821	FALSE	FALSE	FALSE	NA	NA	NA	NA	NA	NA	NA	NA	NA	NA	NA	NA	0.0604186	0.00144385	-0.0618625	0.0604186	0.00144385	-0.0618625
O35509	4	0.329138	0.136069	0.235968	0.171598	0.329138	0.127227	FALSE	FALSE	FALSE	0.0712603	0.0276798	-0.0989401	0.0810212	-0.0175009	-0.0635203	-0.173427	0.397778	-0.224351	0.0478177	0.0163598	-0.0641776	0.014639	0.0128583	-0.0274973	0.00826223	0.0874351	-0.0956973
O35547	4	0.456691	0.10836	0.163391	0.164081	0.456691	0.107476	FALSE	FALSE	FALSE	NA	NA	NA	0.10564	0.192978	-0.298618	NA	NA	NA	NA	NA	NA	NA	NA	NA	0.10564	0.192978	-0.298618
O35567	4	0.353941	0.130935	0.218291	0.172546	0.353941	0.124287	FALSE	FALSE	FALSE	0.0348375	0.00125452	-0.036092	0.0754316	-0.0210539	-0.0543777	-0.0418184	0.0681142	-0.0262958	-0.0653431	0.017642	0.047701	0.013447	0.0219549	-0.0354019	0.00331094	0.0175823	-0.0208933
O35763	4	0.589435	0.0750432	0.0977659	0.156965	0.589435	0.0807908	FALSE	FALSE	FALSE	0.0644218	-0.0790938	0.014672	0.103179	-0.0244146	-0.0787648	0.0381971	-0.0341604	-0.00403677	-0.0607125	0.163519	-0.102807	0.0117925	0.0415293	-0.0533219	0.0313757	0.0134759	-0.0448516
O35796	4	0.777641	0.0422709	0.0576065	0.0782293	0.777641	0.0442525	FALSE	TRUE	FALSE	NA	NA	NA	0.0830137	0.0558276	-0.138841	0.0737393	0.0573887	-0.131128	NA	NA	NA	NA	NA	NA	0.0783765	0.0566081	-0.134985
O35864	4	0.369446	0.102997	0.124639	0.286068	0.369446	0.116849	FALSE	FALSE	FALSE	0.0998761	0.046214	-0.14609	0.0277282	-0.0622074	0.0344792	0.0172206	0.0253984	-0.042619	NA	NA	NA	NA	NA	NA	0.0482749	0.00313502	-0.0514099
O55013	4	0.742135	0.0483941	0.064856	0.0934385	0.742135	0.0511766	FALSE	FALSE	FALSE	0.123678	0.0368758	-0.160554	-0.0130452	0.0178064	-0.00476114	0.020217	-0.00338173	-0.0168353	0.048576	-0.000218264	-0.0483577	-0.0339823	0.0368843	-0.00290204	0.0290887	0.0175933	-0.046682
O55096	4	0.392758	0.101365	0.123971	0.267834	0.392758	0.114073	FALSE	FALSE	FALSE	0.0356405	0.0414691	-0.0771096	-0.0408268	0.0525	-0.0116732	0.0419499	-0.0148595	-0.0270904	-0.0021325	-0.0278131	0.0299456	0.0469903	-0.0422182	-0.00477205	0.0163243	0.00181564	-0.0181399
O55135	4	0.291054	0.143013	0.268747	0.167104	0.291054	0.130081	FALSE	FALSE	FALSE	0.0273851	0.0562707	-0.0836558	-0.0523176	0.147906	-0.0955884	0.141997	-0.0617145	-0.0802821	-0.130488	0.11105	0.0194378	NA	NA	NA	-0.00335593	0.0633781	-0.0600221
O70133	4	0.568843	0.0843188	0.12061	0.14033	0.568843	0.0858988	FALSE	FALSE	FALSE	0.0381517	-0.0260943	-0.0120574	0.0676756	-0.0556488	-0.0120268	0.00602925	0.107914	-0.113944	-0.0218422	0.0374637	-0.0156215	-0.0434565	-0.0104324	0.0538889	0.00931158	0.0106405	-0.0199521
O70257	4	0.724053	0.0516549	0.0690138	0.10055	0.724053	0.0547282	FALSE	FALSE	FALSE	0.0890849	-0.0626968	-0.026388	0.0630878	-0.0274972	-0.0355906	0.0168948	0.124932	-0.141827	0.0339528	0.041694	-0.0756468	-0.0237987	0.0283181	-0.00451937	0.0358443	0.0209501	-0.0567944
O70493	4	0.279954	0.14468	0.279947	0.165016	0.279954	0.130403	FALSE	FALSE	FALSE	NA	NA	NA	NA	NA	NA	NA	NA	NA	-0.0111208	0.11544	-0.104319	NA	NA	NA	-0.0111208	0.11544	-0.104319
O88307	4	0.727471	0.0521846	0.0718742	0.0941766	0.727471	0.0542933	FALSE	TRUE	TRUE	0.299497	0.258053	-0.557549	-0.043515	0.294673	-0.251158	0.238714	0.0616056	-0.30032	0.199602	0.0342701	-0.233872	0.213892	0.0805993	-0.294491	0.181638	0.14584	-0.327478
O88453	4	0.569581	0.0782831	0.101518	0.166084	0.569581	0.0845339	FALSE	FALSE	FALSE	0.0651378	0.0916447	-0.156783	0.140319	-0.0220928	-0.118226	0.0779206	-0.00972155	-0.0681991	-0.0589244	0.0698012	-0.0108769	0.0120062	-0.0342806	0.0222744	0.0472919	0.0190702	-0.0663621
O88544	4	0.456497	0.0947179	0.118811	0.225337	0.456497	0.104637	FALSE	FALSE	FALSE	NA	NA	NA	NA	NA	NA	0.0184566	0.0590504	-0.077507	0.0114362	0.0177001	-0.0291363	0.0411602	-0.0604772	0.019317	0.0236843	0.00542443	-0.0291088
O88746	4	0.523406	0.0854823	0.10953	0.18853	0.523406	0.0930517	FALSE	FALSE	FALSE	0.0510273	0.0417099	-0.0927372	-0.0400116	0.0112171	0.0287945	0.0676214	0.00448264	-0.072104	0.1054	-0.0412238	-0.0641767	0.000122217	0.045949	-0.0460712	0.0368319	0.012427	-0.0492589
O88775	4	0.70287	0.0570636	0.0789572	0.101898	0.70287	0.059212	FALSE	TRUE	FALSE	0.0701682	-0.0122081	-0.0579601	-0.0600183	0.146566	-0.0865479	0.117152	0.17412	-0.291273	0.271943	0.0267871	-0.29873	NA	NA	NA	0.0998113	0.0838164	-0.183628
O88958	4	0.426166	0.115096	0.177457	0.168315	0.426166	0.112966	FALSE	FALSE	FALSE	-0.0204508	-0.0431089	0.0635597	-0.00604114	-0.024012	0.0300531	0.0117703	0.0631342	-0.0749046	-0.00366691	0.08437	-0.0807031	0.0492818	-0.0111692	-0.0381126	0.00617867	0.0138428	-0.0200215
O89040	4	0.526114	0.0850752	0.109092	0.187158	0.526114	0.092561	FALSE	FALSE	FALSE	0.0606199	-0.00865634	-0.0519636	-0.147867	0.10609	0.0417776	0.0465769	0.0103225	-0.0568994	0.137255	-0.0299637	-0.107291	0.0667423	-0.0220234	-0.0447188	0.0326654	0.0111537	-0.0438191
O89049	4	0.638908	0.069905	0.098041	0.121161	0.638908	0.0719853	FALSE	TRUE	FALSE	0.0319086	-0.0125298	-0.020771	0.0237401	0.00994539	-0.0322648	0.0350272	0.0881848	-0.110614	0.0441788	0.0477832	-0.091962	0.0708152	0.0631053	-0.13392	0.041134	0.0392978	-0.0779065
P00173	4	0.356399	0.103665	0.124669	0.297089	0.356399	0.118179	FALSE	FALSE	FALSE	-0.0526519	0.022756	0.0298959	-0.0131386	0.00297726	0.0101613	0.0969353	-0.0543476	-0.0425876	0.00618191	0.0553719	-0.0615538	0.0243327	-0.024388	5.52e-05	0.0123319	0.000473909	-0.0128058
P00406	4	0.784827	0.0407266	0.0551727	0.0764861	0.784827	0.0427872	FALSE	TRUE	TRUE	NA	NA	NA	0.437957	0.515698	-0.953655	0.711084	0.0649349	-0.776019	NA	NA	NA	-0.0934564	0.136309	-0.0428527	0.351862	0.238981	-0.590842
P00787	4	0.415669	0.117421	0.182651	0.169476	0.415669	0.114783	FALSE	FALSE	FALSE	0.254398	-0.145293	-0.109105	0.0151415	-0.00244809	-0.0126934	-0.0309106	0.252297	-0.221386	-0.159423	0.245885	-0.0864625	0.0558111	-0.0214816	-0.0343295	0.0270035	0.0657919	-0.0927953
P01041	4	0.582382	0.0815004	0.116071	0.136824	0.582382	0.0832223	FALSE	TRUE	TRUE	0.0713606	0.0802025	-0.151563	0.037559	0.0551901	-0.0927491	0.0100518	0.0694738	-0.0795256	0.124548	0.0249362	-0.149484	0.0643405	0.108432	-0.172772	0.0615719	0.0676469	-0.129219
P02091	4	0.363386	0.128912	0.212152	0.172545	0.363386	0.123005	FALSE	FALSE	FALSE	-0.643017	0.171763	0.471254	-0.279956	0.525962	-0.246006	-0.41959	0.455079	-0.035489	0.658255	-0.236318	-0.421937	0.802973	-0.385363	-0.41761	0.0237328	0.106225	-0.129957
P02770	4	0.477096	0.0920659	0.116306	0.213332	0.477096	0.1012	FALSE	TRUE	TRUE	0.179864	0.152138	-0.332001	0.101665	-0.037002	-0.0646634	0.274569	0.0245225	-0.299091	0.445221	0.0743018	-0.519523	0.341052	0.140538	-0.481589	0.268474	0.0708995	-0.339374
P04157	4	0.368151	0.103072	0.124654	0.287135	0.368151	0.116989	FALSE	TRUE	TRUE	0.141963	-0.0198874	-0.122075	0.112251	-0.0104618	-0.101789	0.0894151	0.00360141	-0.0930165	0.136635	0.018043	-0.154678	0.0413979	0.041218	-0.0826159	0.104332	0.00650264	-0.110835
P04797	4	0.426441	0.115035	0.177323	0.168282	0.426441	0.112918	FALSE	FALSE	FALSE	0.016495	0.0124694	-0.0289645	-0.0582252	0.11796	-0.0597343	0.0230019	-0.023538	0.000536098	0.0631469	-0.0441561	-0.0189908	-0.0127142	0.0081478	0.0045664	0.00634087	0.0141765	-0.0205174
P04897	4	0.520533	0.0945207	0.137722	0.151861	0.520533	0.0953627	FALSE	TRUE	FALSE	0.0907119	0.0442977	-0.13501	0.0221451	0.155948	-0.178093	0.0553992	-0.00548056	-0.0499186	0.0611545	0.0391779	-0.100332	-0.0393532	0.0221011	0.0172521	0.0380115	0.0512089	-0.0892204
P04905	4	0.385172	0.101953	0.12427	0.273578	0.385172	0.115027	FALSE	FALSE	FALSE	0.0241812	-0.0547068	0.0305256	0.0915677	-0.0705485	-0.0210193	-0.0139211	0.061668	-0.0477469	0.0280166	0.0758346	-0.103851	0.0305068	0.00319886	-0.0337056	0.0320702	0.00308925	-0.0351595
P05132	4	0.546755	0.0819072	0.105614	0.176941	0.546755	0.0887823	FALSE	FALSE	FALSE	0.240055	-0.00213552	-0.237919	-0.0736158	0.0472857	0.0263301	NA	NA	NA	-0.110453	0.0617661	0.0486868	0.0196321	-0.0788193	0.0591872	0.0189046	0.00702423	-0.0259288
P05555	4	0.512998	0.0961331	0.140545	0.153502	0.512998	0.0968216	FALSE	FALSE	FALSE	0.0981748	0.016722	-0.114897	-0.0700738	0.225034	-0.15496	0.0652288	0.00217679	-0.0674056	0.0791281	-0.02958	-0.0495481	-0.00136913	0.0231221	-0.021753	0.0342178	0.0474949	-0.0817127
P05708	4	0.355666	0.130568	0.217147	0.17256	0.355666	0.124059	FALSE	FALSE	FALSE	0.115353	-0.000492801	-0.11486	0.0506928	0.044271	-0.0949638	NA	NA	NA	-0.0796673	0.160465	-0.0807976	-0.0383038	0.0426091	-0.00430528	0.0120187	0.0617131	-0.0737318
P05982	4	0.45149	0.0953315	0.119366	0.228363	0.45149	0.105449	FALSE	TRUE	FALSE	0.108518	0.0440893	-0.152608	0.023022	0.0471325	-0.0701545	0.138184	0.000901258	-0.139085	0.216883	0.0150673	-0.23195	NA	NA	NA	0.121652	0.0267976	-0.148449
P06685	4	0.289501	0.143259	0.270263	0.166834	0.289501	0.130143	FALSE	FALSE	FALSE	0.0174967	0.0151858	-0.0326825	0.198755	-0.0919016	-0.106853	-0.0600916	0.145959	-0.0858674	-0.112777	0.141933	-0.0291557	-0.0574154	0.0265961	0.0308193	-0.00280654	0.0475545	-0.0447479
P06760	4	0.422054	0.116007	0.179467	0.168789	0.422054	0.113683	FALSE	FALSE	FALSE	0.0336373	0.0365618	-0.0701992	-0.126064	0.113213	0.0128507	-0.0143461	0.00754489	0.00680119	0.0956454	-0.0387523	-0.0568931	0.072171	0.0226232	-0.0947942	0.0122087	0.0282382	-0.0404469
P07150	4	0.287737	0.143533	0.272004	0.166519	0.287737	0.130206	FALSE	FALSE	FALSE	-0.0213949	0.0114235	0.00997142	-0.0880407	0.177208	-0.0891675	-0.0122083	0.111164	-0.0989561	0.130803	-0.0149842	-0.115818	-0.0341183	0.0939037	-0.0597854	-0.00499193	0.0757431	-0.0707512
P07724	4	0.671764	0.0609645	0.0807315	0.121589	0.671764	0.0649506	FALSE	TRUE	FALSE	NA	NA	NA	NA	NA	NA	0.188472	0.186522	-0.374995	0.760451	0.314048	-1.0745	NA	NA	NA	0.474462	0.250285	-0.724747
P07871	4	0.317892	0.138271	0.244849	0.170677	0.317892	0.128311	FALSE	FALSE	FALSE	-0.111927	0.0876791	0.0242483	-0.150891	0.248368	-0.0974769	0.200492	-0.130307	-0.0701846	-0.0517457	0.0178316	0.0339141	0.1225	-0.0592942	-0.0632056	0.00168547	0.0328555	-0.0345409
P07895	4	0.346123	0.132586	0.223606	0.1724	0.346123	0.125286	FALSE	FALSE	FALSE	-0.113679	0.291448	-0.177768	-0.00344991	0.23298	-0.22953	0.128961	-0.214773	0.0858123	-0.0833447	-0.0417454	0.12509	0.108682	-0.0341075	-0.0745749	0.00743388	0.0467604	-0.0541943
P08032	4	0.478519	0.0918756	0.11612	0.212527	0.478519	0.100958	FALSE	FALSE	FALSE	-0.174649	0.159568	0.0150809	NA	NA	NA	NA	NA	NA	0.832041	0.0155934	-0.847634	NA	NA	NA	0.328696	0.0875809	-0.416277
P08461	4	0.376323	0.126102	0.204196	0.172249	0.376323	0.12113	FALSE	FALSE	FALSE	0.0453194	0.0201262	-0.0654456	0.138121	-0.0263369	-0.111784	-0.0547086	0.0593452	-0.00463656	-0.0947624	0.0722619	0.0225005	NA	NA	NA	0.00849233	0.0313491	-0.0398414
P08503	4	0.39406	0.122203	0.194036	0.171327	0.39406	0.118373	FALSE	FALSE	FALSE	-0.0222195	0.0901917	-0.0679723	NA	NA	NA	0.0285454	-0.0583965	0.0298511	0.00967288	0.0159996	-0.0256724	NA	NA	NA	0.00533293	0.0159316	-0.0212645
P08556	4	0.659086	0.0631864	0.0834836	0.126829	0.659086	0.0674145	FALSE	FALSE	FALSE	0.109728	0.0563295	-0.166058	NA	NA	NA	NA	NA	NA	NA	NA	NA	NA	NA	NA	0.109728	0.0563295	-0.166058
P08753	4	0.350124	0.131744	0.220858	0.172491	0.350124	0.124782	FALSE	FALSE	FALSE	0.0457202	0.0879341	-0.133654	-0.0304312	0.104406	-0.0739749	0.00143511	0.00609955	-0.00753466	0.0285621	0.0617945	-0.0903566	NA	NA	NA	0.0113215	0.0650586	-0.0763801
P09495	4	0.511737	0.0964036	0.141022	0.153772	0.511737	0.0970654	FALSE	FALSE	FALSE	0.0329581	0.0533019	-0.08626	0.0774783	-0.0072601	-0.0702182	-0.0726783	0.0514398	0.0212385	0.0506966	0.10767	-0.158366	0.0498956	-0.0121308	-0.0377649	0.0276701	0.0386041	-0.0662742
P0C1S9	4	0.50183	0.0985339	0.144818	0.155845	0.50183	0.0989729	FALSE	FALSE	FALSE	NA	NA	NA	-0.0730711	0.00392474	0.0691463	NA	NA	NA	0.229889	-0.0781069	-0.151782	-0.0356189	0.250466	-0.214848	0.0403995	0.0587614	-0.099161
P0C643	4	0.60771	0.0762719	0.107825	0.129995	0.60771	0.078197	FALSE	FALSE	FALSE	-0.0278504	0.105883	-0.0780329	0.014708	0.0269541	-0.0416621	0.102607	-0.0524369	-0.0501697	0.0534118	-0.0024147	-0.0509971	-0.0140501	0.0543441	-0.040294	0.0257652	0.026466	-0.0522312
P10107	4	0.431194	0.097676	0.121373	0.241119	0.431194	0.108637	FALSE	TRUE	FALSE	0.0590979	0.209251	-0.268349	0.0678105	-0.0390873	-0.0287232	0.0757499	0.225937	-0.301687	0.211076	-0.0659506	-0.145126	0.24156	-0.209633	-0.0319272	0.131059	0.0241034	-0.155162
P10252	4	0.609853	0.0758321	0.107141	0.129403	0.609853	0.077771	FALSE	FALSE	FALSE	0.0114125	-0.0323946	0.0209821	NA	NA	NA	-0.0253384	0.106075	-0.0807362	0.0928917	-0.0355995	-0.0572921	-0.0170964	0.0251323	-0.00803598	0.0154673	0.0158032	-0.0312706
P10639	4	0.377958	0.125744	0.203225	0.172188	0.377958	0.120885	FALSE	FALSE	FALSE	0.145528	-0.262714	0.117186	-0.0823021	0.240018	-0.157716	0.0574393	0.00188857	-0.0593278	-5.2e-06	0.26893	-0.268925	-0.0106154	0.149378	-0.138763	0.0220089	0.0795002	-0.101509
P10860	4	0.357072	0.130268	0.216223	0.172566	0.357072	0.123871	FALSE	FALSE	FALSE	0.0191369	0.0409782	-0.0601151	0.262355	-0.15598	-0.106375	-0.0324507	0.0971447	-0.064694	-0.176687	0.161301	0.0153859	-0.0339801	0.048441	-0.0144609	0.00767497	0.0383769	-0.0460519
P10960	4	0.284997	0.143949	0.274752	0.166011	0.284997	0.130291	FALSE	FALSE	FALSE	0.0932718	-0.0939459	0.000674131	0.162035	-0.222326	0.0602906	0.00712018	0.262186	-0.269307	-0.16907	0.349158	-0.180088	-0.11392	-0.0266825	0.140603	-0.00411258	0.053678	-0.0495654
P11247	4	0.720552	0.0535542	0.0738554	0.0963618	0.720552	0.0556769	FALSE	TRUE	FALSE	0.114379	-0.135995	0.0216161	-0.029138	0.137237	-0.108099	0.0370872	0.0595075	-0.0965947	0.155189	0.0180795	-0.173268	-0.00658682	0.141457	-0.13487	0.0541861	0.044057	-0.098243
P11442	4	0.4487	0.0956676	0.119665	0.230069	0.4487	0.105898	FALSE	FALSE	FALSE	0.0578343	-0.0109823	-0.046852	0.0172634	0.00673841	-0.0240018	0.0403599	0.0301309	-0.0704908	0.00169506	0.00441538	-0.00611044	-0.0259464	-0.0106595	0.0366058	0.0182413	0.00392858	-0.0221698
P11505	4	0.507916	0.0877673	0.111955	0.196531	0.507916	0.0958311	FALSE	FALSE	FALSE	0.110934	0.034801	-0.145735	NA	NA	NA	NA	NA	NA	NA	NA	NA	NA	NA	NA	0.110934	0.034801	-0.145735
P11654	4	0.668185	0.0615934	0.0815124	0.123062	0.668185	0.0656468	FALSE	FALSE	FALSE	0.133721	-0.0088873	-0.124833	0.0288978	0.00545815	-0.0343559	0.00916244	0.101871	-0.111033	-0.0869893	0.00201443	0.0849749	0.0251409	-0.0429017	0.0177609	0.0219865	0.0115109	-0.0334973
P11835	4	0.425057	0.115342	0.177996	0.168445	0.425057	0.11316	FALSE	TRUE	TRUE	0.0773217	-0.00925752	-0.0680642	-0.0455149	0.188512	-0.142997	0.0305576	0.0860191	-0.116577	0.127402	0.0405435	-0.167946	-0.031831	0.0510352	-0.0192042	0.0315871	0.0713705	-0.102958
P11980	4	0.357716	0.103606	0.124678	0.295947	0.357716	0.118053	FALSE	TRUE	FALSE	0.0557916	-0.0215351	-0.0342566	-0.0195435	0.00574498	0.0137985	0.146931	-0.0208565	-0.126074	0.116915	0.00547438	-0.12239	-0.00968382	0.043115	-0.0334312	0.058082	0.00238855	-0.0604706
P12382	4	0.40231	0.100553	0.123487	0.260839	0.40231	0.11281	FALSE	TRUE	FALSE	0.0887864	-0.0116344	-0.077152	0.0365028	0.0468128	-0.0833156	0.122909	-0.00297898	-0.11993	NA	NA	NA	NA	NA	NA	0.0827329	0.0107331	-0.093466
P12815	4	0.570715	0.0781001	0.101308	0.165556	0.570715	0.0843212	FALSE	FALSE	FALSE	0.0798879	0.00370073	-0.0835886	NA	NA	NA	NA	NA	NA	-0.027814	0.0173775	0.0104365	NA	NA	NA	0.0260369	0.0105391	-0.0365761
P13437	4	0.345005	0.13282	0.224384	0.172368	0.345005	0.125424	FALSE	FALSE	TRUE	0.0949712	0.120859	-0.215831	-0.166854	0.190928	-0.024074	0.0668804	-0.00709032	-0.0597901	-0.0851124	0.101722	-0.01661	0.165574	0.0811479	-0.246722	0.0150919	0.0975134	-0.112605
P13676	4	0.351496	0.103865	0.124611	0.301398	0.351496	0.11863	FALSE	FALSE	FALSE	0.0334163	0.00784226	-0.0412586	0.0489917	0.0179467	-0.0669384	0.013457	0.0445308	-0.0579878	0.0017025	-0.00519221	0.00348971	0.0460024	-0.0610541	0.0150517	0.028714	0.000814682	-0.0295287
P14733	4	0.374322	0.126539	0.205395	0.172316	0.374322	0.121429	FALSE	FALSE	FALSE	0.0590034	-0.0351353	-0.0238681	NA	NA	NA	-0.0236685	0.169183	-0.145514	NA	NA	NA	NA	NA	NA	0.0176674	0.0670237	-0.0846912
P15508	4	0.631991	0.0713101	0.100179	0.123156	0.631991	0.0733641	FALSE	FALSE	FALSE	-0.270629	0.403819	-0.13319	NA	NA	NA	NA	NA	NA	0.6958	0.0083209	-0.704121	NA	NA	NA	0.212586	0.20607	-0.418656
P15684	4	0.390074	0.101579	0.124085	0.269847	0.390074	0.114416	FALSE	TRUE	FALSE	0.0839876	-0.0427073	-0.0412803	0.0850907	0.0632749	-0.148366	0.053259	0.00250425	-0.0557633	0.0950659	0.0168825	-0.111948	0.0072624	-0.00554914	-0.00171327	0.0649331	0.00688105	-0.0718142
P16052	4	0.345318	0.104075	0.124481	0.306969	0.345318	0.119157	FALSE	FALSE	FALSE	0.101738	-0.0448131	-0.0569249	NA	NA	NA	0.0835135	0.00117709	-0.0846906	-0.0504929	0.0751376	-0.0246447	0.00163167	-0.0293698	0.0277381	0.0340976	0.000532961	-0.0346305
P16573	4	0.36447	0.128678	0.211466	0.172533	0.36447	0.122853	FALSE	FALSE	TRUE	0.116235	0.249293	-0.365528	-0.0729217	0.163849	-0.0909273	0.00398262	0.0295953	-0.0335779	0.186946	0.192033	-0.378979	-0.0683814	0.0945197	-0.0261384	0.0331721	0.145858	-0.17903
P17256	4	0.327103	0.136474	0.237532	0.171455	0.327103	0.127436	FALSE	FALSE	FALSE	0.00183996	0.0212207	-0.0230606	NA	NA	NA	NA	NA	NA	NA	NA	NA	NA	NA	NA	0.00183996	0.0212207	-0.0230606
P17426	4	0.535354	0.0913661	0.132302	0.148501	0.535354	0.0924773	FALSE	TRUE	FALSE	0.0107015	0.0418683	-0.0525698	-0.00701016	0.0530476	-0.0460375	NA	NA	NA	0.0284532	0.0121648	-0.040618	0.0785254	0.0340196	-0.112545	0.0276675	0.0352751	-0.0629426
P17427	4	0.670346	0.0612138	0.0810413	0.122172	0.670346	0.0652265	FALSE	FALSE	FALSE	0.0259659	-0.0351732	0.00920732	0.0228815	-0.0417728	0.0188913	0.0375764	0.0849801	-0.122557	0.0479114	0.0886852	-0.136597	0.00294947	-0.0245155	0.021566	0.0274569	0.0144408	-0.0418977
P17955	4	0.338875	0.134092	0.228737	0.172141	0.338875	0.126155	FALSE	FALSE	FALSE	NA	NA	NA	0.00215324	0.0163642	-0.0185174	NA	NA	NA	NA	NA	NA	NA	NA	NA	0.00215324	0.0163642	-0.0185174
P18297	4	0.345882	0.132636	0.223773	0.172393	0.345882	0.125316	FALSE	FALSE	FALSE	0.115713	-0.11666	0.000946616	-0.206511	0.365348	-0.158838	-0.00520139	0.0655072	-0.0603058	0.0389237	0.160909	-0.199833	0.180419	0.305207	-0.485627	0.0246689	0.156062	-0.180731
P18331	4	0.400499	0.100713	0.123588	0.262146	0.400499	0.113054	FALSE	FALSE	FALSE	NA	NA	NA	-0.262094	0.132737	0.129356	NA	NA	NA	0.198211	-0.210506	0.0122956	0.209323	0.0961296	-0.305452	0.0484799	0.00612024	-0.0546001
P18596	4	0.439456	0.112157	0.171156	0.166621	0.439456	0.11061	FALSE	FALSE	FALSE	-0.129843	0.108703	0.0211394	NA	NA	NA	0.0943214	-0.0860481	-0.00827327	-0.0174294	0.0669031	-0.0494737	0.0748562	-0.044942	-0.0299142	0.00547633	0.0111541	-0.0166305
P18654	4	0.407958	0.100039	0.123149	0.256821	0.407958	0.112033	FALSE	TRUE	FALSE	0.145079	0.0303093	-0.175389	0.177647	-0.077886	-0.0997611	0.00541845	0.0301616	-0.03558	0.103398	0.0248431	-0.128241	-0.00496486	0.0525241	-0.0475592	0.0853156	0.0119904	-0.097306
P18708	4	0.565912	0.0788733	0.102193	0.167801	0.565912	0.085221	FALSE	TRUE	FALSE	0.0701345	0.0176157	-0.0877502	0.053765	0.019826	-0.073591	NA	NA	NA	-0.0307714	0.0981564	-0.067385	0.13607	-0.0443169	-0.0917531	0.0572995	0.0228203	-0.0801198
P19234	4	0.754016	0.0462446	0.0621076	0.0887916	0.754016	0.0488398	FALSE	FALSE	FALSE	0.072593	0.0449446	-0.117538	NA	NA	NA	NA	NA	NA	NA	NA	NA	NA	NA	NA	0.072593	0.0449446	-0.117538
P19356	4	0.425439	0.115257	0.17781	0.1684	0.425439	0.113093	FALSE	FALSE	FALSE	NA	NA	NA	0.0968355	0.169404	-0.26624	NA	NA	NA	-0.0199647	0.00377591	0.0161888	NA	NA	NA	0.0384354	0.0865901	-0.125026
P19973	4	0.626136	0.0725024	0.102002	0.124829	0.626136	0.0745306	FALSE	FALSE	FALSE	0.0959527	-0.0293516	-0.0666011	0.0537862	0.0290022	-0.0827884	0.0212457	-0.0035307	-0.017715	0.0416731	0.0288679	-0.0705409	-0.0902981	0.095229	-0.00493094	0.0244719	0.0240434	-0.0485153
P20070	4	0.488099	0.101502	0.150232	0.15857	0.488099	0.101596	FALSE	FALSE	FALSE	-0.0321255	-0.000152239	0.0322777	0.0789113	0.199215	-0.278126	NA	NA	NA	0.0381527	0.0395721	-0.0777248	0.0890927	0.0307251	-0.119818	0.0435078	0.0673399	-0.110848
P20291	4	0.785026	0.0407582	0.0553417	0.0761121	0.785026	0.0427621	FALSE	TRUE	TRUE	0.0781476	0.068405	-0.146553	0.0534595	0.0379155	-0.0913751	0.0877658	0.0575323	-0.145298	0.124259	0.070257	-0.194516	0.0357151	0.0297359	-0.065451	0.0758694	0.0527691	-0.128638
P20411	4	0.579123	0.0767353	0.0997352	0.161666	0.579123	0.0827398	FALSE	FALSE	FALSE	0.008829	0.0348702	-0.0436992	-0.00937835	-0.015921	0.0252994	0.0148699	0.00911339	-0.0239833	0.143404	0.0137195	-0.157124	-0.0148874	0.0176398	-0.00275232	0.0285675	0.0118844	-0.0404519
P20673	4	0.450898	0.0954031	0.11943	0.228724	0.450898	0.105545	FALSE	TRUE	FALSE	0.142021	-0.171382	0.0293619	0.0653993	-0.0618711	-0.00352816	0.0198935	0.0920186	-0.111912	0.00833414	0.186429	-0.194763	0.053296	0.0181542	-0.0714502	0.0577887	0.0126697	-0.0704583
P20788	4	0.378012	0.125733	0.203193	0.172186	0.378012	0.120877	FALSE	FALSE	FALSE	0.0303782	0.0420348	-0.072413	0.144298	0.0112932	-0.155591	NA	NA	NA	-0.1152	0.133671	-0.0184713	-0.00161362	0.0218616	-0.0202479	0.0144655	0.0522152	-0.0666807
P22682	4	0.353088	0.103803	0.124634	0.299989	0.353088	0.118486	FALSE	FALSE	FALSE	0.0616334	0.0402267	-0.10186	-0.0405019	0.0351094	0.00539248	0.0657147	-0.0905889	0.0248742	0.0711317	-0.0728076	0.00167594	-0.118827	0.0892993	0.0295275	0.00783022	0.00024777	-0.00807799
P22985	4	0.344426	0.104101	0.124457	0.307786	0.344426	0.11923	FALSE	TRUE	FALSE	0.0662284	-0.00113201	-0.0650964	0.0652911	-0.0185864	-0.0467047	0.0756637	-0.00933774	-0.0663259	0.019082	0.0215519	-0.0406339	0.0231119	0.0109423	-0.0340542	0.0498754	0.000687606	-0.050563
P23562	4	0.429342	0.114393	0.175924	0.167932	0.429342	0.112408	FALSE	FALSE	TRUE	-0.603669	0.423203	0.180466	-0.161845	0.870589	-0.708744	-0.131287	0.635613	-0.504326	0.930049	0.229711	-1.15976	1.09135	0.301202	-1.39255	0.22492	0.492064	-0.716984
P23591	4	0.436187	0.0971217	0.120917	0.237905	0.436187	0.10787	FALSE	TRUE	FALSE	0.112976	-0.0422299	-0.0707456	0.0125055	0.0615748	-0.0740803	-0.00444777	0.00730045	-0.00285267	NA	NA	NA	0.146393	0.0249658	-0.171359	0.0668565	0.0129028	-0.0797593
P23780	4	0.499948	0.0889123	0.113143	0.200756	0.499948	0.0972415	FALSE	FALSE	FALSE	0.0776259	-0.0606394	-0.0169865	NA	NA	NA	0.045284	0.0955938	-0.140878	0.0419087	0.0232265	-0.0651353	-0.0139724	-0.0127458	0.0267183	0.0377115	0.0113588	-0.0490703
P24063	4	0.312307	0.139324	0.24949	0.170098	0.312307	0.128781	FALSE	FALSE	FALSE	0.0156489	0.0928968	-0.108546	0.139498	-0.119313	-0.0201849	-0.0593305	0.0676706	-0.00834016	-0.0352033	0.115516	-0.0803131	-0.0512931	0.156809	-0.105516	0.00186404	0.062716	-0.06458
P24155	4	0.310236	0.139707	0.251253	0.169861	0.310236	0.128943	FALSE	FALSE	FALSE	0.0440976	0.0241289	-0.0682265	-0.0244289	0.0460896	-0.0216606	-0.0152828	-0.0113412	0.026624	-0.079622	0.0175217	0.0621003	0.0762319	-0.0305143	-0.0457177	0.000199159	0.00917694	-0.0093761
P24527	4	0.308385	0.140046	0.252848	0.16964	0.308385	0.129081	FALSE	FALSE	TRUE	-0.0132915	-0.00919508	0.0224866	-0.0495001	0.326659	-0.277159	-0.020524	0.266713	-0.246189	0.0660866	0.298447	-0.364533	0.0317427	0.116669	-0.148412	0.00290274	0.199859	-0.202761
P26051	4	0.616968	0.070437	0.0923089	0.144744	0.616968	0.0755417	FALSE	TRUE	FALSE	0.0460806	0.0125617	-0.0586423	0.22669	-0.101439	-0.125252	0.0763342	0.030596	-0.10693	0.0604885	0.100616	-0.161105	-0.0311914	0.133267	-0.102076	0.0756804	0.0351205	-0.110801
P26284	4	0.51875	0.0949017	0.138386	0.152254	0.51875	0.0957084	FALSE	FALSE	FALSE	0.0800003	0.0715637	-0.151564	0.0637832	0.0686831	-0.132466	0.0156952	0.0824695	-0.0981647	0.074632	-0.0327296	-0.0419024	-0.0611946	0.0445884	0.0166062	0.0345832	0.046915	-0.0814982
P26369	4	0.327576	0.13638	0.237167	0.171489	0.327576	0.127388	FALSE	FALSE	FALSE	0.078067	-0.0151394	-0.0629275	0.0092215	0.00137618	-0.0105977	-0.00569159	0.136817	-0.131125	-0.128234	0.0539645	0.0742699	0.0620006	-0.00345559	-0.058545	0.00307262	0.0347125	-0.0377851
P26516	4	0.28626	0.143759	0.27348	0.166248	0.28626	0.130254	FALSE	FALSE	TRUE	-0.0426126	0.0898705	-0.0472579	0.0526989	0.0437898	-0.0964887	-0.0189718	0.160334	-0.141363	-0.0360515	0.0119141	0.0241374	0.0131856	0.137046	-0.150231	-0.00635028	0.0885909	-0.0822406
P27601	4	0.485323	0.102105	0.15135	0.159099	0.485323	0.102122	FALSE	TRUE	FALSE	0.110036	0.0920112	-0.202047	NA	NA	NA	0.0704129	0.141549	-0.211962	-0.0273367	0.0605263	-0.0331896	0.039342	0.00775902	-0.0471011	0.0481135	0.0754614	-0.123575
P27612	4	0.283824	0.144123	0.275944	0.165787	0.283824	0.130322	FALSE	FALSE	FALSE	NA	NA	NA	NA	NA	NA	NA	NA	NA	-0.00543352	0.0669134	-0.0614799	NA	NA	NA	-0.00543352	0.0669134	-0.0614799
P27615	4	0.546795	0.0889459	0.128226	0.145795	0.546795	0.0902377	FALSE	FALSE	FALSE	NA	NA	NA	0.0629425	0.0771354	-0.140078	NA	NA	NA	NA	NA	NA	NA	NA	NA	0.0629425	0.0771354	-0.140078
P27926	4	0.761902	0.0448171	0.0602822	0.0857105	0.761902	0.0472881	FALSE	TRUE	FALSE	0.0823351	-0.0379791	-0.044356	-0.0153916	0.0660066	-0.0506151	0.0875817	0.0239252	-0.111507	0.0878776	-0.00534181	-0.0825358	-0.0180555	0.0946127	-0.0765572	0.0448695	0.0282447	-0.0731142
P28077	4	0.364517	0.128668	0.211436	0.172533	0.364517	0.122846	FALSE	FALSE	FALSE	0.0411005	0.0359669	-0.0770674	0.00983471	0.0257388	-0.0355735	-0.0791072	0.379677	-0.30057	0.0245943	0.00687906	-0.0314734	0.0944019	-0.0492099	-0.045192	0.0181648	0.0798104	-0.0979752
P28293	4	0.30664	0.140361	0.254369	0.169424	0.30664	0.129207	FALSE	FALSE	FALSE	0.0563459	-0.0859536	0.0296077	-0.226555	0.319494	-0.0929391	-0.144763	0.327613	-0.182849	0.319863	-0.0180053	-0.301858	0.00209492	0.357916	-0.360011	0.00139722	0.180213	-0.18161
P28648	4	0.493336	0.100368	0.148146	0.157552	0.493336	0.100598	FALSE	FALSE	FALSE	0.106054	-0.0708789	-0.0351754	0.0320156	0.181696	-0.213712	0.00474133	0.104905	-0.109647	NA	NA	NA	NA	NA	NA	0.0476038	0.0719075	-0.119511
P28740	4	0.49495	0.100019	0.147508	0.157233	0.49495	0.10029	FALSE	FALSE	FALSE	NA	NA	NA	NA	NA	NA	NA	NA	NA	-0.0658957	0.0885588	-0.0226631	0.0972854	-0.0414901	-0.0557953	0.0156949	0.0235343	-0.0392292
P29066	4	0.725729	0.0525292	0.0723723	0.0947277	0.725729	0.0546417	FALSE	FALSE	FALSE	-0.0478472	-0.035032	0.0828792	0.0803264	-0.145048	0.0647217	-0.0173295	0.0551618	-0.0378323	0.0185959	0.0640438	-0.0826397	0.0409519	0.12104	-0.161992	0.0149395	0.0120332	-0.0269727
P29351	4	0.709982	0.0541798	0.0722174	0.106134	0.709982	0.0574869	FALSE	FALSE	FALSE	NA	NA	NA	-0.0099982	0.00964507	0.000353135	NA	NA	NA	0.0274336	0.0170968	-0.0445304	0.124926	0.0542829	-0.179209	0.0474539	0.0270083	-0.0744622
P30009	4	0.537148	0.0833958	0.107261	0.181646	0.537148	0.0905494	FALSE	FALSE	FALSE	0.0328759	0.289276	-0.322152	0.139515	0.0302897	-0.169804	0.0828808	-0.228249	0.145368	NA	NA	NA	NA	NA	NA	0.0850905	0.030439	-0.115529
P30349	4	0.338509	0.134167	0.229002	0.172125	0.338509	0.126197	FALSE	FALSE	FALSE	0.0317828	-0.022283	-0.00949975	-0.074325	0.223647	-0.149322	0.00115293	0.11506	-0.116213	0.0140389	0.203824	-0.217863	0.0949646	-0.000918279	-0.0940463	0.0135229	0.103866	-0.117389
P30427	4	0.515926	0.0955058	0.139442	0.15287	0.515926	0.0962554	FALSE	FALSE	FALSE	-0.0136657	0.0515914	-0.0379258	0.121213	-0.166881	0.0456683	0.0377772	0.0598406	-0.0976178	-0.150561	0.134312	0.0162489	0.0323374	-0.041686	0.00934857	0.00542019	0.00743538	-0.0128556
P35171	4	0.288505	0.143414	0.271244	0.166658	0.288505	0.130179	FALSE	FALSE	FALSE	0.0224683	0.0231599	-0.0456282	0.0146533	0.0268221	-0.0414754	NA	NA	NA	-0.0485312	0.131391	-0.0828601	NA	NA	NA	-0.00380319	0.0604578	-0.0566546
P35279	4	0.698298	0.0562665	0.0748518	0.11081	0.698298	0.0597738	FALSE	FALSE	FALSE	0.0585192	0.00405361	-0.0625728	-0.0230332	0.0555358	-0.0325026	0.0257014	-0.000447795	-0.0252536	0.021365	0.0208837	-0.0422487	-0.00465442	-0.036675	0.0413294	0.0155796	0.00867008	-0.0242497
P35290	4	0.507025	0.0878964	0.11209	0.197	0.507025	0.0959895	FALSE	FALSE	FALSE	0.164415	0.0513507	-0.215766	NA	NA	NA	NA	NA	NA	NA	NA	NA	NA	NA	NA	0.164415	0.0513507	-0.215766
P35815	4	0.715572	0.0531783	0.0709486	0.10391	0.715572	0.0563917	FALSE	FALSE	FALSE	0.0950447	0.00647021	-0.101515	-0.0480311	0.10746	-0.0594291	NA	NA	NA	NA	NA	NA	0.115936	-0.0201998	-0.0957365	0.0543166	0.0312435	-0.0855601
P36506	4	0.481161	0.10301	0.153041	0.159878	0.481161	0.10291	FALSE	FALSE	FALSE	NA	NA	NA	NA	NA	NA	NA	NA	NA	0.034703	0.0555458	-0.0902489	NA	NA	NA	0.034703	0.0555458	-0.0902489
P36860	4	0.325922	0.1044	0.123644	0.325551	0.325922	0.120482	FALSE	TRUE	FALSE	0.017334	-0.0200258	0.00269181	0.0554095	0.0804332	-0.135843	0.0740226	0.0127908	-0.0868134	0.155425	-0.0485147	-0.10691	0.027266	-0.0328381	0.0055721	0.0658913	-0.00163094	-0.0642604
P36876	4	0.396617	0.121639	0.192636	0.171148	0.396617	0.117961	FALSE	FALSE	FALSE	0.0924914	-0.0649892	-0.0275022	-0.0552123	0.0141926	0.0410196	-0.0117315	0.0682506	-0.0565191	-0.0135862	0.00203632	0.0115499	0.0153539	0.0599569	-0.0753108	0.00546306	0.0158894	-0.0213525
P37199	4	0.376982	0.102527	0.124506	0.27998	0.376982	0.116004	FALSE	FALSE	FALSE	0.0565924	-0.0182956	-0.0382968	0.201715	-0.0225228	-0.179192	0.0576381	0.0391566	-0.0967947	-0.0867258	0.0200142	0.0667116	NA	NA	NA	0.057305	0.0045881	-0.0618931
P37996	4	0.55921	0.0863346	0.123901	0.142757	0.55921	0.0877978	FALSE	FALSE	FALSE	NA	NA	NA	NA	NA	NA	-0.00658821	0.181226	-0.174638	0.0394422	-0.135306	0.0958641	0.026391	0.0238142	-0.0502052	0.0197483	0.0232446	-0.042993
P38718	4	0.720239	0.0536162	0.0739452	0.0964604	0.720239	0.0557395	FALSE	FALSE	FALSE	0.141965	0.0467839	-0.188749	NA	NA	NA	NA	NA	NA	-0.0402175	0.0359909	0.00422658	NA	NA	NA	0.0508738	0.0413874	-0.0922612
P39052	4	0.666827	0.064268	0.0895716	0.112919	0.666827	0.0664138	FALSE	TRUE	FALSE	0.0432482	-0.00395309	-0.0392951	0.0129911	0.037369	-0.0503601	0.043177	0.0483331	-0.0915101	0.0173039	0.040262	-0.0575659	0.0203023	0.00129173	-0.0215941	0.0274045	0.0246605	-0.052065
P40241	4	0.282619	0.144299	0.277179	0.165552	0.282619	0.130351	FALSE	TRUE	TRUE	0.024766	0.083174	-0.10794	0.0308848	0.157958	-0.188843	0.0782544	0.163465	-0.24172	-0.156401	0.475797	-0.319396	-0.0680586	0.173642	-0.105583	-0.0181108	0.210807	-0.192696
P41498	4	0.379273	0.125457	0.20245	0.172136	0.379273	0.120686	FALSE	FALSE	FALSE	0.030334	0.05775	-0.0880841	0.0974497	-0.0691826	-0.0282671	-0.0940483	0.0228606	0.0711877	-0.0105131	0.0248521	-0.014339	0.000783034	0.0489621	-0.0497451	0.00480107	0.0170484	-0.0218495
P42232	4	0.442139	0.0964412	0.12034	0.234139	0.442139	0.106941	FALSE	FALSE	FALSE	NA	NA	NA	NA	NA	NA	NA	NA	NA	0.0964055	0.0196381	-0.116044	NA	NA	NA	0.0964055	0.0196381	-0.116044
P42567	4	0.32484	0.136922	0.239292	0.171284	0.32484	0.127662	FALSE	FALSE	FALSE	0.0689217	0.0633715	-0.132293	-0.0217028	0.0601355	-0.0384327	0.0479983	-0.0672697	0.0192714	-0.0163513	0.0997009	-0.0833496	-0.0655872	0.014237	0.0513502	0.00265575	0.034035	-0.0366908
P42667	4	0.35338	0.103791	0.124637	0.299731	0.35338	0.11846	FALSE	TRUE	FALSE	0.12696	-0.0334704	-0.0934897	0.0453759	0.0458644	-0.0912403	0.0723581	-0.0127641	-0.059594	-0.05573	0.0130013	0.0427287	0.0873806	-0.00372109	-0.0836595	0.0552689	0.00178203	-0.057051
P43278	4	0.333514	0.104336	0.124052	0.318072	0.333514	0.120027	FALSE	FALSE	FALSE	0.32418	-0.149257	-0.174924	0.137938	-0.126164	-0.0117742	-0.0056776	0.0711474	-0.0654698	-0.298037	0.227798	0.0702386	0.07404	-0.0255909	-0.0484491	0.0464888	-0.000413199	-0.0460756
P45592	4	0.749805	0.0477744	0.0655241	0.0870701	0.749805	0.0498265	FALSE	FALSE	FALSE	0.224562	-0.0944593	-0.130103	-0.0076919	0.0227034	-0.0150115	0.0101146	0.132359	-0.142474	-0.0640905	0.13167	-0.0675796	0.0869929	0.000208832	-0.0872018	0.0499775	0.0384965	-0.088474
P46467	4	0.772193	0.0429573	0.0579124	0.0816741	0.772193	0.0452633	FALSE	FALSE	FALSE	0.101064	0.0263592	-0.127423	-0.0626679	0.0254723	0.0371956	-0.0237012	-0.011852	0.0355532	0.0816849	0.00786493	-0.0895498	-0.0470798	-0.0160407	0.0631206	0.00985991	0.00636074	-0.0162206
P47713	4	0.299306	0.141649	0.260951	0.168419	0.299306	0.129675	FALSE	FALSE	FALSE	NA	NA	NA	-0.0485596	0.129438	-0.080878	NA	NA	NA	NA	NA	NA	0.0461687	-0.014305	-0.0318637	-0.00119543	0.0575663	-0.0563708
P47967	4	0.467885	0.0932762	0.117469	0.218615	0.467885	0.102754	FALSE	FALSE	FALSE	NA	NA	NA	NA	NA	NA	NA	NA	NA	NA	NA	NA	0.120131	0.0298641	-0.149995	0.120131	0.0298641	-0.149995
P49430	4	0.754449	0.0468586	0.0642093	0.0855861	0.754449	0.0488974	FALSE	FALSE	FALSE	NA	NA	NA	NA	NA	NA	NA	NA	NA	NA	NA	NA	0.0218428	0.0166724	-0.0385152	0.0218428	0.0166724	-0.0385152
P49911	4	0.395479	0.12189	0.193257	0.171229	0.395479	0.118145	FALSE	FALSE	FALSE	NA	NA	NA	NA	NA	NA	NA	NA	NA	NA	NA	NA	0.00833051	0.0245172	-0.0328477	0.00833051	0.0245172	-0.0328477
P50430	4	0.720032	0.0536572	0.0740045	0.0965255	0.720032	0.0557808	FALSE	FALSE	FALSE	0.0170194	0.202197	-0.219216	-0.249458	0.325141	-0.0756824	0.0725499	-0.109252	0.0367022	0.142298	-0.0166317	-0.125667	0.336376	-0.142015	-0.194361	0.0637571	0.0518878	-0.115645
P50475	4	0.568249	0.0784977	0.101764	0.166706	0.568249	0.0847835	FALSE	FALSE	FALSE	-0.116222	0.143593	-0.0273708	-0.0152634	0.00580071	0.00946266	NA	NA	NA	-0.0517531	-0.0478667	0.0996198	0.239396	-0.0789826	-0.160413	0.0140394	0.00563601	-0.0196754
P50518	4	0.733136	0.0510647	0.0702579	0.0923812	0.733136	0.0531606	FALSE	FALSE	FALSE	0.0536049	-0.0329286	-0.0206763	0.0750169	0.000127474	-0.0751444	0.0215086	0.0476689	-0.0691774	0.00441899	0.055893	-0.0603119	-0.0716913	-0.00491609	0.0766074	0.0165716	0.0131689	-0.0297405
P50545	4	0.476945	0.092086	0.116325	0.213418	0.476945	0.101226	FALSE	FALSE	FALSE	0.0646968	-0.00321447	-0.0614823	0.000164401	0.0154587	-0.0156231	0.0538331	-0.0166023	-0.0372308	0.0585018	0.0258894	-0.0843912	-0.0268548	0.0181335	0.00872138	0.0300683	0.00793297	-0.0380012
P51577	4	0.550783	0.0812763	0.10491	0.174993	0.550783	0.0880375	FALSE	FALSE	FALSE	NA	NA	NA	NA	NA	NA	0.247929	0.093537	-0.341466	NA	NA	NA	NA	NA	NA	0.247929	0.093537	-0.341466
P51863	4	0.640488	0.0664148	0.0874448	0.134637	0.640488	0.0710155	FALSE	FALSE	FALSE	0.056752	-0.0578398	0.00108776	-0.0237475	0.0280892	-0.00434173	0.0595107	0.0146984	-0.0742091	0.0229457	0.0249525	-0.0478981	-0.011962	0.0410277	-0.0290657	0.0206998	0.0101856	-0.0308854
P52624	4	0.626137	0.0688777	0.0904334	0.140771	0.626137	0.0737813	FALSE	TRUE	TRUE	0.0642415	0.181713	-0.245955	0.0472185	0.316306	-0.363524	0.183646	-0.00165597	-0.18199	0.332616	-0.0808821	-0.251734	0.165267	-0.038705	-0.126562	0.158598	0.0753551	-0.233953
P53534	4	0.2821	0.144374	0.277714	0.165449	0.2821	0.130362	FALSE	FALSE	FALSE	NA	NA	NA	-0.0791619	0.0266468	0.0525151	0.0200665	0.0460316	-0.0660981	0.0507065	0.0227114	-0.0734179	NA	NA	NA	-0.00279627	0.0317966	-0.0290003
P53676	4	0.640688	0.0663804	0.0874028	0.134552	0.640688	0.0709769	FALSE	FALSE	FALSE	NA	NA	NA	NA	NA	NA	NA	NA	NA	0.0957766	0.0471504	-0.142927	NA	NA	NA	0.0957766	0.0471504	-0.142927
P54100	4	0.433779	0.113412	0.173812	0.167374	0.433779	0.111623	FALSE	FALSE	FALSE	-0.038238	0.0598826	-0.0216445	0.00874222	-0.000256569	-0.00848565	0.0355772	0.0190451	-0.0546223	-0.0204654	-0.0139657	0.0344312	0.0423057	-0.00555203	-0.0367537	0.00558433	0.0118307	-0.017415
P54921	4	0.504889	0.0882048	0.112411	0.198127	0.504889	0.0963686	FALSE	FALSE	FALSE	0.0882928	0.00812216	-0.0964149	0.0407655	-0.035284	-0.00548155	0.0446107	0.0311906	-0.0758013	0.0088728	0.120949	-0.129821	0.0490565	-0.0534172	0.00436064	0.0463197	0.0143121	-0.0606317
P56399	4	0.3542	0.13088	0.218118	0.172548	0.3542	0.124253	FALSE	FALSE	FALSE	0.0674922	0.0225832	-0.0900754	0.0110669	-0.0477258	0.0366589	-0.033147	0.0279622	0.0051848	-0.0537326	0.0521767	0.00155588	0.0164144	-0.0122339	-0.00418058	0.00161881	0.00855248	-0.0101713
P56571	4	0.330897	0.104368	0.123923	0.320618	0.330897	0.120194	FALSE	TRUE	FALSE	-0.0101132	0.0341355	-0.0240223	0.0478491	-0.0291493	-0.0186998	0.109875	-0.00614765	-0.103727	0.0314597	0.0178634	-0.0493231	0.0302007	-0.0197046	-0.0104961	0.0418543	-0.000600537	-0.0412538
P57044	4	0.622576	0.0694846	0.091165	0.142308	0.622576	0.0744656	FALSE	FALSE	FALSE	NA	NA	NA	NA	NA	NA	NA	NA	NA	NA	NA	NA	0.096156	0.0452759	-0.141432	0.096156	0.0452759	-0.141432
P57716	4	0.319016	0.138055	0.243935	0.170784	0.319016	0.128211	FALSE	FALSE	FALSE	0.00443946	0.0798023	-0.0842418	NA	NA	NA	NA	NA	NA	NA	NA	NA	NA	NA	NA	0.00443946	0.0798023	-0.0842418
P57746	4	0.697735	0.0580854	0.0804504	0.103491	0.697735	0.0602383	FALSE	FALSE	FALSE	0.129138	-0.0523971	-0.0767409	-0.0353283	0.0890126	-0.0536842	0.0784651	0.0443618	-0.122827	0.0790224	0.0381139	-0.117136	-0.0665343	0.0375461	0.0289882	0.0369526	0.0313274	-0.06828
P60766	4	0.287983	0.143495	0.271761	0.166564	0.287983	0.130197	FALSE	FALSE	FALSE	0.0603664	-0.011537	-0.0488295	-0.0778867	0.0938927	-0.016006	0.0585262	0.0320877	-0.090614	0.0567346	0.0399121	-0.0966466	-0.11191	0.063804	0.0481055	-0.00283379	0.0436319	-0.0407981
P60904	4	0.486717	0.090763	0.11502	0.207949	0.486717	0.0995503	FALSE	TRUE	FALSE	0.110437	0.0223128	-0.13275	0.0449204	0.0555113	-0.100432	0.0497141	-0.0158393	-0.0338748	0.199215	0.0511904	-0.250406	NA	NA	NA	0.101072	0.0282938	-0.129366
P61164	4	0.737254	0.0502512	0.0690855	0.0910724	0.737254	0.0523369	FALSE	FALSE	FALSE	0.0320609	0.0469462	-0.0790071	0.0931252	0.0120387	-0.105164	0.0145436	0.00629541	-0.020839	-0.0377374	0.00561325	0.0321241	0.0094642	0.0170102	-0.0264743	0.0222913	0.0175808	-0.0398721
P61924	4	0.413134	0.0995455	0.122806	0.253211	0.413134	0.111303	FALSE	TRUE	FALSE	0.0248481	0.0185175	-0.0433655	0.0846378	0.015096	-0.0997338	0.061763	-0.0620713	0.000308332	0.117592	-0.0179643	-0.0996279	0.062197	0.0992036	-0.161401	0.0702076	0.0105563	-0.0807639
P61961	4	0.303511	0.140919	0.257139	0.169014	0.303511	0.129418	FALSE	FALSE	FALSE	0.0333568	0.103759	-0.137115	0.0176197	0.0723177	-0.0899374	0.0226143	-0.0308484	0.00823411	-0.115611	0.0362782	0.0793332	0.0413016	-0.0182098	-0.0230918	-0.000143789	0.0326593	-0.0325155
P61982	4	0.419322	0.0989301	0.122355	0.248983	0.419322	0.11041	FALSE	FALSE	FALSE	0.0380636	-0.0368935	-0.00117013	0.102876	-0.000849623	-0.102026	-0.0916571	0.0767934	0.0148638	0.0905153	0.0144565	-0.104972	-0.0466559	-0.0384198	0.0850757	0.0186283	0.00301739	-0.0216457
P62305	4	0.407442	0.119243	0.186869	0.170269	0.407442	0.116176	FALSE	FALSE	FALSE	NA	NA	NA	NA	NA	NA	0.049082	0.128522	-0.177604	NA	NA	NA	NA	NA	NA	0.049082	0.128522	-0.177604
P62317	4	0.407881	0.100046	0.123154	0.256875	0.407881	0.112044	FALSE	FALSE	FALSE	-0.0016029	0.00654712	-0.00494421	0.0928952	-0.107864	0.0149691	0.00041142	0.127678	-0.12809	-0.0397278	0.0136595	0.0260683	0.012588	-0.0309563	0.0183683	0.0129128	0.00181289	-0.0147257
P62331	4	0.668153	0.0640016	0.0891751	0.112521	0.668153	0.0661489	FALSE	FALSE	FALSE	0.117883	0.0125522	-0.130435	-0.0828004	0.028876	0.0539244	0.00516406	-0.034398	0.029234	-0.0127868	0.007997	0.00478976	0.0114005	0.0198491	-0.0312496	0.00777207	0.00697527	-0.0147473
P62627	4	0.490069	0.0903003	0.114556	0.206104	0.490069	0.0989695	FALSE	FALSE	FALSE	NA	NA	NA	NA	NA	NA	NA	NA	NA	0.0421627	0.067505	-0.109668	0.103052	-0.0260631	-0.0769887	0.0726072	0.0207209	-0.0933282
P62715	4	0.664972	0.0646409	0.0901269	0.113476	0.664972	0.0667842	FALSE	FALSE	FALSE	NA	NA	NA	NA	NA	NA	0.044423	0.0495642	-0.0939872	0.0446834	0.0037356	-0.048419	-0.0095681	0.018543	-0.00897486	0.0265128	0.0239476	-0.0504604
P62814	4	0.415421	0.117476	0.182776	0.169501	0.415421	0.114826	FALSE	FALSE	FALSE	0.0440929	-0.00421822	-0.0398747	-0.0799159	0.0466623	0.0332536	0.0828816	0.0342803	-0.117162	0.021772	-0.00759304	-0.0141789	-0.0356964	0.011766	0.0239304	0.00662683	0.0161795	-0.0228063
P62821	4	0.362172	0.129174	0.212924	0.172556	0.362172	0.123174	FALSE	FALSE	FALSE	0.047716	0.0388326	-0.0865486	0.0301107	-0.00200928	-0.0281014	0.00447405	0.0820495	-0.0865236	-0.0747938	0.0344148	0.040379	0.0101827	-0.072487	0.0623044	0.00353792	0.0161601	-0.0196981
P62880	4	0.291405	0.142957	0.268407	0.167164	0.291405	0.130067	FALSE	FALSE	FALSE	0.00691667	0.00120466	-0.00812133	0.0219842	0.12093	-0.142914	-0.0542378	0.0267713	0.0274665	0.0266128	0.0295882	-0.056201	-0.0131784	0.0522622	-0.0390838	-0.0023805	0.0461513	-0.0437708
P62994	4	0.381947	0.102187	0.124374	0.276074	0.381947	0.115419	FALSE	TRUE	FALSE	0.0756355	-0.00207763	-0.0735578	-0.0188862	0.0565621	-0.0376759	0.0417619	0.0033434	-0.0451053	0.0791236	-0.0438057	-0.0353179	0.0144601	0.00325596	-0.0177161	0.038419	0.00345562	-0.0418746
P63024	4	0.711279	0.0553928	0.0765233	0.099274	0.711279	0.0575309	FALSE	FALSE	FALSE	0.0924549	-0.00544435	-0.0870106	-0.0184819	0.0755224	-0.0570405	0.0260974	0.0516713	-0.0777687	0.0665063	-0.0443835	-0.0221228	-0.0149249	0.0480345	-0.0331097	0.0303304	0.0250801	-0.0554105
P63038	4	0.465012	0.106535	0.159789	0.162726	0.465012	0.105937	FALSE	FALSE	FALSE	0.00530379	0.0436005	-0.0489042	0.0363989	0.0535358	-0.0899347	NA	NA	NA	NA	NA	NA	-0.00364355	-0.0308416	0.0344852	0.0126864	0.0220982	-0.0347846
P63321	4	0.410159	0.118642	0.185461	0.170019	0.410159	0.11572	FALSE	FALSE	FALSE	NA	NA	NA	-0.0155824	-0.00374033	0.0193227	-0.0565529	0.0916636	-0.0351107	0.0983368	-0.0209735	-0.0773634	NA	NA	NA	0.00873382	0.0223166	-0.0310504
P70168	4	0.476813	0.103956	0.154828	0.160672	0.476813	0.10373	FALSE	TRUE	FALSE	0.0376059	0.0138265	-0.0514324	-0.00865663	0.0620742	-0.0534176	0.0264145	0.0199071	-0.0463216	-0.0206342	0.0553311	-0.0346969	0.0752083	0.0287148	-0.103923	0.0219876	0.0359708	-0.0579583
P70248	4	0.632773	0.0677421	0.0890592	0.137922	0.632773	0.0725039	FALSE	TRUE	FALSE	0.112471	0.0358985	-0.14837	0.0381139	0.011309	-0.0494229	0.0139335	0.0362238	-0.0501574	0.119697	0.0030237	-0.122721	-0.0330824	0.0348476	-0.00176523	0.0502267	0.0242605	-0.0744873
P80067	4	0.695689	0.0567311	0.0754366	0.11186	0.695689	0.060284	FALSE	TRUE	FALSE	0.101964	-0.041115	-0.0608489	0.117597	0.076599	-0.194196	0.062112	0.0422867	-0.104399	0.0428826	0.0850914	-0.127974	0.0183259	0.0269831	-0.045309	0.0685763	0.037969	-0.106545
P80315	4	0.310857	0.139593	0.250722	0.169934	0.310857	0.128895	FALSE	FALSE	FALSE	NA	NA	NA	NA	NA	NA	-0.0591409	0.0463248	0.0128161	-0.0141999	0.0115624	0.00263752	0.0738237	-0.0378573	-0.0359664	0.000160957	0.00667662	-0.00683758
P80386	4	0.616853	0.0704565	0.0923324	0.144794	0.616853	0.0755638	FALSE	FALSE	FALSE	NA	NA	NA	NA	NA	NA	NA	NA	NA	NA	NA	NA	0.123814	0.0574402	-0.181255	0.123814	0.0574402	-0.181255
P81155	4	0.698741	0.0578851	0.0801574	0.103179	0.698741	0.0600373	FALSE	FALSE	FALSE	-0.013948	0.0482026	-0.0342545	0.0867217	-0.00606225	-0.0806594	0.0322825	-0.0188607	-0.0134218	-0.0348644	0.0365642	-0.00169976	-0.00776745	-0.00702092	0.0147884	0.0124849	0.0105646	-0.0230494
P81718	4	0.383383	0.124555	0.200055	0.17195	0.383383	0.120057	FALSE	FALSE	FALSE	0.0218795	-0.0500147	0.0281352	-0.056543	0.101414	-0.0448712	0.0399956	-0.0486418	0.00864622	0.0652379	-0.0512502	-0.0139877	-0.0681532	0.0566437	0.0115094	0.000483348	0.00163026	-0.00211361
P81799	4	0.40911	0.118874	0.186003	0.170117	0.40911	0.115896	FALSE	FALSE	FALSE	0.0223426	0.0174948	-0.0398374	-0.048011	0.177117	-0.129106	0.0479452	-0.114263	0.0663181	0.074509	-0.0176187	-0.0568903	-0.0799807	-0.0193852	0.0993659	0.00336103	0.00866891	-0.0120299
P84091	4	0.331365	0.135622	0.234278	0.171742	0.331365	0.126992	FALSE	FALSE	FALSE	0.0244288	-0.00637398	-0.0180548	-0.0770884	0.0820739	-0.00498546	0.066875	0.00129096	-0.068166	-0.000768665	0.0647264	-0.0639578	-0.00106563	-0.0215208	0.0225864	0.00247621	0.0240393	-0.0265155
P84097	4	0.783517	0.0409437	0.0554114	0.0770866	0.783517	0.0430411	FALSE	TRUE	FALSE	0.0598012	-0.0104659	-0.0493353	0.0715491	0.0285792	-0.100128	0.0423779	0.0104716	-0.0528496	0.0678634	0.0347183	-0.102582	-0.0223135	0.0840759	-0.0617623	0.0438556	0.0294758	-0.0733314
P84817	4	0.290773	0.143058	0.26902	0.167056	0.290773	0.130093	FALSE	FALSE	FALSE	0.109007	0.0712028	-0.18021	-0.0894302	0.0358986	0.0535316	-0.0619461	0.0627203	-0.000774185	0.00740475	-0.107565	0.10016	0.0300035	0.029534	-0.0595376	-0.000992196	0.0183581	-0.017366
P85970	4	0.538919	0.0831231	0.106961	0.180772	0.538919	0.0902246	FALSE	FALSE	FALSE	0.097323	-0.0903279	-0.00699508	-0.0128641	0.0032322	0.00963191	0.0171077	0.0354484	-0.0525562	0.00577757	0.0649759	-0.0680461	0.00114938	0.0263387	-0.0274881	0.0216987	0.00793348	-0.0290907
P86219	4	0.588609	0.0802096	0.114016	0.135177	0.588609	0.0819886	FALSE	FALSE	FALSE	0.0905608	-0.00308168	-0.0874791	0.0015107	0.0513728	-0.0528835	0.0500879	0.105222	-0.15531	NA	NA	NA	NA	NA	NA	0.0473865	0.051171	-0.0985575
P97369	4	0.320576	0.137754	0.242675	0.170926	0.320576	0.128068	FALSE	FALSE	FALSE	0.0692221	-0.0793302	0.0101081	-0.0958764	0.123593	-0.0277166	0.0472278	-0.0070846	-0.0401432	0.0422485	-0.0053688	-0.0368797	-0.0581535	0.0439312	0.0142224	0.000933713	0.0151481	-0.0160818
P97376	4	0.555538	0.0805267	0.104068	0.172713	0.555538	0.0871554	FALSE	FALSE	FALSE	0.0654805	0.111579	-0.17706	0.114766	-0.0423738	-0.0723924	NA	NA	NA	NA	NA	NA	NA	NA	NA	0.0901233	0.0346027	-0.124726
P97384	4	0.758624	0.0454104	0.0610406	0.0869914	0.758624	0.0479332	FALSE	TRUE	TRUE	0.0728411	0.0337889	-0.10663	0.0111685	0.0513675	-0.0625359	0.0440935	-0.00740468	-0.0366888	0.102558	0.0380586	-0.140617	0.0271576	0.0453437	-0.0725013	0.0515637	0.0322308	-0.0837945
P97520	4	0.533925	0.0916691	0.132817	0.148833	0.533925	0.0927561	FALSE	FALSE	FALSE	0.0340383	0.0819863	-0.116025	-0.0385946	0.0775724	-0.0389778	0.0436688	0.0832023	-0.126871	0.0620869	0.0273254	-0.0894123	0.0485747	-0.0781505	0.0295758	0.0299548	0.0383872	-0.068342
P97532	4	0.400405	0.100721	0.123593	0.262214	0.400405	0.113067	FALSE	TRUE	FALSE	0.236464	-0.111035	-0.12543	0.0644129	0.0858855	-0.150298	0.0349029	0.0786371	-0.11354	0.044447	-0.00555549	-0.0388916	NA	NA	NA	0.0950568	0.0119831	-0.10704
P97536	4	0.751878	0.0473656	0.0649371	0.0864078	0.751878	0.0494118	FALSE	FALSE	FALSE	0.103297	0.00565431	-0.108951	0.0174403	-0.00860362	-0.00883668	-0.0269683	0.0863483	-0.05938	0.0108576	0.0872558	-0.0981133	0.0663633	-0.0394756	-0.0268877	0.034198	0.0262358	-0.0604338
P97573	4	0.406146	0.100206	0.123262	0.258101	0.406146	0.112284	FALSE	TRUE	FALSE	0.0454382	-0.0366668	-0.0087714	0.055708	-0.0108611	-0.0448469	0.00456715	0.0326752	-0.0372424	0.022781	0.0198316	-0.0426125	0.0284081	0.0165301	-0.0449382	0.0313805	0.0043018	-0.0356823
P97629	4	0.489546	0.101189	0.149653	0.158292	0.489546	0.10132	FALSE	TRUE	TRUE	0.0353868	0.0206277	-0.0560144	0.0834357	0.0816014	-0.165037	NA	NA	NA	0.0233804	0.0417945	-0.0651748	0.0407138	0.137168	-0.177882	0.0457292	0.0702978	-0.116027
P97700	4	0.425349	0.0983051	0.121875	0.244951	0.425349	0.109519	FALSE	FALSE	FALSE	NA	NA	NA	0.0232069	0.0514546	-0.0746615	NA	NA	NA	NA	NA	NA	0.0766129	-0.0341684	-0.0424444	0.0499099	0.00864307	-0.058553
P97710	4	0.335872	0.104299	0.124157	0.315803	0.335872	0.119869	FALSE	TRUE	FALSE	0.15498	0.016066	-0.171046	0.0660075	0.0468782	-0.112886	0.15946	-0.0351322	-0.124328	0.22181	-0.0574312	-0.164379	0.0353637	0.0270863	-0.06245	0.127524	-0.000506585	-0.127018
P97814	4	0.593373	0.0792246	0.112456	0.133902	0.593373	0.081044	FALSE	TRUE	FALSE	-0.00409352	0.0497809	-0.0456874	0.0531441	0.0490733	-0.102217	0.0529641	0.023106	-0.0760702	0.10437	0.0538171	-0.158187	-0.0219717	0.0208166	0.00115514	0.0368825	0.0393188	-0.0762013
P97829	4	0.345307	0.132757	0.224173	0.172377	0.345307	0.125387	FALSE	FALSE	TRUE	-0.0275732	0.00144681	0.0261264	-0.0730478	0.206393	-0.133345	0.081218	0.021811	-0.103029	0.0521466	0.199375	-0.251521	0.0543778	0.129786	-0.184164	0.0174243	0.111762	-0.129187
P98197	4	0.53666	0.0910892	0.131832	0.148197	0.53666	0.0922221	FALSE	FALSE	FALSE	0.065209	0.0593471	-0.124556	NA	NA	NA	NA	NA	NA	NA	NA	NA	0.0243248	0.0542766	-0.0786013	0.0447669	0.0568119	-0.101579
Q00PI9	4	0.329215	0.136054	0.23591	0.171603	0.329215	0.127219	FALSE	FALSE	FALSE	0.0173626	0.0491705	-0.0665331	0.0818085	-0.0296805	-0.052128	-0.00473665	0.0820906	-0.077354	-0.0724267	0.0745086	-0.00208198	-0.00468124	0.00670098	-0.00201974	0.00346532	0.0365581	-0.0400234
Q01460	4	0.527382	0.0930601	0.135197	0.15033	0.527382	0.0940316	FALSE	FALSE	FALSE	0.0795739	-0.00270676	-0.0768672	0.0327824	0.0153641	-0.0481465	0.0281049	0.0660869	-0.0941918	-0.0413133	0.0513944	-0.0100811	NA	NA	NA	0.024787	0.0325347	-0.0573216
Q02357	4	0.583593	0.0760042	0.0988869	0.15962	0.583593	0.0818962	FALSE	FALSE	FALSE	NA	NA	NA	NA	NA	NA	NA	NA	NA	0.659913	0.278415	-0.938328	NA	NA	NA	0.659913	0.278415	-0.938328
Q02759	4	0.344886	0.104087	0.12447	0.307364	0.344886	0.119192	FALSE	TRUE	FALSE	NA	NA	NA	NA	NA	NA	0.122921	0.409014	-0.531935	0.536919	-0.331932	-0.204987	1.14221	-0.050523	-1.09169	0.600684	0.00885302	-0.609537
Q02874	4	0.467778	0.09329	0.117482	0.218677	0.467778	0.102772	FALSE	FALSE	FALSE	0.0881702	0.000855074	-0.0890253	0.124276	-0.0950472	-0.0292288	-0.0294616	0.0928623	-0.0634007	-0.101863	0.0435455	0.0583179	0.00275969	-0.0213784	0.0186187	0.0167762	0.00416745	-0.0209436
Q07014	4	0.770947	0.043182	0.0581975	0.082165	0.770947	0.0455083	FALSE	TRUE	TRUE	0.0498351	0.0532327	-0.103068	0.0167736	0.0642525	-0.0810261	0.0907838	0.0247694	-0.115553	-0.0882417	0.0922265	-0.00398478	0.215157	-0.051666	-0.163491	0.0568616	0.036563	-0.0934246
Q07647	4	0.446165	0.110677	0.168082	0.165677	0.446165	0.109399	FALSE	FALSE	FALSE	-0.00955861	0.122307	-0.112749	-0.0855695	0.206372	-0.120802	0.0623167	0.00564907	-0.0679658	0.110859	-0.0790596	-0.0317997	0.0713011	0.035783	-0.107084	0.0298698	0.0582103	-0.0880801
Q07969	4	0.494657	0.0896603	0.113908	0.203605	0.494657	0.0981701	FALSE	FALSE	FALSE	NA	NA	NA	NA	NA	NA	NA	NA	NA	NA	NA	NA	0.265572	0.0777521	-0.343325	0.265572	0.0777521	-0.343325
Q08163	4	0.481121	0.103018	0.153057	0.159885	0.481121	0.102918	FALSE	FALSE	FALSE	0.0195951	-0.0674495	0.0478544	0.0166401	-0.00850232	-0.00813774	-0.0657096	0.0783687	-0.0126591	0.0800009	0.0065329	-0.0865338	-0.0190768	0.0413986	-0.0223218	0.00628993	0.0100697	-0.0163596
Q10758	4	0.28237	0.144335	0.277436	0.165502	0.28237	0.130357	FALSE	FALSE	TRUE	0.34849	0.092759	-0.441249	NA	NA	NA	-0.430256	0.848302	-0.418046	NA	NA	NA	NA	NA	NA	-0.0408831	0.47053	-0.429647
Q11011	4	0.692485	0.0591318	0.0819833	0.105112	0.692485	0.0612877	FALSE	FALSE	FALSE	0.0359859	0.0385045	-0.0744904	-0.0197684	0.0511859	-0.0314174	0.0615905	-0.0156634	-0.0459271	0.0381434	0.00803649	-0.0461799	0.00198825	0.0189095	-0.0208978	0.0235879	0.0201946	-0.0437825
Q2LAP6	4	0.345637	0.104065	0.124489	0.306678	0.345637	0.119131	FALSE	TRUE	FALSE	0.0914354	0.0109214	-0.102357	0.121953	-0.0692764	-0.0526767	0.0614725	0.0042629	-0.0657354	0.0744639	0.0636973	-0.138161	0.0244738	-0.00351619	-0.0209576	0.0747597	0.0012178	-0.0759775
Q2TL32	4	0.569436	0.0783065	0.101545	0.166152	0.569436	0.084561	FALSE	FALSE	FALSE	0.000569117	0.0103941	-0.0109633	NA	NA	NA	NA	NA	NA	0.0643756	0.016608	-0.0768316	NA	NA	NA	0.0324724	0.0135011	-0.0438974
Q32KJ6	4	0.716755	0.0543066	0.0749459	0.0975565	0.716755	0.0564361	FALSE	FALSE	FALSE	0.0876921	0.0520562	-0.139748	-0.0159817	0.0443485	-0.0283668	0.0401666	-0.0038822	-0.0362844	0.165761	0.0152517	-0.181013	-0.0719275	0.0606403	0.0112872	0.0411422	0.0336829	-0.0748251
Q3KR86	4	0.284133	0.144077	0.27563	0.165846	0.284133	0.130314	FALSE	FALSE	FALSE	-0.0580393	0.105315	-0.0472754	0.0879623	-0.0190824	-0.0688799	0.0646232	-0.013494	-0.0511293	-0.102411	0.0624922	0.0399187	-0.000974405	-0.024737	0.0257114	-0.00176781	0.0220987	-0.0203309
Q3TIX9	4	0.521413	0.0943328	0.137396	0.151667	0.521413	0.0951919	FALSE	FALSE	FALSE	0.101205	-0.00349403	-0.0977107	0.0755415	0.00440197	-0.0799435	NA	NA	NA	-0.0720377	0.0403244	0.0317133	0.0765369	0.202111	-0.278648	0.0453114	0.0608358	-0.106147
Q3TYS2	4	0.604262	0.0725776	0.0948613	0.150327	0.604262	0.0779714	FALSE	FALSE	FALSE	0.0719573	0.0304176	-0.102375	0.153029	-0.0916185	-0.0614103	0.0633449	0.110303	-0.173648	-0.085039	0.0353782	0.0496608	-0.0476268	-0.014685	0.0623118	0.031133	0.0139591	-0.0450921
Q3TZZ7	4	0.625308	0.0690193	0.0906042	0.141128	0.625308	0.0739408	FALSE	TRUE	TRUE	0.0813899	0.0306506	-0.112041	0.0382514	0.0931409	-0.131392	0.176525	-0.01244	-0.164085	0.00164371	0.0624557	-0.0640994	0.0715612	0.00132688	-0.0728881	0.0738743	0.0350268	-0.108901
Q3U487	4	0.307266	0.140248	0.253821	0.169502	0.307266	0.129162	FALSE	FALSE	FALSE	-0.00724761	0.103587	-0.0963395	-0.109652	0.124282	-0.0146291	NA	NA	NA	0.00766452	-0.0979904	0.0903259	0.110008	-0.0540076	-0.0560006	0.00019318	0.0189676	-0.0191608
Q3UHD2	4	0.339846	0.104219	0.124312	0.312038	0.339846	0.119584	FALSE	FALSE	FALSE	NA	NA	NA	NA	NA	NA	NA	NA	NA	0.193165	0.00082897	-0.193994	NA	NA	NA	0.193165	0.00082897	-0.193994
Q3UHD6	4	0.470731	0.105284	0.157364	0.16175	0.470731	0.104871	FALSE	FALSE	FALSE	NA	NA	NA	0.00368664	-0.0263173	0.0226307	0.0324508	0.0542096	-0.0866604	0.0341629	0.0828155	-0.116978	-0.00501703	-0.000469457	0.00548649	0.0163208	0.0275596	-0.0438804
Q3UMR5	4	0.345802	0.10406	0.124493	0.306527	0.345802	0.119118	FALSE	FALSE	FALSE	0.105031	-0.020099	-0.084932	-0.178999	0.139774	0.039225	0.128383	-0.0112003	-0.117183	0.123543	-0.0424425	-0.081101	0.0722422	-0.0618716	-0.0103706	0.0500401	0.000832189	-0.0508722
Q3UP87	4	0.311228	0.139524	0.250406	0.169976	0.311228	0.128866	FALSE	TRUE	TRUE	0.103495	-0.171232	0.0677372	-0.0679877	0.326409	-0.258422	-0.0575424	0.336283	-0.278741	0.0515344	0.257512	-0.309046	-0.0011039	0.362596	-0.361492	0.00567901	0.222314	-0.227993
Q3UQ44	4	0.608083	0.0719364	0.0940997	0.148639	0.608083	0.077242	FALSE	TRUE	FALSE	0.0714658	0.0624602	-0.133926	0.077554	-0.076055	-0.00149901	0.127912	0.140974	-0.268886	NA	NA	NA	0.0399917	0.0162292	-0.0562208	0.0792309	0.0359021	-0.115133
Q3UVL4	4	0.416698	0.0991944	0.122551	0.250764	0.416698	0.110792	FALSE	FALSE	FALSE	0.0666979	0.0104761	-0.077174	NA	NA	NA	NA	NA	NA	NA	NA	NA	NA	NA	NA	0.0666979	0.0104761	-0.077174
Q3UZA1	4	0.681306	0.0613648	0.0852688	0.108539	0.681306	0.0635216	FALSE	FALSE	FALSE	0.0134357	0.0092301	-0.0226658	0.172861	-0.0187374	-0.154123	0.0823796	-0.0878032	0.00542357	-0.174747	0.179458	-0.00471101	NA	NA	NA	0.0234823	0.0205368	-0.0440191
Q4FZT0	4	0.390768	0.122929	0.195862	0.171541	0.390768	0.1189	FALSE	FALSE	FALSE	-0.0221242	0.00882829	0.0132959	0.0753215	0.0570088	-0.13233	NA	NA	NA	0.00062015	0.100779	-0.101399	NA	NA	NA	0.0179391	0.0555386	-0.0734778
Q4FZT2	4	0.380657	0.125153	0.201638	0.172077	0.380657	0.120475	FALSE	FALSE	FALSE	0.114979	0.0287114	-0.14369	-0.0859271	0.0726445	0.0132826	NA	NA	NA	NA	NA	NA	NA	NA	NA	0.0145259	0.050678	-0.0652038
Q4FZT9	4	0.35785	0.130101	0.215714	0.172568	0.35785	0.123766	FALSE	FALSE	FALSE	0.0463087	-0.00118926	-0.0451194	-0.00819428	0.000662728	0.00753155	0.012446	0.0534851	-0.0659311	-0.0567927	0.0563784	0.000414265	0.0302825	0.00920249	-0.039485	0.00481004	0.0237079	-0.0285179
Q4G017	4	0.681706	0.0612848	0.0851507	0.108417	0.681706	0.0634416	FALSE	FALSE	FALSE	NA	NA	NA	NA	NA	NA	NA	NA	NA	0.0548893	0.0479672	-0.102857	NA	NA	NA	0.0548893	0.0479672	-0.102857
Q4G069	4	0.669813	0.0636683	0.0886797	0.112022	0.669813	0.0658175	FALSE	FALSE	FALSE	0.493047	0.0240309	-0.517078	-0.0547051	0.272262	-0.217557	0.0508975	0.000101389	-0.0509989	NA	NA	NA	-0.0832378	0.0667767	0.0164611	0.1015	0.0907927	-0.192293
Q4KLL0	4	0.318254	0.138201	0.244554	0.170712	0.318254	0.128279	FALSE	FALSE	FALSE	0.0127097	-0.00431559	-0.00839412	NA	NA	NA	-0.00926983	0.069595	-0.0603252	NA	NA	NA	NA	NA	NA	0.00171994	0.0326397	-0.0343597
Q4KLZ6	4	0.622119	0.0733219	0.10326	0.125969	0.622119	0.0753306	FALSE	FALSE	FALSE	0.003945	-0.0373766	0.0334316	-0.00629408	0.0347585	-0.0284644	0.0431736	0.040028	-0.0832016	0.0119301	-0.00691764	-0.00501251	0.013658	0.0353748	-0.0490329	0.0132825	0.0131734	-0.026456
Q4KM33	4	0.560697	0.0797074	0.103142	0.170259	0.560697	0.0861951	FALSE	TRUE	FALSE	0.0258727	0.158624	-0.184496	0.0255832	-0.0313811	0.00579786	0.178877	-0.0489495	-0.129927	0.111812	-0.0230246	-0.0887873	0.0687597	0.10544	-0.1742	0.0821809	0.0321417	-0.114323
Q4KM35	4	0.473442	0.104692	0.156229	0.161275	0.473442	0.104363	FALSE	FALSE	FALSE	-0.00917321	0.0344761	-0.0253029	0.139213	-0.106578	-0.0326346	-0.0293732	0.105476	-0.076103	-0.0845337	0.109573	-0.0250396	0.0380483	-0.0527539	0.0147056	0.0108362	0.0180387	-0.0288749
Q4LDD4	4	0.437214	0.0970057	0.12082	0.23725	0.437214	0.107711	FALSE	TRUE	FALSE	0.152654	-0.0147594	-0.137895	-0.0154234	-0.0135657	0.028989	0.0580624	0.0899985	-0.148061	0.105179	-0.0906562	-0.0145233	0.0764153	0.10242	-0.178835	0.0753776	0.0146874	-0.0900649
Q4QQW8	4	0.575855	0.0772674	0.10035	0.163172	0.575855	0.0833554	FALSE	FALSE	FALSE	0.0399137	-0.0258261	-0.0140876	0.0301011	0.0403842	-0.0704853	NA	NA	NA	-0.0848123	0.0368353	0.047977	0.0491155	-0.0372656	-0.0118499	0.00857952	0.00353192	-0.0121114
Q566C7	4	0.405011	0.10031	0.12333	0.258907	0.405011	0.112441	FALSE	FALSE	FALSE	NA	NA	NA	NA	NA	NA	NA	NA	NA	0.0826096	0.0111451	-0.0937547	NA	NA	NA	0.0826096	0.0111451	-0.0937547
Q5BJQ2	4	0.596013	0.0739539	0.0964876	0.154003	0.596013	0.0795423	FALSE	FALSE	FALSE	NA	NA	NA	NA	NA	NA	NA	NA	NA	0.126624	0.0554546	-0.182079	NA	NA	NA	0.126624	0.0554546	-0.182079
Q5BK63	4	0.31153	0.139468	0.250149	0.17001	0.31153	0.128842	FALSE	FALSE	FALSE	0.0969936	0.0439967	-0.14099	0.0515079	0.00811372	-0.0596216	-0.0288954	0.157988	-0.129092	NA	NA	NA	-0.112636	0.0508531	0.0617828	0.00174257	0.0652378	-0.0669804
Q5BLK4	4	0.336795	0.134519	0.230248	0.172044	0.336795	0.126393	FALSE	FALSE	FALSE	0.09496	0.0442703	-0.13923	-0.0692555	0.214556	-0.145301	0.0526873	-0.00102769	-0.0516596	NA	NA	NA	-0.0419891	0.0365112	0.00547791	0.00910067	0.0735775	-0.0826782
Q5FVF4	4	0.376398	0.126085	0.204151	0.172246	0.376398	0.121119	FALSE	FALSE	FALSE	NA	NA	NA	-0.0111186	0.231755	-0.220636	NA	NA	NA	0.225331	0.0371848	-0.262516	-0.113152	0.103744	0.00940713	0.0336868	0.124228	-0.157915
Q5FVN0	4	0.596065	0.0739452	0.0964773	0.15398	0.596065	0.0795323	FALSE	FALSE	FALSE	0.0141611	-0.018711	0.00454995	-0.00237662	0.0333892	-0.0310125	NA	NA	NA	-0.0273045	0.0732737	-0.0459692	0.079283	-0.0600228	-0.0192602	0.0159407	0.00698226	-0.022923
Q5FVQ8	4	0.345276	0.132763	0.224194	0.172376	0.345276	0.12539	FALSE	FALSE	FALSE	0.09117	0.186184	-0.277354	NA	NA	NA	0.0829874	0.0777471	-0.160734	-0.131339	0.1205	0.0108392	0.0233982	0.0406073	-0.0640055	0.0165541	0.10626	-0.122814
Q5M7W5	4	0.704773	0.0566852	0.0784051	0.101305	0.704773	0.0588316	FALSE	FALSE	FALSE	0.032549	-0.0508448	0.0182958	0.065537	-0.0725532	0.00701622	0.0257685	0.0413481	-0.0671165	-0.0708508	0.112455	-0.0416042	0.0171915	0.0283351	-0.0455266	0.014039	0.011748	-0.0257871
Q5M819	4	0.353567	0.103784	0.12464	0.299567	0.353567	0.118443	FALSE	FALSE	FALSE	NA	NA	NA	NA	NA	NA	NA	NA	NA	0.0344862	0.0394203	-0.0739066	0.113121	-0.0346045	-0.0785161	0.0738034	0.00240794	-0.0762113
Q5S006	4	0.781836	0.0414268	0.0563683	0.0769595	0.781836	0.0434089	FALSE	FALSE	FALSE	NA	NA	NA	NA	NA	NA	NA	NA	NA	NA	NA	NA	0.126628	0.0900112	-0.216639	0.126628	0.0900112	-0.216639
Q5SQX6	4	0.331868	0.104357	0.123972	0.319669	0.331868	0.120133	FALSE	TRUE	FALSE	0.174517	-0.0141163	-0.160401	0.034503	0.0025916	-0.0370946	0.0379134	0.0186127	-0.0565261	0.0826367	-0.0411509	-0.0414858	0.0511311	0.0293723	-0.0805033	0.0761403	-0.000938136	-0.0752022
Q5SSW2	4	0.381219	0.12503	0.20131	0.172052	0.381219	0.120389	FALSE	FALSE	FALSE	0.0273124	0.0111598	-0.0384722	-0.232631	0.100677	0.131953	0.123113	0.0145267	-0.13764	0.0745933	-0.0882329	0.0136397	0.0284726	0.0341367	-0.0626093	0.00417223	0.0144535	-0.0186257
Q5SUA5	4	0.480821	0.103084	0.15318	0.159941	0.480821	0.102974	FALSE	FALSE	FALSE	0.0266057	0.0238044	-0.0504101	0.0814767	0.0139645	-0.0954411	0.00410789	0.0255294	-0.0296373	-0.00730187	0.047659	-0.0403572	-0.0221332	0.0217243	0.000408856	0.016551	0.0265363	-0.0430874
Q5XI28	4	0.520346	0.0945606	0.137792	0.151902	0.520346	0.0953989	FALSE	FALSE	FALSE	0.0719584	0.00647559	-0.078434	0.0822965	0.102043	-0.18434	NA	NA	NA	-0.0581928	0.0209893	0.0372035	NA	NA	NA	0.0320207	0.0431693	-0.07519
Q5XI42	4	0.483738	0.0911705	0.115426	0.209602	0.483738	0.100064	FALSE	TRUE	FALSE	0.119135	-0.0144063	-0.104729	0.0278396	0.0688867	-0.0967263	0.0787226	-0.0389014	-0.0398212	0.0856189	0.0769821	-0.162601	-0.00169973	-0.00739675	0.00909648	0.0619234	0.0170329	-0.0789562
Q5XIC1	4	0.467129	0.0933737	0.117562	0.219055	0.467129	0.102881	FALSE	FALSE	FALSE	NA	NA	NA	0.00349166	-0.0421414	0.0386497	NA	NA	NA	0.00331954	0.0219524	-0.025272	0.0705355	0.0393178	-0.109853	0.0257822	0.00637626	-0.0321585
Q5XIG6	4	0.619587	0.0699927	0.091776	0.143604	0.619587	0.0750394	FALSE	TRUE	FALSE	NA	NA	NA	0.107503	-0.0598718	-0.0476316	0.0996817	0.0179677	-0.117649	0.0233988	0.0440049	-0.0674038	0.0596788	0.133523	-0.193202	0.0725657	0.0339061	-0.106472
Q5XIP6	4	0.77465	0.0428666	0.0584704	0.0791607	0.77465	0.0448526	FALSE	FALSE	FALSE	-0.0360847	0.0745089	-0.0384242	0.0364694	0.0218058	-0.0582753	0.0814199	0.0239364	-0.105356	-0.0161877	-0.0222787	0.0384665	0.0226255	-0.0336584	0.0110329	0.0176485	0.0128628	-0.0305113
Q5XIU9	4	0.421717	0.0986847	0.122169	0.247371	0.421717	0.110058	FALSE	FALSE	FALSE	NA	NA	NA	0.165383	0.0275267	-0.19291	NA	NA	NA	NA	NA	NA	NA	NA	NA	0.165383	0.0275267	-0.19291
Q60605	4	0.606963	0.0721246	0.0943235	0.149133	0.606963	0.0774559	FALSE	TRUE	FALSE	0.0605115	0.027171	-0.0876825	0.0773609	0.0153446	-0.0927055	0.0253063	0.0350503	-0.0603566	0.0684251	0.0335775	-0.102003	0.00221196	-0.00551955	0.00330759	0.0467632	0.0211248	-0.0678879
Q60710	4	0.358672	0.129925	0.215179	0.172569	0.358672	0.123655	FALSE	FALSE	FALSE	0.0884194	0.345341	-0.43376	0.397999	-0.322982	-0.075017	NA	NA	NA	-0.38141	0.0582967	0.323113	-0.0540376	0.166846	-0.112808	0.0127428	0.0618752	-0.074618
Q60902	4	0.523743	0.0938356	0.136534	0.151148	0.523743	0.0947394	FALSE	FALSE	FALSE	0.0531749	-0.0332845	-0.0198904	-0.0294505	0.139862	-0.110411	-0.0333112	0.0437279	-0.0104167	0.0818036	0.00439343	-0.086197	0.062364	0.0243862	-0.0867501	0.0269162	0.035817	-0.0627331
Q61035	4	0.358208	0.130025	0.21548	0.172569	0.358208	0.123718	FALSE	FALSE	FALSE	-0.0391904	0.00942315	0.0297673	0.0626231	-0.0278939	-0.0347293	-0.00425977	-0.00184374	0.00610351	-0.0598328	0.101132	-0.0412996	0.0520969	-0.0248143	-0.0272827	0.00228741	0.0112007	-0.0134881
Q61093	4	0.42064	0.0987955	0.122253	0.248094	0.42064	0.110217	FALSE	TRUE	FALSE	0.0803556	-0.0363699	-0.0439857	0.049861	0.0160425	-0.0659035	-0.0041476	0.0608613	-0.0567137	0.0870013	-0.00243927	-0.084562	0.0160247	-0.000422752	-0.015602	0.045819	0.00753437	-0.0533534
Q61206	4	0.448269	0.0957191	0.119711	0.230334	0.448269	0.105967	FALSE	FALSE	FALSE	0.0180447	-0.0195962	0.00155142	0.0198552	0.00387199	-0.0237272	0.0032701	0.0754898	-0.0787599	0.016891	-0.00444974	-0.0124412	0.0441497	-0.0333809	-0.0107688	0.0204421	0.004387	-0.0248291
Q61233	4	0.458856	0.107885	0.162445	0.163737	0.458856	0.107077	FALSE	TRUE	TRUE	0.0395316	0.00137733	-0.0409089	-0.018016	0.11436	-0.0963445	0.0653583	0.0228885	-0.0882468	0.073053	0.0629616	-0.136015	-0.00537663	0.0771859	-0.0718092	0.0309101	0.0557548	-0.0866648
Q61239	4	0.484916	0.0910097	0.115266	0.208947	0.484916	0.0998611	FALSE	FALSE	FALSE	NA	NA	NA	NA	NA	NA	NA	NA	NA	0.0615283	0.017043	-0.0785713	NA	NA	NA	0.0615283	0.017043	-0.0785713
Q61545	4	0.584031	0.0759323	0.0988033	0.15942	0.584031	0.0818134	FALSE	FALSE	FALSE	0.16842	0.091534	-0.259954	0.03872	-0.0753934	0.0366734	0.0290699	0.0948944	-0.123964	0.00545293	-0.0170406	0.0115877	0.0314818	0.0214009	-0.0528827	0.0546289	0.0230791	-0.0777079
Q61598	4	0.351188	0.131519	0.220137	0.17251	0.351188	0.124646	FALSE	FALSE	FALSE	0.079423	-0.0350211	-0.044402	-0.0133292	0.0126151	0.000714077	0.0111741	0.0904896	-0.101664	-0.0350295	0.0933317	-0.0583022	-0.00753648	0.0335317	-0.0259953	0.0069404	0.0389894	-0.0459298
Q61941	4	0.525058	0.0935552	0.13605	0.150854	0.525058	0.0944838	FALSE	FALSE	FALSE	0.0596664	0.00186267	-0.0615291	0.160099	-0.0323076	-0.127791	0.0493175	0.103507	-0.152825	-0.17003	0.116299	0.0537311	0.0274863	-0.0218139	-0.00567244	0.0253079	0.0335094	-0.0588173
Q62393	4	0.665203	0.0645945	0.0900578	0.113407	0.665203	0.0667381	FALSE	FALSE	FALSE	0.0747765	0.0316201	-0.106397	0.0590727	-0.0671712	0.00809852	0.0657071	0.0448849	-0.110592	-0.00187824	0.143297	-0.141419	-0.0294918	-0.000788447	0.0302802	0.0336372	0.0303686	-0.0640058
Q62639	4	0.785189	0.0406726	0.0551254	0.0762947	0.785189	0.0427184	FALSE	FALSE	FALSE	NA	NA	NA	NA	NA	NA	NA	NA	NA	0.0788624	0.053827	-0.132689	NA	NA	NA	0.0788624	0.053827	-0.132689
Q62715	4	0.318175	0.138217	0.244619	0.170704	0.318175	0.128286	FALSE	FALSE	FALSE	-0.0539466	-0.0192284	0.073175	-0.164646	0.569749	-0.405103	-0.00334286	-0.0538485	0.0571913	0.303835	0.0446986	-0.348534	-0.0372702	0.310529	-0.273259	0.00892582	0.17038	-0.179306
Q62737	4	0.549946	0.0882817	0.127119	0.145034	0.549946	0.0896193	FALSE	FALSE	FALSE	0.0556324	-0.0623064	0.00667408	-0.00115658	-0.0247916	0.0259482	-0.000167816	0.0236301	-0.0293278	0.0312901	0.03972	-0.0710101	-0.0182483	0.105839	-0.0875911	0.0134699	0.0164183	-0.0310614
Q62812	4	0.420004	0.0988607	0.122303	0.248523	0.420004	0.11031	FALSE	TRUE	FALSE	0.0396338	0.0219748	-0.0616086	0.0618666	0.0157152	-0.0775818	0.0652473	-0.0249601	-0.0402873	0.0552443	0.00299195	-0.0582363	-0.0305782	0.0155266	0.0150516	0.0382828	0.0062497	-0.0445325
Q62826	4	0.400947	0.100674	0.123563	0.261822	0.400947	0.112994	FALSE	FALSE	FALSE	0.0492236	0.07877	-0.127994	0.15628	-0.130206	-0.0260743	0.0722576	0.0311527	-0.10341	-0.0494739	0.0451638	0.00431011	0.0008813	0.00424831	-0.00512961	0.0458337	0.0058258	-0.0516595
Q62991	4	0.292747	0.142741	0.267112	0.16739	0.292747	0.130009	FALSE	FALSE	FALSE	NA	NA	NA	NA	NA	NA	NA	NA	NA	-0.00323642	0.0698389	-0.0666025	NA	NA	NA	-0.00323642	0.0698389	-0.0666025
Q63028	4	0.659859	0.06567	0.0916631	0.115003	0.659859	0.0678052	FALSE	FALSE	FALSE	0.00466069	-0.0406894	0.0360287	-0.0256013	0.10247	-0.0768685	0.00950269	0.0297317	-0.0392344	0.0447005	0.0271334	-0.0718339	0.0349797	-0.0563594	0.0213797	0.0136485	0.0124572	-0.0261057
Q63135	4	0.367362	0.128052	0.209653	0.17249	0.367362	0.122443	FALSE	FALSE	FALSE	0.0430764	0.180925	-0.224001	NA	NA	NA	NA	NA	NA	NA	NA	NA	NA	NA	NA	0.0430764	0.180925	-0.224001
Q63190	4	0.450768	0.0954188	0.119444	0.228803	0.450768	0.105566	FALSE	FALSE	FALSE	-0.00637091	0.0667124	-0.0603415	0.0838488	-0.0860881	0.00223925	0.13452	0.0658057	-0.200325	NA	NA	NA	NA	NA	NA	0.0706659	0.0154767	-0.0861425
Q63228	4	0.444871	0.096122	0.120064	0.232435	0.444871	0.106509	FALSE	FALSE	FALSE	-0.0130135	-0.0287534	0.0417668	0.0257263	-0.00416447	-0.0215619	0.124953	0.0167657	-0.141719	0.0104318	0.0470422	-0.057474	NA	NA	NA	0.0370245	0.00772253	-0.044747
Q63377	4	0.318993	0.13806	0.243953	0.170782	0.318993	0.128213	FALSE	FALSE	TRUE	0.0334811	0.114469	-0.14795	0.210713	0.0615473	-0.27226	0.0296667	0.134296	-0.163963	-0.141027	0.221202	-0.0801752	-0.10096	0.0423614	0.0585981	0.00637483	0.114775	-0.12115
Q63433	4	0.7797	0.0418585	0.0570046	0.0775983	0.7797	0.0438389	FALSE	FALSE	FALSE	0.0862885	0.0438658	-0.130154	0.0349848	-0.0043089	-0.0306759	-0.010416	0.0350842	-0.0246682	0.100321	-0.033888	-0.0664335	-0.0642818	0.064589	-0.000307259	0.0293794	0.0210684	-0.0504478
Q63448	4	0.48242	0.102736	0.152528	0.159644	0.48242	0.102672	FALSE	FALSE	FALSE	NA	NA	NA	NA	NA	NA	NA	NA	NA	NA	NA	NA	0.0347004	0.055198	-0.0898984	0.0347004	0.055198	-0.0898984
Q63965	4	0.447312	0.0958332	0.119811	0.230923	0.447312	0.10612	FALSE	TRUE	FALSE	0.0744369	-0.022705	-0.0517319	0.123915	-0.00677798	-0.117137	NA	NA	NA	0.0948247	0.0919041	-0.186729	NA	NA	NA	0.0977257	0.020807	-0.118533
Q64194	4	0.309099	0.139915	0.25223	0.169727	0.309099	0.129028	FALSE	FALSE	FALSE	0.00362032	0.209339	-0.21296	NA	NA	NA	NA	NA	NA	NA	NA	NA	NA	NA	NA	0.00362032	0.209339	-0.21296
Q641Y5	4	0.553209	0.0808945	0.104481	0.173827	0.553209	0.0875878	FALSE	TRUE	FALSE	0.0657841	0.0116219	-0.077406	0.0793824	-0.0628215	-0.0165609	0.247768	0.0199507	-0.267718	0.0353003	0.0738559	-0.109156	-0.0192365	0.113094	-0.0938574	0.0817996	0.0311402	-0.11294
Q64303	4	0.454092	0.0950143	0.119081	0.226785	0.454092	0.105028	FALSE	FALSE	FALSE	0.000684961	0.0167703	-0.0174553	0.0110397	0.0222431	-0.0332828	8.52e-05	0.00436292	-0.00444808	0.076896	-0.00199618	-0.0748998	0.0165142	-0.0177227	0.00120848	0.021044	0.0047315	-0.0257755
Q64455	4	0.341167	0.133618	0.227092	0.172236	0.341167	0.125886	FALSE	FALSE	FALSE	0.0833056	0.134642	-0.217948	-0.037878	0.0593397	-0.0214617	-0.0520278	0.0846869	-0.032659	0.017189	0.0814789	-0.0986679	0.0376883	-0.0159669	-0.0217214	0.00965544	0.0688361	-0.0784916
Q64524	4	0.488362	0.101445	0.150127	0.15852	0.488362	0.101546	FALSE	FALSE	FALSE	0.0471904	0.0729489	-0.120139	NA	NA	NA	NA	NA	NA	NA	NA	NA	NA	NA	NA	0.0471904	0.0729489	-0.120139
Q64531	4	0.514785	0.0867632	0.110898	0.19295	0.514785	0.0946043	FALSE	TRUE	FALSE	0.0420081	-0.0330633	-0.00894477	0.0424188	0.0301819	-0.0726007	0.0217582	0.055094	-0.0768522	0.0381083	0.0229491	-0.0610574	0.0343726	-0.0172172	-0.0171554	0.0357332	0.0115889	-0.0473221
Q64598	4	0.784728	0.0408248	0.0554506	0.0761731	0.784728	0.0428233	FALSE	FALSE	FALSE	NA	NA	NA	0.11347	0.0244488	-0.137919	-0.00480271	-0.0551523	0.059955	0.0560169	0.145644	-0.201661	NA	NA	NA	0.0548949	0.0383136	-0.0932085
Q64633	4	0.444138	0.096208	0.120139	0.23289	0.444138	0.106625	FALSE	FALSE	FALSE	0.141798	0.0293911	-0.171189	NA	NA	NA	NA	NA	NA	NA	NA	NA	NA	NA	NA	0.141798	0.0293911	-0.171189
Q66H12	4	0.683632	0.0608997	0.0845829	0.107829	0.683632	0.0630569	FALSE	FALSE	FALSE	0.048836	0.00860122	-0.0574372	0.168893	-0.104021	-0.0648725	-0.0239086	0.098355	-0.0744464	-0.106584	0.0730185	0.0335655	NA	NA	NA	0.0218092	0.0189884	-0.0407977
Q68FP1	4	0.366743	0.103151	0.124667	0.2883	0.366743	0.117139	FALSE	FALSE	FALSE	0.0661443	0.0231925	-0.0893368	-0.00891194	0.0278824	-0.0189705	0.0374985	-0.0379914	0.000492973	0.177427	-0.0422678	-0.135159	-0.00422282	0.0451214	-0.0408986	0.0535871	0.00318742	-0.0567745
Q6A028	4	0.461833	0.0940502	0.118196	0.22216	0.461833	0.10376	FALSE	TRUE	FALSE	NA	NA	NA	0.132072	0.0179316	-0.150003	NA	NA	NA	0.0740467	-0.0162745	-0.0577722	0.0627807	0.0624095	-0.12519	0.089633	0.0213555	-0.110989
Q6AXR4	4	0.543638	0.0823928	0.106154	0.178458	0.543638	0.0893571	FALSE	TRUE	FALSE	0.0467314	0.00313251	-0.0498639	0.00206582	0.109842	-0.111908	0.00455279	-0.00379654	-0.000756251	0.132991	0.0209156	-0.153906	0.0598779	-0.0397056	-0.0201723	0.0492437	0.0180776	-0.0673213
Q6AY41	4	0.709754	0.0542207	0.0722691	0.106225	0.709754	0.0575317	FALSE	TRUE	FALSE	0.143834	0.0184927	-0.162327	0.0923174	0.0305278	-0.122845	0.0837576	-0.00293976	-0.0808179	NA	NA	NA	-0.074786	0.0933697	-0.0185837	0.0612808	0.0348626	-0.0961434
Q6AYC4	4	0.376078	0.126155	0.204342	0.172257	0.376078	0.121167	FALSE	FALSE	FALSE	0.0176774	-0.0571031	0.0394257	0.046283	-0.0693176	0.0230346	-0.00529617	0.085348	-0.0800519	-0.0307961	0.109254	-0.0784582	-0.00179298	0.0283915	-0.0265985	0.00521502	0.0193146	-0.0245297
Q6AYD6	4	0.4344	0.0973219	0.121083	0.23905	0.4344	0.108146	FALSE	FALSE	FALSE	NA	NA	NA	NA	NA	NA	NA	NA	NA	0.0371173	0.00704309	-0.0441604	NA	NA	NA	0.0371173	0.00704309	-0.0441604
Q6AYE2	4	0.652416	0.0671709	0.0939128	0.117209	0.652416	0.0692907	FALSE	TRUE	TRUE	0.123427	0.0347768	-0.158204	0.111046	0.00388102	-0.114927	0.0590201	0.108059	-0.167079	-0.106035	0.0764263	0.0296088	0.0757898	0.0208819	-0.0966717	0.0526495	0.0488049	-0.101454
Q6AYR6	4	0.321539	0.137568	0.241904	0.171011	0.321539	0.127979	FALSE	FALSE	FALSE	NA	NA	NA	0.0674228	0.0381815	-0.105604	-0.0511468	0.210902	-0.159755	NA	NA	NA	NA	NA	NA	0.00813803	0.124542	-0.13268
Q6AZ50	4	0.716588	0.0543397	0.0749939	0.097609	0.716588	0.0564695	FALSE	FALSE	FALSE	NA	NA	NA	-0.0357656	0.0570614	-0.0212958	NA	NA	NA	0.099952	-0.00702435	-0.0929277	0.0181806	0.0174168	-0.0355973	0.0274557	0.0224846	-0.0499403
Q6IFW6	4	0.369025	0.127692	0.208623	0.172457	0.369025	0.122204	FALSE	FALSE	FALSE	0.777955	0.161397	-0.939352	NA	NA	NA	-0.338506	0.652918	-0.314412	-0.172279	-0.0631651	0.235445	-0.118842	-0.143757	0.262599	0.0370819	0.151848	-0.18893
Q6IMF3	4	0.354553	0.130805	0.217884	0.172551	0.354553	0.124207	FALSE	FALSE	FALSE	0.624659	0.160586	-0.785245	0.293731	-0.272196	-0.0215343	-0.571052	0.933876	-0.362824	-0.0117805	0.0991354	-0.0873549	-0.17648	-0.0867748	0.263254	0.0318156	0.166925	-0.198741
Q6IN36	4	0.461453	0.0940982	0.118241	0.222385	0.461453	0.103823	FALSE	TRUE	FALSE	0.0760012	-0.0182795	-0.0577217	0.11744	-0.0300073	-0.0874323	0.0500249	0.0228673	-0.0728922	0.0539369	0.0641595	-0.118096	0.0449668	0.0426078	-0.0875746	0.0684739	0.0162695	-0.0847434
Q6IUU3	4	0.549473	0.0883813	0.127285	0.145149	0.549473	0.0897122	FALSE	FALSE	FALSE	0.0468127	0.00330539	-0.0501181	-0.191333	0.393484	-0.202151	0.123433	-0.0819573	-0.0414761	0.031653	-0.0959892	0.0643361	0.239534	0.0840713	-0.311595	0.05002	0.0605827	-0.108201
Q6MG49	4	0.54699	0.0818706	0.105574	0.176827	0.54699	0.088739	FALSE	FALSE	FALSE	0.0258768	0.136205	-0.162082	NA	NA	NA	NA	NA	NA	NA	NA	NA	0.000728053	-0.126311	0.125583	0.0133024	0.00494712	-0.0182495
Q6MG88	4	0.411318	0.118385	0.184865	0.169908	0.411318	0.115524	FALSE	TRUE	TRUE	0.080894	0.0554072	-0.136301	0.113888	0.129883	-0.243772	0.198013	-0.064792	-0.133221	-0.0644428	0.388805	-0.324363	-0.0329227	0.23789	-0.204967	0.059086	0.149439	-0.208525
Q6NX65	4	0.614243	0.0708982	0.0928612	0.145934	0.614243	0.0760639	FALSE	FALSE	FALSE	-0.0389263	0.0153908	0.0235355	0.116783	-0.0373058	-0.0794771	-0.0532301	0.0210226	0.0322075	0.00960435	0.0514365	-0.0610409	0.00710868	-0.0314977	0.024389	0.00826792	0.00380929	-0.0120772
Q6P686	4	0.415706	0.117413	0.182632	0.169472	0.415706	0.114777	FALSE	FALSE	FALSE	0.07731	-0.0232667	-0.0540433	-0.0420504	0.0176351	0.0244153	0.01572	0.084404	-0.100124	0.0679961	0.0216056	-0.0896017	-0.0425409	0.0857914	-0.0432505	0.015287	0.0372339	-0.0525208
Q6P6Q2	4	0.363321	0.128926	0.212193	0.172546	0.363321	0.123014	FALSE	FALSE	TRUE	0.601883	0.0154164	-0.6173	NA	NA	NA	-0.443677	0.693453	-0.249776	NA	NA	NA	NA	NA	NA	0.0791031	0.354435	-0.433538
Q6P6U0	4	0.458574	0.0944597	0.118575	0.224094	0.458574	0.104297	FALSE	TRUE	FALSE	0.0971254	0.0210584	-0.118184	0.0485984	0.0120251	-0.0606235	0.0790965	-0.0124939	-0.0666027	0.091026	0.0247915	-0.115818	-0.00997106	0.0257759	-0.0158048	0.0611751	0.0142314	-0.0754065
Q6P7B0	4	0.689139	0.0578949	0.0768984	0.114504	0.689139	0.0615635	FALSE	FALSE	FALSE	NA	NA	NA	NA	NA	NA	NA	NA	NA	0.00998178	0.0054557	-0.0154375	NA	NA	NA	0.00998178	0.0054557	-0.0154375
Q6P7S1	4	0.380249	0.125242	0.201876	0.172094	0.380249	0.120537	FALSE	FALSE	FALSE	0.0320998	0.0770928	-0.109193	-0.0367201	0.0702825	-0.0335624	0.00109547	0.139316	-0.140411	0.177804	0.00263119	-0.180436	-0.081696	0.0353554	0.0463406	0.0185167	0.0649355	-0.0834522
Q6P8X1	4	0.357574	0.103613	0.124677	0.29607	0.357574	0.118066	FALSE	FALSE	FALSE	0.0885119	-0.0167868	-0.071725	0.0168149	-0.113954	0.0971387	0.00748286	0.145286	-0.152769	0.0478627	0.0238923	-0.0717551	-0.0156812	-0.0325176	0.0481988	0.0289982	0.0011841	-0.0301823
Q6PCT3	4	0.473488	0.104682	0.156209	0.161266	0.473488	0.104355	FALSE	TRUE	TRUE	0.0383163	0.047973	-0.0862892	0.00499096	0.0318498	-0.0368408	0.00985167	0.0168392	-0.0266909	0.0461738	0.0583336	-0.104507	0.0211882	0.0455826	-0.0667709	0.0241042	0.0401156	-0.0642198
Q6PDU7	4	0.338146	0.134242	0.229265	0.172108	0.338146	0.126239	FALSE	FALSE	FALSE	0.0100397	0.139485	-0.149525	0.098509	0.0400101	-0.138519	0.0466868	0.00416044	-0.0508472	NA	NA	NA	-0.119336	0.0950317	0.024304	0.00897496	0.0696719	-0.0786468
Q6PFR5	4	0.443766	0.0962515	0.120176	0.233122	0.443766	0.106684	FALSE	FALSE	FALSE	0.0861183	0.0557065	-0.141825	NA	NA	NA	NA	NA	NA	-0.00510945	-0.0389692	0.0440786	NA	NA	NA	0.0405044	0.00836866	-0.0488731
Q6XQN1	4	0.341499	0.13355	0.226856	0.172249	0.341499	0.125847	FALSE	FALSE	TRUE	-0.105075	0.136853	-0.063555	-0.124103	0.20495	-0.0808466	0.302526	0.00383105	-0.306357	-0.0237368	0.0691719	-0.0454351	NA	NA	NA	0.0124028	0.103701	-0.124048
Q6ZQA0	4	0.467269	0.106041	0.158828	0.162346	0.467269	0.105517	FALSE	FALSE	FALSE	0.0332234	-0.011762	-0.0214614	-0.04708	0.0445886	0.0024914	0.0412297	0.0143804	-0.0556102	0.042763	-0.0309772	-0.0117858	-0.0249477	0.0615128	-0.0365651	0.00903769	0.0155485	-0.0245862
Q6ZWR6	4	0.751367	0.0474663	0.0650817	0.086571	0.751367	0.049514	FALSE	FALSE	FALSE	0.0510672	0.0158216	-0.0668888	-0.0663355	0.068733	-0.00239748	0.065987	-0.0277725	-0.0382146	0.0327623	0.0204201	-0.0531824	-0.00816308	-0.0193625	0.0275255	0.0150636	0.011568	-0.0266315
Q791V5	4	0.769486	0.0434456	0.0585328	0.0827395	0.769486	0.0457957	FALSE	FALSE	FALSE	0.126386	0.117468	-0.243855	NA	NA	NA	NA	NA	NA	-0.0104812	-0.0599762	0.0704574	-0.032248	-0.00389714	0.0361451	0.0278857	0.017865	-0.0457507
Q7M0E3	4	0.342612	0.133318	0.226066	0.17229	0.342612	0.125714	FALSE	FALSE	FALSE	0.058699	-0.0847296	0.0260306	-0.0395931	0.111134	-0.0715411	-0.0192599	0.217177	-0.197917	0.0938188	0.0920475	-0.185866	-0.0197333	0.171676	-0.151943	0.0147863	0.101461	-0.116247
Q7M767	4	0.400642	0.100701	0.12358	0.262042	0.400642	0.113035	FALSE	FALSE	FALSE	0.122981	0.00806166	-0.131043	NA	NA	NA	NA	NA	NA	NA	NA	NA	0.0166912	0.00960971	-0.0263009	0.0698363	0.00883568	-0.0786719
Q7TN29	4	0.519608	0.0947183	0.138066	0.152065	0.519608	0.0955421	FALSE	TRUE	TRUE	0.0559039	0.0407864	-0.0966903	0.0403469	0.0517077	-0.0920546	NA	NA	NA	0.0470071	0.0642211	-0.111228	0.0346948	0.0838848	-0.11858	0.0444882	0.06015	-0.104638
Q7TP48	4	0.375044	0.102653	0.124548	0.281527	0.375044	0.116226	FALSE	FALSE	FALSE	-0.00174084	-0.0130664	0.0148073	NA	NA	NA	0.117658	0.0107391	-0.128397	0.0468591	0.0201147	-0.0669738	-0.0257272	-0.00734569	0.0330729	0.0342622	0.00261042	-0.0368726
Q80U16	4	0.586221	0.0807042	0.114802	0.135811	0.586221	0.0824618	FALSE	FALSE	FALSE	0.0707737	-0.0211742	-0.0495995	-0.109692	0.0423806	0.0673113	-0.110233	0.145143	-0.0349102	0.115423	-0.0535696	-0.0618534	0.116161	-0.0231776	-0.0929831	0.0164865	0.0179204	-0.034407
Q80W54	4	0.534893	0.0914638	0.132468	0.148608	0.534893	0.0925672	FALSE	FALSE	FALSE	NA	NA	NA	NA	NA	NA	NA	NA	NA	0.0226701	0.0435469	-0.066217	0.0356398	0.0309186	-0.0665584	0.0291549	0.0372327	-0.0663877
Q80WQ2	4	0.648485	0.0650315	0.0857532	0.131261	0.648485	0.0694693	FALSE	FALSE	FALSE	NA	NA	NA	NA	NA	NA	NA	NA	NA	0.098089	0.0491722	-0.147261	NA	NA	NA	0.098089	0.0491722	-0.147261
Q80X82	4	0.370581	0.10293	0.124625	0.285139	0.370581	0.116726	FALSE	FALSE	FALSE	0.0607396	0.0994891	-0.160229	-0.0652929	-0.0207595	0.0860525	NA	NA	NA	NA	NA	NA	0.0754732	-0.0739617	-0.00151149	0.02364	0.00158926	-0.0252292
Q80X95	4	0.650291	0.0676003	0.0945584	0.117836	0.650291	0.0697148	FALSE	FALSE	FALSE	NA	NA	NA	NA	NA	NA	NA	NA	NA	0.0560837	0.0522227	-0.108306	NA	NA	NA	0.0560837	0.0522227	-0.108306
Q80XU3	4	0.544253	0.0894824	0.129124	0.146405	0.544253	0.090736	FALSE	TRUE	FALSE	0.0145028	0.098034	-0.112537	0.0743095	-0.0676362	-0.00667332	0.00372316	0.0771443	-0.0808675	0.0456169	0.0715897	-0.117207	0.0247062	0.0221703	-0.0468765	0.0325717	0.0402604	-0.0728321
Q80YV3	4	0.765148	0.0442297	0.0595321	0.0844407	0.765148	0.0466494	FALSE	FALSE	FALSE	0.113464	0.0719447	-0.185409	NA	NA	NA	NA	NA	NA	NA	NA	NA	NA	NA	NA	0.113464	0.0719447	-0.185409
Q80YW0	4	0.330112	0.104375	0.123882	0.321388	0.330112	0.120242	FALSE	FALSE	FALSE	0.202696	0.0511266	-0.253822	-0.00881277	-0.0382934	0.0471061	0.17866	-0.0464027	-0.132257	NA	NA	NA	-0.00861145	0.027751	-0.0191395	0.0909828	-0.00145464	-0.0895282
Q810B6	4	0.759535	0.0458553	0.0627694	0.0839605	0.759535	0.0478796	FALSE	FALSE	FALSE	0.125297	-0.027547	-0.0977503	-0.0136649	0.0587011	-0.0450362	0.0544732	0.0458455	-0.100319	-0.0193248	0.00176254	0.0175623	0.0315143	0.0559244	-0.0874387	0.035659	0.0269373	-0.0625963
Q8BH43	4	0.501475	0.0886945	0.112918	0.19994	0.501475	0.0969722	FALSE	TRUE	FALSE	0.110766	-0.0364046	-0.0743609	0.0956669	0.0742652	-0.169932	0.019974	0.0480903	-0.0680643	0.0829352	0.035174	-0.118109	0.0249867	-0.019617	-0.00536973	0.0668657	0.0203016	-0.0871673
Q8BL97	4	0.581858	0.0762884	0.0992171	0.160412	0.581858	0.0822238	FALSE	FALSE	FALSE	0.0434186	0.00887322	-0.0522918	0.0913389	-0.0582095	-0.0331294	0.00964471	0.0471049	-0.0567497	-0.0933815	-0.0153704	0.108752	-0.0333928	0.0249987	0.00839414	0.00352557	0.0014794	-0.00500496
Q8BSU7	4	0.388454	0.123439	0.197161	0.17168	0.388454	0.119266	FALSE	FALSE	FALSE	NA	NA	NA	NA	NA	NA	-0.00506725	0.1188	-0.113733	NA	NA	NA	0.0442942	0.00583968	-0.0501339	0.0196135	0.0623199	-0.0819334
Q8BU31	4	0.415939	0.0992699	0.122607	0.251283	0.415939	0.110901	FALSE	TRUE	FALSE	NA	NA	NA	NA	NA	NA	0.166864	0.0231486	-0.190012	NA	NA	NA	0.0869985	0.0163629	-0.103361	0.126931	0.0197557	-0.146687
Q8BYI6	4	0.44729	0.0958358	0.119814	0.230937	0.44729	0.106124	FALSE	TRUE	TRUE	0.128817	0.0971324	-0.225949	NA	NA	NA	0.242105	0.0968746	-0.33898	0.322031	-0.046495	-0.275536	NA	NA	NA	0.230984	0.0491707	-0.280155
Q8BYW1	4	0.35261	0.103822	0.124627	0.300411	0.35261	0.11853	FALSE	TRUE	TRUE	0.107759	0.0655788	-0.173338	0.0901964	0.0146109	-0.104807	0.0893927	-0.00482021	-0.0845725	0.134839	-0.0354453	-0.0993934	0.173829	-0.0216493	-0.15218	0.119203	0.00365498	-0.122858
[truncated: 386 more rows]
